# Supplementary material for: Genus level analysis of PKS-NRPS and NRPS-PKS hybrids reveals their origin in Aspergilli
Source: BMC Genomics. 2019 Nov 13;20:847. doi: 10.1186/s12864-019-6114-2 (PMC6854747; doi:10.1186/s12864-019-6114-2)
Supplement: Supplementary file 1 — Additional file 1 ML phylogeny of NRPS-PKS and PKS-NRPS hybrids in Aspergilli. [file 12864_2019_6114_MOESM1_ESM.txt]

(Aspacu1_467184:0.0339723998,(((((((((((((((((((Aspacu1_375544:0.0063707490,(Aspbru1_499169:0.0080693105,Aspfij1_516563:0.0072717266)85:0.001552)100:0.017806,Aspac1_31185:0.0336362109)100:0.016545,(Aspuva1_425877:0.0394928778,(Aspvio1_457097:0.0151111870,Aspind1_455514:0.0105985887)100:0.009903)100:0.026580)100:0.115974,Asphom1_462388:0.1308515065)100:0.197230,Aspnov1_454988:0.2931225678)94:0.036705,((Aspsac1_388526:0.1821507019,Aspfl1_36768:0.0949018414)100:0.070823,Aspste1_512973:0.1929607000)100:0.219871)100:0.279875,(Aspfl1_25756:0.0016180234,Aspor1_2284:0.0012588961)100:0.447962)96:0.036998,(Aspnov1_507550:0.2371119360,Aspste1_392794:0.5370240526)100:0.214896)97:0.027101,((((((Aspacu1_429294:0.0066991830,(Aspbru1_489726:0.0065660454,Aspfij1_421171:0.0045408067)100:0.001807)100:0.002648,((Aspuva1_194565:0.0099200634,Aspvio1_473061:0.0057674771)100:0.001073,Aspind1_366949:0.0058281407)100:0.013660)98:0.004550,Aspac1_44810:0.0050771597)100:0.315940,(Aspscl1_621233:0.0329440976,Aspca3_511653:0.0239554992)100:0.390082)86:0.043193,Aspnov1_448608:0.4548212730)100:0.127715,(Aspscle1_361763:0.2984904084,Aspnid1_9705:0.3594191939)100:0.066965)100:0.063556)100:0.141982,(((Aspcam1_323099:1.0833482676,((((((((Aspeuc1_309019:0.0120718750,Aspvad1_359092:0.0131353882)72:0.003602,Asptu1_34465:0.0170668004)44:0.002001,Aspcos1_287415:0.0119336976)44:0.001918,Aspneo1_417997:0.0221987128)100:0.025519,((Aspni7_1115863:0.0108213475,Aspph1_298616:0.0055741518)100:0.001424,Aspwel1_156748:0.0065247520)100:0.052232)100:0.019609,(Asppip1_439863:0.0109876802,(Aspfo1_48698:0.0000025649,Aspka1_1_20326:0.0000025610)100:0.010105)100:0.039331)100:1.180011,Aspste1_418130:0.3173366731)90:0.124643,(((Asppip1_347659:0.0093319467,(Aspfo1_107916:0.0162678031,Aspka1_1_13552:0.0045930939)100:0.004470)100:0.088494,Pench1_85311:0.0732817650)100:0.128107,Aspind1_482416:0.1734976154)100:0.217612)100:0.623342)100:1.170190,(Aspell1_469246:0.5176574173,((((((((Aspeuc1_444816:0.0045507821,((Asppip1_504170:0.0020117147,Aspfo1_83090:0.0021727419)100:0.000419,Aspka1_1_21681:0.0013371501)100:0.006729)100:0.003694,(((Aspneo1_404067:0.0077267983,Asptu1_137648:0.0090551626)96:0.002622,Aspcos1_267997:0.0056840239)96:0.001758,Aspvad1_384352:0.0066320038)95:0.002015)100:0.013654,((Aspni7_1128344:0.0012715900,Aspph1_233459:0.0000025610)100:0.000414,Aspwel1_177549:0.0016841941)100:0.011299)100:0.071632,((Aspscle1_426029:0.0262167353,Aspibe1_469507:0.0273525535)97:0.006977,(Aspscl1_571530:0.0212033188,Aspca3_505925:0.0318487158)100:0.009633)100:0.044898)100:0.169504,(Aspvio1_417425:0.0136553891,Aspfij1_516001:0.0129733611)100:0.216631)100:0.116010,Aspibe1_412395:0.2984655516)100:0.115422,((Aspeuc1_450878:0.0112551575,((Aspni7_1111323:0.0045881666,Aspph1_308983:0.0050608334)100:0.001668,Aspwel1_184852:0.0062774809)100:0.001381)100:0.029427,Aspbr1_190761:0.0224064813)100:0.256638)100:0.088491,Aspste1_463238:0.3824772957)100:0.115101)100:0.264720)95:0.116693,((Aspscle1_1697:0.0284066656,(Aspscl1_620660:0.0321638956,(Aspca3_5570:0.0000025610,Aspca3_5640:0.0000025610)100:0.040937)100:0.026178)100:0.416373,Aspste1_429736:0.5556200431)100:0.564168)100:0.459997)89:0.028796,Aspscl1_599437:0.5674643382)88:0.033159,((((Aspcam1_260046:0.0810330848,Aspte1_325:0.0580763805)100:0.441312,(((Aspnov1_434415:0.0290428402,Aspcl1_722:0.0592472868)85:0.013472,(Aspfu_A1163_1_107529:0.0010840782,Aspfu1_9205:0.0005717151)100:0.027536)100:0.200939,Aspste1_507248:0.1764418739)100:0.329966)100:0.063362,((Asphet1_343322:0.3938465834,(Aspuva1_318160:0.0151164133,(Aspvio1_446723:0.0120278733,Aspind1_474999:0.0181827042)100:0.009015)100:0.323174)100:0.176257,(Aspbr1_211676:0.0291458738,((Aspni7_1087173:0.0085978306,Aspph1_308144:0.0053987887)100:0.006090,Asptu1_197164:0.0210984550)99:0.016562)100:0.564442)100:0.068238)100:0.091110,(((((((Aspeuc1_454486:0.0135523648,(Asppip1_499150:0.0102845590,(Aspfo1_203524:0.0069850947,Aspka1_1_15585:0.0086071758)100:0.005126)100:0.004556)100:0.009283,((Aspneo1_456545:0.0138631369,Aspcos1_286633:0.0108585845)100:0.004542,Asptu1_67116:0.0082494651)100:0.008174)99:0.004921,Aspvad1_379300:0.0272707002)100:0.034652,(Aspni7_1112058:0.0084795577,Aspph1_302357:0.0111211362)100:0.058199)99:0.017947,Aspbr1_191248:0.0593168537)100:0.241570,((Aspni7_1122199:0.0008996467,Aspph1_313881:0.0004084487)100:0.007196,Aspwel1_169928:0.0056145519)100:0.334426)99:0.070899,Aspste1_411931:0.2730648981)100:0.401228)99:0.059397)99:0.105214,(((((Aspcam1_310784:0.1131465750,(Aspscle1_380544:0.0239035086,Aspibe1_400692:0.0255414970)100:0.076823)100:0.099885,Aspoch1_492959:0.2043090756)100:0.116867,(((Asphom1_397180:0.0187514523,((Aspni7_1188722:0.0033317062,Aspph1_331751:0.0023726180)100:0.001723,Aspwel1_156573:0.0037930070)100:0.014861)99:0.004265,Aspbr1_126737:0.0249000889)100:0.010225,Aspcl1_6268:0.0147553482)100:0.254278)100:0.217571,(((Aspoch1_484695:0.1397481053,(Aspscle1_441799:0.0280578160,Aspibe1_480497:0.0293024218)100:0.133942)100:0.051178,(Aspste1_454498:0.1731461875,Aspfu_A1163_1_103645:0.1900793262)100:0.059863)100:0.188228,Aspste1_477231:0.4600082117)100:0.127494)89:0.047838,(((((((Aspeuc1_406874:0.0168898237,(Aspfo1_192225:0.0017649990,Aspka1_1_16681:0.0013382546)100:0.010418)83:0.001572,Aspvad1_381647:0.0147442510)100:0.074812,((Aspneo1_435336:0.0032808779,Aspcos1_272872:0.0020814971)100:0.011332,Asppip1_472204:0.0154151918)100:0.066328)100:0.044955,(((Aspni7_1099903:0.0004375822,Aspph1_236716:0.0004303040)100:0.007664,Aspwel1_181539:0.0050455077)100:0.046524,Asptu1_205634:0.0889735616)100:0.054769)100:0.067774,(Aspscle1_422284:0.0352426178,Aspibe1_443386:0.0426330424)100:0.047858)100:0.413250,((Asphom1_370420:0.3554074618,Aspcl1_7331:0.3506831138)100:0.062610,Aspibe1_469268:0.4835138093)100:0.075336)100:0.173420,(((((Aspeuc1_453307:0.0060464631,(((Aspneo1_445177:0.0040527202,Aspvad1_474678:0.0020200300)100:0.001072,Asptu1_133959:0.0041526487)99:0.000405,Aspcos1_255250:0.0034914145)85:0.000526)86:0.001072,((Asppip1_508137:0.0012037236,Aspfo1_142878:0.0008024860)82:0.000003,Aspka1_1_21544:0.0008022704)99:0.001770)100:0.019663,((Aspni7_1170655:0.0008032664,Aspph1_303802:0.0004016078)66:0.000003,Aspwel1_181897:0.0008029640)100:0.018180)92:0.014292,Aspbr1_191763:0.0131988961)100:0.516888,(Aspste1_410869:0.4856953295,(Aspfl1_33626:0.0036092544,Aspor1_11154:0.0082087805)100:0.561533)100:0.217812)86:0.070739)64:0.038520)85:0.028836)99:0.034274,(Aspcam1_275300:0.0799606294,((Aspfij1_514422:0.0329223262,Aspac1_43247:0.0232922128)100:0.019262,Aspind1_473498:0.0486905104)100:0.047961)100:0.507113)95:0.041937,((Asphet1_337005:0.1440565480,(Aspsac1_376297:0.1281763028,Aspscl1_605326:0.0937986949)99:0.042066)100:0.258365,(Aspcl1_6366:0.3368028971,Pench1_7144:0.4149856407)92:0.054908)100:0.138873)57:0.029544,(Asphet1_419404:0.0227562360,Aspac1_51108:0.0259662800)100:0.435537)100:0.131124,(Aspvad1_461379:0.0110342771,Asptu1_31150:0.0292469286)100:0.609703)82:0.049118,(Aspcam1_330137:0.0943427799,Aspca3_129251:0.0775972813)100:0.407922)100:0.171888,Aspell1_454796:0.1364735364)100:0.119463,(Aspvio1_475339:0.0157031564,Aspind1_499168:0.0087550300)100:0.006055);
