# Supplementary material for: Genus level analysis of PKS-NRPS and NRPS-PKS hybrids reveals their origin in Aspergilli
Source: BMC Genomics. 2019 Nov 13;20:847. doi: 10.1186/s12864-019-6114-2 (PMC6854747; doi:10.1186/s12864-019-6114-2)
Supplement: Supplementary file 2 — Additional file 2 ML phylogeny of KS-domains of PKS, PKS-like and hybrid proteins in Aspergilli. [file 12864_2019_6114_MOESM2_ESM.txt]

(Aspfo1_142512_1:0.0000026251,((((((((((((((((Aspcam1_307602_1:0.3041305452,Aspste1_396789_1:0.2254133700)100:0.372238,Aspca3_514963_1:0.5018299491)100:0.481213,((Aspbr1_135268_1:0.0570857594,(Aspni7_1104204_1:0.0029449785,(Aspph1_309129_1:0.0164462624,Aspwel1_157039_1:0.0000024211)100:0.005293)100:0.053696)100:0.540849,((((((Aspfo1_124278_1:0.0041266297,Asppip1_505740_1:0.0041182718)100:0.004137,Aspka1_1_14932_1:0.0041515834)98:0.004141,Aspeuc1_459787_1:0.0124797350)98:0.012585,(Aspcos1_243360_1:0.0165106334,Aspneo1_129103_1:0.0124847932)100:0.008202)95:0.000002,Aspvad1_434698_1:0.0083428981)94:0.005994,Asptu1_125640_1:0.0065441915)100:0.483787)100:0.119018)77:0.034270,(((((((((((((((((((((((((((((((Aspor1_11670_1:0.0116759463,Aspfl1_32116_1:0.0000023902)100:0.516891,((((Aspni7_1109472_1:0.0038293935,Aspph1_307232_1:0.0000024211)100:0.007505,Aspwel1_174597_1:0.0040256697)100:0.059377,Aspbr1_40976_1:0.0469523737)100:0.268092,Asphet1_331745_1:0.2216967546)100:0.446467)92:0.106796,Aspnid1_8877_1:0.5227546039)83:0.039305,(((((Aspscl1_531500_1:0.0474341089,Aspscle1_377112_1:0.0486548741)100:0.104220,Aspnid1_7741_1:0.1246317921)100:0.413737,(Aspnid1_5677_1:0.0925608418,Aspte1_1799_1:0.0379850466)100:0.337042)100:0.110609,col_63:0.3660295786)99:0.060530,Asphet1_407573_1:0.3405527101)83:0.052660)100:0.209166,Asphom1_457764_1:0.2270233540)100:0.063902,Aspte1_6995_1:0.5365655154)70:0.058467,(((Aspac1_60017_1:0.0204159021,(Aspfij1_44473_1:0.0040117197,(Aspacu1_473438_1:0.0160464731,Aspbru1_507044_1:0.0000024211)100:0.004005)100:0.007969)100:0.016149,((Aspvio1_390631_1:0.0039933756,Aspind1_195412_1:0.0080395350)100:0.004025,Aspuva1_427820_1:0.0120220457)77:0.000003)100:0.019561,Asphom1_446693_1:0.0399074075)100:0.426474)100:0.040395,((Aspph1_302019_1:0.0025814870,(Aspni7_1080089_1:0.0000024211,Aspwel1_171192_1:0.0040319525)100:0.005609)100:0.056154,Aspell1_371050_1:0.0073643802)100:0.350787)99:0.056149,((Aspnid1_1325_1:0.0709397509,(Asphom1_418812_1:0.4306884273,((Aspacu1_476353_1:0.0221627805,Aspbru1_507709_1:0.0609682964)98:0.014268,Aspind1_394546_1:0.0214143141)98:0.052059)100:0.116417)100:0.083915,Aspbru1_474176_1:0.5352457080)100:0.151805)99:0.049930,Pench1_21983_1:0.5245510540)100:0.075137,(((Aspnov1_509493_1:0.3848792842,Aspell1_433692_1:0.3080911516)99:0.154203,((Aspor1_2394_1:0.0082105926,Aspfl1_37774_1:0.0000026641)100:0.152469,Aspnid1_6226_1:0.1476725700)100:0.415744)99:0.051709,(((Aspka1_1_19404_1:0.0000024211,Aspfo1_211327_1:0.0038696948)100:0.262599,Aspcl1_3550_1:0.2828226516)100:0.049125,Aspste1_513490_1:0.2663156296)100:0.204436)100:0.062022)96:0.034279,Aspfu1_3519_1:0.5738944411)98:0.059365,(((((((((((col_50:0.0222193615,Asppip1_361113_1:0.0133537871)100:0.014157,(Aspeuc1_446988_1:0.0342013045,((Aspcos1_142812_1:0.0541669793,Aspneo1_448822_1:0.0259258976)100:0.011268,Asptu1_135016_1:0.0175415853)100:0.012795)100:0.008488)100:0.019965,Aspvad1_390764_1:0.0446278388)100:0.028040,(Aspwel1_168228_1:0.0044779546,(Aspni7_1084740_1:0.0087819069,Aspph1_300677_1:0.0038615848)100:0.012803)100:0.057728)100:0.019709,Aspbr1_210626_1:0.1448970253)100:0.138352,((Aspibe1_389881_1:0.0627137516,Aspscle1_432746_1:0.0300635841)98:0.009552,(Aspscl1_588334_1:0.0280088185,Aspca3_177909_1:0.0552839375)100:0.013814)100:0.041687)99:0.017994,Asphet1_409460_1:0.0612742719)100:0.027638,(((((((Aspsac1_384323_1:0.0780767819,Asphom1_470718_1:0.0698169521)99:0.026133,Aspvio1_435490_1:0.0215689012)78:0.004770,Aspuva1_272260_1:0.0219832334)42:0.000003,Aspind1_410231_1:0.0087215846)79:0.008709,(Aspac1_54632_1:0.0226291302,Aspfij1_442133_1:0.0086910830)19:0.000002)16:0.000002,Aspbru1_511997_1:0.0000024211)34:0.000003,Aspacu1_451721_1:0.0043471762)100:0.124988)94:0.032967,Aspell1_470124_1:0.0608657913)99:0.057078,(((Aspte1_2800_1:0.1258940203,(Aspor1_11917_1:0.0000022708,Aspfl1_31912_1:0.0082746917)100:0.149781)100:0.035251,Aspste1_350381_1:0.1519178799)100:0.055406,Aspcam1_243767_1:0.1711125869)87:0.055681)93:0.065403,(Aspnid1_8707_1:0.1698851588,Aspoch1_492673_1:0.1120223773)100:0.079700)100:0.427030)100:0.330292,((((((Asptu1_78453_1:0.0251587591,Aspcos1_254485_1:0.0165477404)100:0.004406,Aspeuc1_463486_1:0.0206925168)100:0.094931,Aspbr1_31942_1:0.1174555392)100:0.095131,(Aspscle1_455661_1:0.0806686421,(Aspph1_292826_1:0.0000024211,Aspwel1_176075_1:0.0042922207)100:0.072402)100:0.035032)100:0.141685,((((Aspfo1_35739_1:0.0200939030,Aspka1_1_19749_1:0.0122857649)76:0.000003,(Aspcos1_226872_1:0.0240461882,(Asptu1_36187_1:0.0080970148,(Asppip1_500467_1:0.0303523107,Aspneo1_451435_1:0.0544225232)69:0.000003)97:0.004028)97:0.008089)100:0.175618,Aspeuc1_447655_1:0.2078670347)100:0.132498,Aspor1_110_1:0.2358767713)100:0.145656)68:0.085554,Aspste1_426270_1:0.2245425264)100:0.771206)63:0.078313,((((((((Aspnid1_9675_1:0.1351872474,Aspte1_4218_1:0.1078126579)100:0.161273,Pench1_74771_1:0.1979835789)100:0.045327,Aspnov1_455569_1:0.1631632551)100:0.340458,Aspoch1_558619_1:0.2892812679)100:0.193836,Aspte1_7192_1:0.4863209641)99:0.085938,(((Aspibe1_500327_1:0.0646429791,Aspca3_166447_1:0.0245004992)94:0.026992,col_57:0.0208519834)94:0.031467,Aspbr1_248413_1:0.0458003128)100:0.461354)100:0.132550,((Aspnid1_3776_1:0.2950198629,(Aspscl1_627062_1:0.0625706230,Aspibe1_411067_1:0.0885579181)100:0.205919)100:0.187274,((((Aspacu1_463515_1:0.0546752631,Aspfij1_503291_1:0.0132024118)100:0.080672,Aspind1_363562_1:0.0725051126)100:0.208740,Aspste1_504957_1:0.3897114016)100:0.525380,(Aspbr1_77659_1:0.3887789827,Aspcam1_237401_1:0.2369463072)100:0.150401)100:0.144088)100:0.069609)97:0.081431,(Aspcl1_2998_1:0.4075498002,Aspoch1_469512_1:0.3300165462)100:0.316802)65:0.061632)95:0.069932,(Aspnid1_1584_1:0.5113273333,(col_18:0.0802021620,Aspnov1_377165_1:0.0433885904)100:0.332686)100:0.398039)100:0.217711,(((((Asppip1_475451_1:0.0333219132,Aspneo1_463669_1:0.0311160671)100:0.005005,(Aspcos1_229471_1:0.0127132556,Asptu1_52829_1:0.0202147466)100:0.013328)100:0.076202,Aspscle1_444706_1:0.0795731952)100:0.438380,((Aspell1_432272_1:0.2779426903,(Aspfij1_484062_1:0.0224197634,Aspuva1_311162_1:0.0311505033)100:0.175921)96:0.094711,Aspnov1_510672_1:0.2662188799)100:0.197214)100:0.168849,(((Aspscl1_612391_1:0.0749907709,(Aspibe1_505068_1:0.1119509026,Aspca3_177383_1:0.0796499738)95:0.012327)100:0.069380,(Aspell1_468129_1:0.0828617532,Asphet1_430926_1:0.1047116427)100:0.036722)100:0.183114,Aspell1_420460_1:0.2904428622)100:0.170595)100:0.337449)100:0.311653,(((Aspor1_4833_1:0.0000024211,Aspfl1_33258_1:0.0000024211)100:0.060262,Aspfu_A1163_1_106919_1:0.0490288107)100:0.504567,(((Aspca3_517849_1:0.0369358497,Aspscl1_532952_1:0.0464373119)100:0.180865,Aspte1_1517_1:0.3025342152)100:0.302961,Aspacu1_443539_1:0.5964084550)41:0.102701)100:0.406607)42:0.163541,((((((((((((((((((col_39:0.0040072017,Asppip1_474266_1:0.0000024227)56:0.000003,Aspvad1_389664_1:0.0081487029)100:0.004010,(((Aspcos1_219258_1:0.0040059411,Aspneo1_449106_1:0.0000024211)99:0.000002,(Aspbr1_199700_1:0.0203291052,Asptu1_134244_1:0.0080129021)98:0.004037)100:0.006478,Aspeuc1_400267_1:0.0110508701)100:0.002552)99:0.003984,((Aspph1_256093_1:0.0000024211,Aspni7_1153534_1:0.0039895435)54:0.000002,Aspwel1_162475_1:0.0040112602)100:0.012286)99:0.016039,(((Aspscle1_438883_1:0.0040464483,Aspibe1_455954_1:0.0203930804)51:0.000003,Aspscl1_611793_1:0.0080879680)100:0.004064,Aspca3_56260_1:0.0000027135)100:0.004820)100:0.024853,Aspell1_488148_1:0.0097613883)99:0.010149,Asphet1_293722_1:0.0346513261)100:0.098945,Aspste1_496458_1:0.1493356439)100:0.125742,Aspte1_1638_1:0.1778168228)100:0.305058,(Aspor1_11976_1:0.0000028368,Aspfl1_31852_1:0.0039304339)100:0.249784)99:0.088654,((((Aspnid1_1666_1:0.0355092798,Aspoch1_436884_1:0.0492060111)100:0.066881,(Aspcl1_1566_1:0.0264735455,(col_45:0.0087367201,Aspnov1_448094_1:0.0112412279)100:0.039568)100:0.072042)98:0.014715,((((Aspca3_172075_1:0.0047019455,Aspscl1_517529_1:0.0355405881)99:0.008183,(Aspscle1_71341_1:0.0040017947,Aspibe1_47590_1:0.0079645001)100:0.019167)64:0.003997,((((((col_40:0.0000025484,Aspuva1_421638_1:0.0039406924)100:0.018291,(((Aspbru1_356583_1:0.0000024211,Aspacu1_426258_1:0.0039620066)53:0.000002,Aspfij1_303140_1:0.0039485743)100:0.005677,Aspac1_36084_1:0.0061921722)97:0.007931)100:0.014027,Aspsac1_393967_1:0.0278338797)100:0.027007,Asphom1_445644_1:0.0052552920)100:0.046930,Pench1_67421_1:0.1786862588)98:0.040541,(Aspell1_439780_1:0.0171164623,Asphet1_380232_1:0.0266462707)100:0.023884)97:0.022836)98:0.012157,((((((Asptu1_196559_1:0.0039072382,Aspcos1_162863_1:0.0000024211)44:0.000002,(Aspneo1_328864_1:0.0039172821,col_41:0.0157029123)36:0.000003)96:0.003913,Aspvad1_46588_1:0.0039133053)46:0.000003,col_64:0.0000024211)96:0.003946,Aspeuc1_359301_1:0.0039417133)100:0.011879,Aspbr1_131114_1:0.0039860896)100:0.008836)99:0.022255)97:0.029369,col_8:0.0177557408)100:0.189594)88:0.078321,(((Aspfl1_34755_1:0.0047977566,Aspor1_1194_1:0.0000025605)100:0.403259,((Aspscl1_501481_1:0.1160708317,(Asphom1_467374_1:0.1152764807,Aspte1_9769_1:0.1579199219)100:0.031479)100:0.093335,Aspste1_386936_1:0.2176691342)95:0.065668)95:0.033485,((col_51:0.0824565627,(Aspoch1_476165_1:0.0341828026,Aspnid1_3705_1:0.0465202273)100:0.093916)100:0.379569,Asphom1_336120_1:0.4797881945)95:0.072222)100:0.136347)100:0.196283,((((Aspind1_470292_1:0.0039530392,Aspuva1_194862_1:0.0080457963)51:0.000003,(Aspac1_31261_1:0.0050603549,(Aspacu1_324596_1:0.0079190218,(Aspfij1_516643_1:0.0039567577,Aspbru1_499080_1:0.0000024211)54:0.000003)100:0.003675)100:0.007162)100:0.003973,Aspvio1_331228_1:0.0000029570)100:0.061254,Aspscle1_376492_1:0.0505350592)100:0.310903)84:0.074315,((Aspscl1_611925_1:0.1773665142,Aspell1_438922_1:0.2033153803)100:0.251795,Aspste1_475068_1:0.5887128590)99:0.133961)69:0.028904,((((((((col_27:0.0000022755,(col_14:0.0000027508,Aspcos1_262634_1:0.0039009092)93:0.003930)49:0.000003,((col_9:0.0000029264,Aspni7_1112167_1:0.0039256158)100:0.007860,Aspbr1_71307_1:0.0078229399)100:0.007836)100:0.085417,Aspnid1_4290_1:0.1654717249)100:0.067770,(Aspnov1_454886_1:0.0388232364,col_62:0.0216834506)100:0.054898)100:0.031078,((Aspeuc1_318254_1:0.0079715676,Aspcos1_174855_1:0.0000021672)100:0.228062,Asptu1_59858_1:0.1667080794)100:0.069427)100:0.091497,((Aspor1_7533_1:0.0000020670,Aspfl1_31490_1:0.0531218539)100:0.002888,Aspnid1_3112_1:0.0722746602)100:0.269138)100:0.291483,((((Asphom1_411439_1:0.0229767133,((col_78:0.0000024211,Aspfij1_435130_1:0.0037866217)100:0.003784,Aspac1_63282_1:0.0000026973)100:0.003919)100:0.003482,(Aspuva1_300168_1:0.0000026918,Aspvio1_437426_1:0.0150874578)100:0.003897)90:0.003251,Pench1_80381_1:0.0158766474)100:0.123053,((((Aspac1_63333_1:0.0037569702,Aspbru1_489672_1:0.0075172536)100:0.011860,Aspfij1_506793_1:0.0147625724)100:0.180367,Aspnov1_487776_1:0.1572355481)100:0.048276,((Aspbr1_70836_1:0.0936735580,(Aspnid1_6652_1:0.0271877247,Aspoch1_472734_1:0.1282812812)100:0.066547)65:0.027420,(Aspte1_2589_1:0.1919115580,((Aspuva1_380803_1:0.0277443687,Asphom1_451590_1:0.0156458148)100:0.046752,(col_34:0.0239619627,Aspnov1_460908_1:0.0430156175)100:0.024614)100:0.066842)90:0.036301)49:0.032046)81:0.042339)100:0.146408)92:0.065231,((((Aspfo1_69798_1:0.0149594760,(Asppip1_414766_1:0.0000024211,Aspka1_1_18168_1:0.0039518510)100:0.005125)100:0.039901,Aspvad1_397783_1:0.0189711043)100:0.210025,(((Aspor1_4449_1:0.0000024640,Aspfl1_32854_1:0.0040004476)100:0.148423,((Aspcos1_148791_1:0.0402530620,col_52:0.0316189387)100:0.061412,Aspcl1_1653_1:0.0647075751)100:0.038325)72:0.034231,Aspoch1_521075_1:0.1255492540)100:0.112607)100:0.192067,((col_37:0.0370984620,Aspnov1_471308_1:0.0476045530)100:0.202226,Aspte1_5997_1:0.1762759062)80:0.055772)100:0.151697)100:0.150130)82:0.054044,((Aspte1_145_1:0.0190507514,Aspnov1_426064_1:0.0087091583)100:0.351911,Aspnov1_508179_1:0.3763465970)79:0.039473)100:0.225473,(((((Aspfo1_195755_1:0.0093401515,Asppip1_506038_1:0.0096587008)100:0.045412,Aspka1_1_22177_1:0.0352374622)100:0.297480,(Asptu1_134160_1:0.0682445187,Aspcos1_195069_1:0.0346719752)100:0.224028)100:0.133722,Aspbr1_197051_1:0.3784937744)100:1.264460,(Aspste1_453150_1:0.2653013904,(Aspfij1_501724_1:0.0536687257,Aspacu1_476113_1:0.0331354671)100:0.280902)100:0.204430)18:0.126382)18:0.129822,((Aspnid1_1331_1:0.7891559193,Aspsac1_425632_1:0.7115754624)100:0.154175,Aspnov1_414130_1:0.6495464016)100:0.112331)100:0.483103)95:0.267921,(((((((((((Aspca3_135303_1:0.0208744578,Aspscl1_540102_1:0.0207060019)100:0.013141,(Aspibe1_373572_1:0.0352523946,Aspscle1_401793_1:0.0160818794)100:0.008992)100:0.014290,((((((Asptu1_927746_1:0.0040000423,Aspcos1_176643_1:0.0000024211)95:0.000002,Aspneo1_463020_1:0.0000024211)78:0.000003,Aspeuc1_382997_1:0.0078330955)100:0.003896,Aspvad1_488186_1:0.0078386195)93:0.000003,((Aspka1_1_13823_1:0.0000024211,Aspfo1_42020_1:0.0000024211)100:0.003862,Asppip1_451421_1:0.0078620260)100:0.011806)35:0.003922,((Aspph1_230383_1:0.0000027357,(Aspni7_1165581_1:0.0039133277,Aspwel1_149478_1:0.0000021612)100:0.007849)100:0.007763,Aspbr1_191697_1:0.0235889480)100:0.003942)100:0.015703)100:0.012435,(Aspell1_404197_1:0.0240838019,Asphet1_306639_1:0.0651451625)100:0.035583)100:0.037497,((((Aspvio1_398956_1:0.0117521554,Aspind1_417267_1:0.0042268556)100:0.003902,Aspuva1_303779_1:0.0195114961)95:0.000003,(((Aspbru1_482018_1:0.0000024211,Aspfij1_487734_1:0.0038297809)54:0.000002,Aspacu1_395064_1:0.0115522862)100:0.007679,Aspac1_29333_1:0.0038286947)100:0.015174)100:0.017653,(Aspsac1_389674_1:0.0503366647,Asphom1_446789_1:0.0546548869)63:0.013792)100:0.054826)100:0.022011,(Aspcl1_787_1:0.0991270689,((Aspfu1_2198_1:0.0000024211,Aspfu_A1163_1_101385_1:0.0039481684)100:0.008903,Aspnov1_362084_1:0.0242765665)100:0.044307)100:0.071989)97:0.009877,(Pench1_82046_1:0.1801282552,Aspnid1_3304_1:0.1504280101)95:0.035864)94:0.014593,((Aspste1_435640_1:0.1010453319,Aspcam1_255016_1:0.0896999568)98:0.018791,Aspte1_10328_1:0.0703573554)98:0.020690)92:0.023515,Aspoch1_439824_1:0.0681201191)52:0.108735,(Aspfl1_38047_1:0.0000024211,Aspor1_2655_1:0.0000027900)89:0.000003)100:1.908380,((((((((Aspbr1_199965_1:0.0560448387,((((Asppip1_444706_1:0.0137365044,col_55:0.0000025568)100:0.006832,Aspeuc1_408934_1:0.0069758670)94:0.006889,(((Aspvad1_444656_1:0.0000024211,Asptu1_61189_1:0.0000024211)100:0.003402,Aspcos1_142580_1:0.0000024211)45:0.000002,Aspneo1_380703_1:0.0106925324)99:0.003466)100:0.069390,(Aspwel1_185928_1:0.0112028756,(Aspni7_1163079_1:0.0037009426,Aspph1_251585_1:0.0000023479)100:0.018741)100:0.042607)100:0.022039)100:0.049150,((Aspscle1_330196_1:0.0519365587,Aspibe1_482258_1:0.0694586998)100:0.018539,(Aspscl1_626631_1:0.0354615858,Aspca3_518818_1:0.0288678109)100:0.023325)100:0.074454)100:0.093657,(Asphet1_430530_1:0.0604811116,Aspell1_477344_1:0.0780643319)100:0.086793)99:0.029612,(((((col_65:0.0000026386,Aspfij1_453730_1:0.0032524151)100:0.003489,Aspac1_34998_1:0.0077380499)100:0.013529,(Aspvio1_465903_1:0.0032194374,Aspind1_463851_1:0.0069849477)100:0.009272)100:0.039742,Aspsac1_300379_1:0.0630965526)100:0.040252,Asphom1_453516_1:0.1136970167)100:0.124585)76:0.031145,((((Aspnid1_8713_1:0.1454338831,Aspoch1_457397_1:0.1778607025)94:0.051846,Aspte1_2806_1:0.1466765448)94:0.028918,(Aspfl1_31906_1:0.0071966572,Aspor1_11924_1:0.0031029256)100:0.188540)79:0.033534,Aspcam1_243687_1:0.2696320988)75:0.024787)84:0.036603,Aspste1_400975_1:0.1314209911)100:0.362657,((((((Aspsac1_288730_1:0.0796149608,((((((Aspneo1_436919_1:0.0027903158,Aspcos1_266921_1:0.0000022823)100:0.002773,Aspeuc1_338144_1:0.0083459977)42:0.000002,((Aspfo1_211462_1:0.0027697373,(Asppip1_422530_1:0.0000024211,Aspka1_1_21466_1:0.0000024211)69:0.000002)100:0.002121,Asptu1_76110_1:0.0046512274)99:0.001548)98:0.002770,Aspvad1_474288_1:0.0027870194)100:0.005923,((Aspni7_45003_1:0.0028106077,Aspph1_304268_1:0.0000024211)87:0.000002,Aspwel1_168725_1:0.0028705080)100:0.019792)100:0.019386,Aspbr1_185551_1:0.0193771378)100:0.046144)100:0.071102,Aspcl1_4155_1:0.0752654918)100:0.159624,(Aspnid1_1298_1:0.0875174256,((Asphom1_409348_1:0.0297488770,Aspuva1_300892_1:0.0439655433)100:0.018483,Aspsac1_355510_1:0.0336637275)100:0.073300)100:0.238609)100:0.131850,(((Pench1_68407_1:0.1032462098,((Aspac1_37481_1:0.0053861901,Aspfij1_503369_1:0.0111392120)100:0.009971,Aspvio1_375669_1:0.0000020285)100:0.055696)100:0.064936,(Aspfl1_30181_1:0.0000024211,Aspor1_10042_1:0.0030001050)100:0.078187)100:0.246144,((((((((Aspscle1_378833_1:0.0284002131,(Aspscl1_566377_1:0.0026944325,Aspca3_131758_1:0.0060918702)69:0.004643)51:0.005668,Aspibe1_401967_1:0.0252679831)51:0.007547,(Asphet1_332287_1:0.0191354993,Aspell1_395543_1:0.0150181931)100:0.019860)100:0.011579,Aspbr1_198364_1:0.0173524958)98:0.000003,(col_75:0.0000024211,Aspwel1_160043_1:0.0058855632)100:0.011595)100:0.002891,(Aspneo1_451395_1:0.0127190305,Aspvad1_418111_1:0.0086454418)59:0.000002)99:0.002873,(Asptu1_921442_1:0.0145566957,Aspcos1_262290_1:0.0028872685)100:0.002858)69:0.000002,((Asppip1_500438_1:0.0028649943,(Aspka1_1_19761_1:0.0028667814,Aspfo1_210007_1:0.0000024211)100:0.002881)100:0.002893,Aspeuc1_448942_1:0.0057526350)99:0.002866)100:0.284814)100:0.077183)100:0.153825,(((((Aspell1_329184_1:0.0030183001,(Aspoch1_498890_1:0.0331528462,Asphet1_302891_1:0.0089759060)100:0.006394)99:0.002970,((((Asptu1_116450_1:0.0029562499,((col_19:0.0000000000,Aspvad1_468870_1:0.0000000000):0.000002,Aspneo1_429518_1:0.0000024211)86:0.000002)100:0.002856,Aspcos1_181811_1:0.0028691478)99:0.000003,(col_70:0.0029671945,Aspbr1_205359_1:0.0059155204)100:0.003113)100:0.005948,((Aspibe1_441860_1:0.0030215430,Aspscle1_423705_1:0.0089721258)99:0.002924,(Aspca3_208136_1:0.0029433452,Aspscl1_453151_1:0.0000024211)100:0.002961)69:0.000003)96:0.002911)100:0.009071,(((Aspte1_7822_1:0.0058278730,Pench1_75112_1:0.0376976788)100:0.012135,(Aspcam1_276405_1:0.0310846623,Aspste1_367857_1:0.0217070949)100:0.005542)98:0.005474,(col_23:0.0090922336,Aspnid1_5256_1:0.0405093858)72:0.003659)72:0.006162)84:0.003115,(Aspcl1_2925_1:0.0182511907,(col_56:0.0059795509,Aspnov1_432988_1:0.0000026269)100:0.012316)100:0.019054)86:0.005326,((Aspsac1_383520_1:0.0029700548,Asphom1_426946_1:0.0029712062)95:0.000002,(((Aspind1_161478_1:0.0029930689,col_79:0.0000029888)59:0.000002,((Aspbru1_362906_1:0.0000024211,Aspfij1_388967_1:0.0029812741)50:0.000002,Aspacu1_335341_1:0.0029817132)100:0.002988)100:0.002985,Aspac1_30510_1:0.0030052220)84:0.002992)84:0.010385)100:0.221216)100:0.213003,((Aspfl1_36758_1:0.0000024211,Aspor1_5691_1:0.0000024211)100:0.309065,(Aspnid1_3694_1:0.1508267714,Aspoch1_179000_1:0.0688869184)100:0.208981)100:0.441893)100:0.138506)100:0.070981,(((((((((Aspni7_1114420_1:0.0000024211,Aspwel1_172632_1:0.0000024211)100:0.003234,Aspph1_258386_1:0.0067012270)100:0.010208,(((Aspka1_1_17695_1:0.0033126202,(Aspvad1_480264_1:0.0033077658,Aspeuc1_455295_1:0.0099678157)19:0.000002)18:0.000003,(((Aspcos1_264232_1:0.0000024211,Asptu1_140668_1:0.0033126664)56:0.000002,Aspneo1_443425_1:0.0067247320)100:0.003309,Asppip1_508329_1:0.0033084037)19:0.000003)62:0.000002,Aspfo1_52445_1:0.0000024211)100:0.003195)100:0.010090,Aspbr1_186024_1:0.0033504212)100:0.052013,(Aspscle1_347251_1:0.0100212330,Aspibe1_479782_1:0.0066556294)100:0.006552)97:0.008700,(Aspca3_135489_1:0.0169519938,Aspscl1_524051_1:0.0000028383)100:0.011627)97:0.036358,Aspell1_411109_1:0.0695251424)100:0.198630,(((Aspscl1_624745_1:0.0994746380,Aspca3_6912_1:0.0955245245)100:0.031071,(Aspibe1_401930_1:0.1046010604,Aspscle1_465255_1:0.0614265295)100:0.064003)100:0.029603,Aspell1_477614_1:0.0983723079)100:0.285021)98:0.072627,(Aspfl1_31968_1:0.0000027858,Aspor1_11869_1:0.0030778648)100:0.200804)95:0.019501)100:4.828980)100:1.947900)94:0.210539,(((((Aspind1_456921_1:0.5010266858,col_66:0.2173775584)100:0.111905,(((((Aspuva1_373323_1:0.0042694417,Aspind1_456676_1:0.0000024211)32:0.000002,Aspvio1_467435_1:0.0000024211)88:0.000002,(Asphom1_388479_1:0.0328020456,((Aspac1_45669_1:0.0079998262,Aspacu1_475632_1:0.0080709997)45:0.000002,(Aspfij1_367962_1:0.0040344978,Aspbru1_369293_1:0.0080856620)91:0.000002)98:0.006292)96:0.006033)100:0.087373,(Pench1_37394_1:0.2147651879,Aspcl1_4146_1:0.1000260543)98:0.071483)97:0.109861,Aspte1_9838_1:0.1845893101)95:0.074189)98:0.109811,Aspste1_400784_1:0.4269167708)100:0.080403,((col_7:0.0324411385,Aspbr1_47329_1:0.0219133192)99:0.038396,Pench1_85385_1:0.1095102846)100:0.374760)100:0.750078,(((((((Aspfo1_107916_1:0.0079833305,Aspka1_1_13552_1:0.0039876185)100:0.007633,Asppip1_347659_1:0.0124602839)100:0.091221,Pench1_85311_1:0.0505581110)100:0.088666,Aspind1_482416_1:0.1440580900)100:0.325341,Aspste1_418130_1:0.3162193744)93:0.142573,((((Aspph1_298616_1:0.0078382441,Aspni7_1115863_1:0.0078482371)100:0.003922,Aspwel1_156748_1:0.0000020889)100:0.041002,(Aspvad1_359092_1:0.0030801791,((col_28:0.0000024211,Asptu1_34465_1:0.0038714337)47:0.000003,Aspneo1_417997_1:0.0205618972)100:0.004905)100:0.013728)92:0.006502,(col_16:0.0038590379,Asppip1_439863_1:0.0039807195)100:0.057411)100:0.453082)100:0.449146,Aspcam1_323099_1:0.8925051452)100:0.384900)43:0.103762)97:0.087423,(Aspuva1_418611_1:0.2655114493,Aspcam1_236056_1:0.3709827332)100:0.975285)100:0.250518,((((((((((Aspuva1_339086_1:0.0536238461,Aspac1_43838_1:0.0337831357)99:0.004378,(Aspbru1_470336_1:0.0000024211,(Aspfij1_526402_1:0.0173239056,Aspacu1_456565_1:0.0086831621)100:0.004231)100:0.015538)100:0.074524,Aspind1_364750_1:0.0187894757)100:0.369628,((Aspnid1_6873_1:0.1566314262,((((Aspwel1_178973_1:0.0000024211,Aspph1_324147_1:0.0142424687)100:0.050042,Asptu1_74073_1:0.0773727674)100:0.061539,Aspbr1_669197_1:0.2092306181)100:0.045746,Aspni7_1156426_1:0.1444174048)100:0.175111)100:0.236283,((((Aspuva1_381420_1:0.1824655354,(((Aspvio1_462008_1:0.0196279993,Aspind1_369313_1:0.0105714186)100:0.043887,(Aspac1_55425_1:0.0344207146,(Aspfij1_515450_1:0.0043561505,Aspbru1_432243_1:0.0039822277)100:0.017401)100:0.041549)100:0.130977,Aspacu1_455555_1:0.1540142278)98:0.048676)98:0.022241,Asphom1_353277_1:0.1941455088)100:0.217139,(Aspor1_1335_1:0.0062831499,Aspfl1_34601_1:0.0021094945)100:0.560842)98:0.073906,(((((Aspacu1_377725_1:0.1053391246,Aspind1_473177_1:0.1472571462)100:0.059936,Aspvio1_462024_1:0.1989847221)100:0.268475,Aspfl1_32575_1:0.7398909492)100:0.122237,((Aspvad1_450839_1:0.0569705479,Asptu1_190497_1:0.0912804528)100:0.108938,(((Aspell1_464582_1:0.2319871082,Asphet1_385329_1:0.3628238740)67:0.046359,Aspscl1_502041_1:0.0946704964)65:0.021204,Aspscle1_451024_1:0.0985259408)100:0.102579)100:0.235378)100:0.079432,((((Aspfo1_142034_1:0.0943245461,Aspbr1_138029_1:0.2192736556)100:0.058573,(((Aspcos1_262203_1:0.0000022739,Asptu1_196801_1:0.0000024820)100:0.025646,(Aspvad1_347703_1:0.0277114295,((Asppip1_500331_1:0.0172065737,Aspka1_1_19798_1:0.0085845311)100:0.004215,Aspneo1_450050_1:0.0128806528)100:0.020266)97:0.020591)100:0.053764,(Aspwel1_179343_1:0.0040773172,Aspph1_302091_1:0.0194452643)100:0.047861)100:0.042284)100:0.354006,Aspcam1_309857_1:0.2923897700)100:0.121242,Pench1_29453_1:0.5942580974)99:0.070916)100:0.062735)90:0.030763)96:0.064101)97:0.047148,(((((((((((((((Aspni7_1150307_1:0.0165078278,Aspwel1_158104_1:0.0043724200)100:0.008475,Aspph1_300599_1:0.0043033100)100:0.038484,((Asppip1_480869_1:0.0124507041,Aspfo1_37436_1:0.0041486654)21:0.000002,Aspka1_1_18770_1:0.0000024211)98:0.000003)62:0.008359,Aspeuc1_362710_1:0.0126016149)90:0.004158,Asptu1_134719_1:0.0041729999)57:0.004177,Aspvad1_390808_1:0.0125299611)75:0.000003,Aspcos1_226576_1:0.0000028863)50:0.000003,Aspbr1_161220_1:0.0834790530)99:0.004156,Aspneo1_408884_1:0.0000029757)100:0.305442,((((Aspbru1_450971_1:0.0172599776,Aspfij1_485891_1:0.0380059842)98:0.008547,Aspacu1_446404_1:0.0085819954)98:0.027145,(Aspind1_347521_1:0.0101640971,Aspuva1_413585_1:0.1669985039)100:0.019961)100:0.174107,Asphom1_477055_1:0.0858961010)100:0.124677)94:0.036073,((((Aspfl1_37342_1:0.0042403717,Aspor1_61_1:0.0000024211)100:0.144582,Aspste1_451906_1:0.2241011623)100:0.041478,Aspcam1_284674_1:0.1998140870)100:0.039637,Aspte1_3238_1:0.1764194344)100:0.047700)94:0.057323,(Aspnov1_480720_1:0.1810353387,(Aspell1_455104_1:0.2603686578,Pench1_31061_1:0.1978289965)100:0.076923)99:0.061446)98:0.054900,Aspcam1_303490_1:0.4389356715)100:0.071458,(Aspcam1_344428_1:0.4828626885,Aspnid1_3795_1:0.6560870498)100:0.343867)40:0.059166,(Aspfl1_37735_1:0.0000023743,Aspor1_9661_1:0.0090010666)100:0.477625)36:0.061084)100:0.162625,((((((Aspfu_A1163_1_103631_1:0.0084771248,Aspfu1_3515_1:0.0084168445)100:0.052742,Aspnov1_516120_1:0.0652136085)100:0.183597,Asphom1_451580_1:0.3130659069)100:0.076321,(((Aspwel1_170944_1:0.0042360773,Aspni7_188697_1:0.0042488832)100:0.004227,Aspph1_308302_1:0.0042536475)100:0.059450,(((Aspneo1_394644_1:0.0373308316,((Aspka1_1_17862_1:0.0000023897,(Aspfo1_64283_1:0.0041558058,Asppip1_473387_1:0.0130820669)100:0.008283)100:0.012562,Aspeuc1_398174_1:0.0169488915)100:0.020079)100:0.015394,(Asptu1_61579_1:0.0126460977,Aspcos1_261175_1:0.0168023098)97:0.000002)99:0.028669,Aspvad1_425606_1:0.0471795919)100:0.043995)100:0.206736)100:0.170520,Aspste1_456008_1:0.4689019971)100:0.286472,(((((col_68:0.0085504984,Asppip1_412315_1:0.0000024211)100:0.004271,(((Asptu1_158929_1:0.0000020514,Aspvad1_488405_1:0.0216586063)92:0.004257,(Aspcos1_238723_1:0.0000029701,Aspneo1_462449_1:0.0171668692)100:0.008514)100:0.004265,Aspeuc1_390438_1:0.0228035564)57:0.000002)98:0.004547,((Aspni7_1125648_1:0.0085602956,(Aspph1_225977_1:0.0054635421,Aspwel1_182606_1:0.0076324488)100:0.004008)100:0.021654,Aspbr1_138934_1:0.0398565577)98:0.004174)98:0.057677,((Aspell1_440258_1:0.0709406929,Asphet1_431020_1:0.0655204427)100:0.074314,((Aspscl1_624992_1:0.0091144880,Aspca3_509568_1:0.0267153917)100:0.017558,(Aspibe1_465579_1:0.0492284867,Aspscle1_435723_1:0.0351627336)67:0.009304)67:0.030318)100:0.072770)100:0.355945,(((((Aspwel1_178469_1:0.0000024211,Aspni7_1135841_1:0.0042180671)100:0.008449,Aspph1_249153_1:0.0042404419)100:0.008922,((Aspeuc1_451838_1:0.0084522050,Aspvad1_480648_1:0.0084931646)50:0.000003,Aspneo1_439783_1:0.0127092534)99:0.008446)94:0.023579,(((((Aspcos1_274155_1:0.0084138748,Aspfo1_204326_1:0.0186418386)51:0.000003,Aspka1_1_14172_1:0.0084112433)94:0.000002,Asptu1_926934_1:0.0126717168)96:0.004203,Asppip1_230017_1:0.0042262613)100:0.041792,Aspbr1_38212_1:0.0375279202)99:0.017453)99:0.064613,Aspste1_504824_1:0.0618111056)100:0.640689)90:0.115187)100:0.044085)100:0.105450,(((((Aspvad1_465950_1:0.0040775514,Aspka1_1_15590_1:0.0132932777)100:0.067182,((Aspwel1_180747_1:0.0250343074,(Aspph1_308052_1:0.0085540824,Aspni7_1151290_1:0.0085384880)100:0.014018)100:0.078992,((Aspneo1_429093_1:0.0173709753,Aspcos1_144789_1:0.0042846568)100:0.017882,(Asppip1_473773_1:0.0173285376,Aspfo1_56562_1:0.0130463743)100:0.008364)100:0.036667)74:0.023774)73:0.020862,Aspbr1_201415_1:0.0837340000)100:0.315053,Aspbr1_120577_1:0.5458254532)100:0.168536,Pench1_31360_1:0.6266478291)98:0.113329)92:0.034605,((((((Aspacu1_475847_1:0.0122688185,(Aspfij1_524051_1:0.0000024211,Aspbru1_475374_1:0.0221296044)100:0.009249)100:0.034425,Aspind1_371020_1:0.0651942983)100:0.216041,((((Aspca3_504743_1:0.0741182738,Aspscl1_461490_1:0.0578030991)100:0.017250,Aspscle1_222249_1:0.0175090296)100:0.036672,(((Asppip1_472678_1:0.0174754427,(Aspcos1_266182_1:0.0000024211,Aspneo1_399735_1:0.0085930909)100:0.008615)55:0.000002,Asptu1_934815_1:0.0129596072)99:0.007993,Aspvad1_484176_1:0.0225255261)100:0.093225)100:0.133320,(Aspell1_451093_1:0.1846195510,Asphet1_414713_1:0.1089368056)100:0.031106)100:0.051098)100:0.344653,(Aspnid1_6980_1:0.3474253105,(Aspoch1_486784_1:0.1426972314,Aspnid1_10432_1:0.4686352500)100:0.189587)100:0.399357)86:0.088336,((((Aspbr1_50596_1:0.0909205194,(Aspwel1_184643_1:0.0000024211,col_31:0.0086756380)100:0.050889)100:0.530908,(Aspfl1_32114_1:0.0000029776,Aspor1_11672_1:0.0000020750)100:0.529060)100:0.110733,(((Aspte1_10243_1:0.1465897835,((Aspind1_470507_1:0.0348435124,Aspacu1_375480_1:0.0988863500)100:0.013187,Aspvio1_442447_1:0.0929877550)100:0.256248)100:0.222513,(Aspcl1_2035_1:0.0963391465,(Aspste1_367053_1:0.0253845982,Aspste1_443300_1:0.0224812628)100:0.092234)100:0.179134)100:0.142168,Aspscle1_446059_1:0.5039250066)100:0.139446)100:0.215600,((((((((((((col_5:0.0000024211,Aspcos1_274215_1:0.0043117805)17:0.000003,(Aspvad1_461675_1:0.0085856868,Asptu1_119628_1:0.0042889618)7:0.000002)65:0.000003,Aspneo1_417822_1:0.0086640018)70:0.004276,Aspeuc1_450038_1:0.0129448492)100:0.018272,(((Aspph1_321064_1:0.0000024211,Aspni7_1224252_1:0.0000024211)100:0.004246,Aspwel1_185362_1:0.0000021914)100:0.017546,Aspbr1_121214_1:0.0218880424)52:0.007794)89:0.024731,Aspell1_455114_1:0.0248704120)100:0.380733,(((Asptu1_61784_1:0.0094920714,Aspka1_1_19735_1:0.0297333280)100:0.038087,Aspbr1_208179_1:0.0985844434)100:0.113820,Aspcam1_275204_1:0.2156737299)100:0.252062)90:0.047073,(((Aspfu_A1163_1_102532_1:0.0000024211,Aspfu1_4602_1:0.0043479615)100:0.010222,Aspnov1_446206_1:0.0136502027)100:0.012696,Aspcl1_1666_1:0.0574907767)100:0.330875)89:0.041847,((((Aspfo1_62724_1:0.0166231891,Aspcos1_278151_1:0.0082286572)78:0.004090,(Asptu1_62139_1:0.4534264166,Aspneo1_447997_1:0.0206447104)81:0.000003)78:0.020911,Aspsac1_396013_1:0.0000027465)100:0.559327,(Aspbru1_358846_1:0.0000025477,Aspfij1_410575_1:0.0041784475)100:0.415780)100:0.209195)79:0.068558,(Aspscle1_407392_1:0.0204870235,(Aspscl1_585895_1:0.0391708190,Aspca3_513707_1:0.0342892062)100:0.028164)100:0.358408)100:0.123662,((Aspfo1_73203_1:0.1631374897,Aspka1_1_12865_1:0.1178482032)100:0.207300,(Asphom1_36780_1:0.0883014441,(Aspuva1_434077_1:0.0397330290,Aspac1_54820_1:0.0618509668)100:0.063703)100:0.337047)100:0.305020)85:0.073262,((Aspfu1_82_1:0.0308421461,Aspnov1_480645_1:0.0083462677)100:0.309991,(Aspbr1_134718_1:0.0052067390,Asptu1_134297_1:0.0122683059)100:0.337599)100:0.448226)99:0.044994)99:0.095402)50:0.018392,(((((((((Aspcos1_141520_1:0.0049605127,(Aspneo1_438683_1:0.0198661435,(Aspka1_1_13187_1:0.0044515744,Aspfo1_696531_1:0.0000025743)100:0.020818)39:0.000002)49:0.000002,Asptu1_73803_1:0.0149904109)96:0.011520,Aspeuc1_462927_1:0.0306345574)100:0.056582,((Aspcos1_141520_2:0.0448640561,Asptu1_73803_2:0.0000024211)49:0.000002,Aspneo1_438683_2:0.0447647969)97:0.012130)100:0.166682,Aspscle1_457054_1:0.0697372092)99:0.040466,((Aspni7_1162446_1:0.0000024211,Aspph1_332694_1:0.0041421185)82:0.000002,Aspwel1_183969_1:0.0124595177)100:0.049440)100:0.355683,Aspnid1_2561_1:0.5384944673)100:0.122280,Aspnov1_422527_1:0.3616581477)100:0.077058,(Aspte1_2310_1:0.3143376698,Aspste1_506037_1:1.0351808500)86:0.147937)64:0.074046)99:0.098265)99:0.130001,Aspste1_511231_1:0.8209593749)100:0.378200,((((((((((Aspcos1_278164_1:0.0079715876,Asppip1_381333_1:0.0000020868)100:0.025954,(Aspbr1_145702_1:0.0131333431,Aspca3_209589_1:0.0275819887)94:0.004107)100:0.010403,Aspeuc1_412891_1:0.0255092572)100:0.122481,Aspell1_368299_1:0.1002882194)100:0.439760,Aspcl1_4481_1:1.1642169217)33:0.085342,(((Aspnid1_3097_1:0.2009090068,(((Aspcos1_202801_1:0.0000024211,Asppip1_467046_1:0.0039036327)100:0.003988,Asptu1_145104_1:0.0000021771)100:0.133042,Aspscle1_421108_1:0.1389004298)100:0.059009)100:0.113141,(((Aspvad1_445514_1:0.0079642910,Aspeuc1_331920_1:0.0039948023)83:0.003971,(Aspfo1_195406_1:0.0119601630,Aspka1_1_15162_1:0.0000024211)98:0.000003)83:0.018793,Aspte1_8281_1:0.0260694643)100:0.359909)84:0.168758,(Aspibe1_398869_1:0.2042921017,Aspste1_410081_1:0.4024180683)96:0.252593)33:0.057340)92:0.101330,((((Aspor1_10013_1:0.0000028053,Aspfl1_30154_1:0.0379376360)100:0.172685,Aspste1_467349_1:0.1664024015)100:0.062437,(((((Aspind1_456812_1:0.0040655831,(Aspvio1_445539_1:0.0124141955,Aspuva1_421469_1:0.0041384759)58:0.000002)100:0.012340,(Asphom1_477677_1:0.0255217858,Aspsac1_343320_1:0.0466551757)99:0.007733)99:0.004091,((Aspacu1_472946_1:0.0082063207,Aspfij1_524793_1:0.0000020202)92:0.004095,Aspbru1_485196_1:0.0000027273)88:0.004097)92:0.004549,Aspac1_28828_1:0.0040520593)100:0.180165,((Asphet1_301957_1:0.0440854944,Aspell1_483697_1:0.0367329716)100:0.084047,((Aspca3_171425_1:0.0661579323,Aspscl1_551869_1:0.1257597847)100:0.027956,Aspscle1_467593_1:0.0417975064)100:0.056436)100:0.105732)100:0.084306)100:0.364998,Aspuva1_280451_1:0.4593235358)87:0.074024)93:0.117451,((Aspfu_A1163_1_107546_1:0.0000024211,Aspfu1_9189_1:0.0036694555)100:0.038499,Aspnov1_424178_1:0.0331580807)100:0.403337)100:0.486429,((((((((((((Aspscl1_587329_1:0.0342375231,Aspca3_176403_1:0.1009536395)100:0.046914,Aspscle1_455828_1:0.0680520955)100:0.134487,(Aspell1_450458_1:0.3126534430,Asphet1_333100_1:0.1681938113)100:0.033955)100:0.131527,(((Aspind1_458430_1:0.0129786418,Aspvio1_402625_1:0.0042448492)100:0.004957,((Aspacu1_475746_1:0.0042020243,(Aspac1_60742_1:0.0084134300,Aspbru1_504375_1:0.0000024211)20:0.000002)43:0.000002,Aspfij1_450555_1:0.0084707621)99:0.029548)99:0.040943,((Aspvad1_488762_1:0.0583315567,((((((Aspcos1_273656_1:0.0301007746,Asppip1_485296_1:0.0298200758)99:0.003461,Aspfo1_183092_1:0.0175008654)100:0.004630,Aspeuc1_449434_1:0.4495224506)95:0.007918,Aspka1_1_16242_1:0.0373982816)96:0.005733,Asptu1_74530_1:0.0386589090)82:0.005218,Aspneo1_432221_1:0.0383147618)82:0.003986)100:0.063857,Aspbr1_193095_1:0.1437716606)100:0.063571)100:0.158484)100:0.379000,((((Aspscle1_450483_1:0.1144686860,Aspscl1_602290_1:0.1247199190)100:0.087700,((Aspeuc1_413341_1:0.0076728182,Aspneo1_402233_1:0.0765654390)100:0.022637,Aspvad1_469113_1:0.0360411881)100:0.112364)100:0.113034,(Aspfl1_36626_1:0.0081067790,Aspor1_5561_1:0.0040953854)100:0.196033)100:0.099490,((((Aspbr1_202940_1:0.0343845880,((Aspfo1_84885_1:0.0000023163,Asppip1_520844_1:0.0305101724)100:0.004127,(Asptu1_156146_1:0.0031953478,Aspcos1_206171_1:0.0000024211)100:0.000720)100:0.049203)100:0.107494,(Aspell1_175022_1:0.1097987271,Aspsac1_301510_1:0.1808833968)100:0.105270)100:0.255806,((Aspibe1_359323_1:0.0414071960,Aspca3_133905_1:0.0216895725)100:0.020552,Aspscle1_314067_1:0.0213240630)100:0.142756)100:0.068893,Aspste1_478260_1:0.1908142827)100:0.054131)100:0.282747)100:0.117271,Aspbr1_37382_1:0.3497709284)83:0.026476,((Aspneo1_438055_1:0.0000024211,(Asptu1_170708_1:0.0040239548,Aspcos1_278619_1:0.0040058266)38:0.000002)56:0.000003,(Aspfo1_188491_1:0.0000024211,(Aspka1_1_14438_1:0.0000024211,Asppip1_480618_1:0.0000024211)63:0.000002)100:0.004035)100:0.285129)90:0.061229,(Aspscl1_206657_1:0.0706154799,Aspibe1_426807_1:0.1021100262)100:0.266289)95:0.059762,(Aspnov1_435620_1:0.2930504805,Aspacu1_400146_1:0.3070852613)99:0.085044)95:0.059289,((((Aspbru1_518197_1:0.0000024211,Aspacu1_350313_1:0.0000024211)100:0.008068,Aspfij1_481557_1:0.0040525360)100:0.011211,Aspac1_50671_1:0.0049882945)100:0.329526,((col_77:0.0000024211,Aspuva1_327069_1:0.0000024211)100:0.007343,Aspsac1_372625_1:0.0010219407)100:0.464995)96:0.106350)100:0.185965,((((((Aspoch1_434829_1:0.0338345162,(Aspte1_5457_1:0.0092364745,Aspnov1_424163_1:0.0144037084)100:0.014813)100:0.156245,Aspste1_375915_1:0.1638678095)100:0.046019,Aspell1_415303_1:0.2933290291)100:0.079291,(((((Aspwel1_183967_1:0.0140351194,Aspph1_309583_1:0.0211640805)100:0.014086,Aspni7_1083446_1:0.0428000951)100:0.010443,(Asppip1_413173_1:0.0039636622,Aspka1_1_13189_1:0.0000025294)100:0.046846)100:0.027802,((((Aspcos1_236101_1:0.0325854537,Aspneo1_403334_1:0.0000022486)100:0.003984,Aspvad1_459345_1:0.0120116004)91:0.000002,Asptu1_199312_1:0.0079840496)99:0.011496,Aspfo1_202182_1:0.0246256161)100:0.080041)100:0.036282,((Aspscl1_606120_1:0.1230986290,Aspibe1_492629_1:0.1125317487)99:0.031195,Aspscle1_356858_1:0.0911642171)100:0.050856)100:0.280269)100:0.168257,(Aspvad1_486326_1:0.2451552188,(Pench1_84021_1:0.2173512938,Asphom1_448612_1:0.9429371504)68:0.058868)100:0.227035)100:0.332354,((((((Aspwel1_182998_1:0.0000024211,col_26:0.0000024211)100:0.017828,(Asppip1_468185_1:0.0249000483,(Asptu1_938697_1:0.0316527749,Aspcos1_276165_1:0.0203954762)92:0.010680)100:0.163866)92:0.024165,Aspscle1_415749_1:0.0680815033)99:0.112642,Pench1_79130_1:0.1453465432)100:0.398516,Aspte1_9619_1:0.3947837978)100:0.425326,Aspsac1_264530_1:0.6595803467)100:0.238015)90:0.063596)99:0.107211,Pench1_71813_1:1.0357255160)100:0.154420)94:0.074132,Aspoch1_477898_1:0.9645849112)95:0.085416)100:0.140738)48:0.078498,(((((((((((Asphom1_397180_1:0.0080107784,(((Aspph1_331751_1:0.0039884998,Aspwel1_156573_1:0.0040137731)57:0.000003,Aspni7_1188722_1:0.0000024211)100:0.003992,(Aspcl1_6268_1:0.0080190353,Aspbr1_126737_1:0.0119765443)73:0.004011)52:0.000003)100:0.298588,(((Aspibe1_400692_1:0.0039784705,Aspscle1_380544_1:0.0083446323)100:0.099009,Aspcam1_310784_1:0.1275921505)100:0.055634,Aspoch1_492959_1:0.1713253952)100:0.205322)99:0.116687,((Aspcam1_275300_1:0.0948600892,Aspind1_473498_1:0.0349678646)100:0.012245,(Aspac1_43247_1:0.0155737631,Aspfij1_514422_1:0.0325285729)100:0.008670)100:0.359025)99:0.065843,(Aspvad1_461379_1:0.0000027068,Asptu1_31150_1:0.0315181231)100:0.777180)65:0.042647,((((((((((Aspind1_499168_1:0.0022669369,Aspvio1_475339_1:0.0384719362)100:0.018306,Aspacu1_467184_1:0.0292419708)100:0.117222,Aspell1_454796_1:0.0958996264)100:0.152696,(((Aspac1_26228_1:0.0156229515,(Aspuva1_413389_1:0.0115531646,(Aspind1_427914_1:0.0120280239,Aspvio1_463065_1:0.0038349762)100:0.003847)100:0.011831)100:0.007680,col_44:0.0038650587)100:0.002499,Aspacu1_420409_1:0.0131818363)100:0.346542)96:0.060434,(Aspca3_129251_1:0.0576637501,Aspcam1_330137_1:0.0920341827)100:0.462136)64:0.060786,Aspell1_431049_1:0.6661986181)61:0.070079,((((Aspsac1_376297_1:0.0584113554,Aspscl1_605326_1:0.0869975436)100:0.035736,Asphet1_337005_1:0.0918485287)100:0.206085,(Pench1_7144_1:0.2732664647,Aspcl1_6366_1:0.2732198312)52:0.049557)98:0.063037,(Aspac1_51108_1:0.0155678137,Asphet1_419404_1:0.0262196390)100:0.294175)65:0.091827)18:0.029150,((((((Aspka1_1_12877_1:0.0000020989,Aspvad1_334798_1:0.0172364043)100:0.034063,Aspni7_1168194_1:0.0354954072)100:0.039293,Aspfu1_1638_1:0.0853371867)100:0.070213,Aspcl1_6741_1:0.1490482848)100:0.333967,Aspneo1_448399_1:0.2469843263)99:0.101373,((Aspwel1_168004_1:0.0723586699,Aspvio1_459552_1:0.0738826038)97:0.028318,(Aspvad1_473271_1:0.0078014286,(Aspeuc1_461972_1:0.0195942806,Aspneo1_435413_1:0.0038713235)100:0.003891)100:0.039496)100:0.710946)62:0.110263)21:0.057818,((((Aspibe1_480497_1:0.0463199659,Aspscle1_441799_1:0.0504034736)100:0.093010,Aspoch1_484695_1:0.1179135576)100:0.057114,((Aspfu_A1163_1_103645_1:0.2763936243,Pench1_34707_1:0.1183188302)100:0.093176,Aspste1_454498_1:0.1598008574)100:0.053203)100:0.196834,Aspste1_477231_1:0.3432986866)100:0.249608)66:0.018269,((((((Aspfij1_506027_1:0.0074185304,(Aspac1_108_1:0.0150333700,Aspacu1_366007_1:0.0036977005)55:0.000002)98:0.003707,Aspbru1_506721_1:0.0000027104)100:0.145728,(Aspor1_2300_1:0.0094726226,Aspfl1_25767_1:0.0052669189)100:0.267149)100:0.322214,((Aspibe1_443386_1:0.0401215430,Aspscle1_422284_1:0.0093369891)100:0.069890,(((Aspcos1_272872_1:0.0041559148,Aspneo1_435336_1:0.0078204905)100:0.016642,Asppip1_472204_1:0.0261189449)100:0.044386,((col_42:0.0040413773,(Aspvad1_381647_1:0.0080290511,Aspeuc1_406874_1:0.0302794826)97:0.000002)100:0.070875,(col_30:0.0389092664,Asptu1_205634_1:0.0931663995)100:0.048827)97:0.018549)100:0.031773)100:0.355299)100:0.085240,((Asphom1_370420_1:0.2813368707,Aspcl1_7331_1:0.2340110428)100:0.083799,Aspibe1_469268_1:0.3970098267)100:0.063188)100:0.182170,((Aspcl1_2024_1:0.0220733045,((Aspfij1_527717_1:0.0078812442,Aspacu1_458223_1:0.0078941912)92:0.000003,Aspbru1_491873_1:0.0039136669)99:0.027595)100:0.325357,Aspte1_4099_1:0.4128713236)99:0.123427)96:0.067710)88:0.042487)71:0.030344,(((Aspor1_11154_1:0.0074796267,Aspfl1_33626_1:0.0000022095)100:0.448809,Aspste1_410869_1:0.4431599870)97:0.091110,(((((((((Aspvad1_490910_1:0.0229167180,(col_4:0.0187299145,(((Asptu1_124094_1:0.0037545303,Aspneo1_337124_1:0.0152317686)100:0.007814,Aspcos1_166224_1:0.0033925874)100:0.003728,Aspeuc1_114282_1:0.0226507026)98:0.007506)74:0.000002)100:0.052273,(((Aspph1_258942_1:0.0074449869,Aspwel1_180424_1:0.0074220146)100:0.003742,Aspni7_1167936_1:0.0000028965)100:0.033023,Aspbr1_113319_1:0.0811373472)100:0.009639)100:0.118354,((Aspibe1_371320_1:0.0693163685,Aspscle1_429152_1:0.0730624139)99:0.023674,(Aspca3_162193_1:0.0369563469,Aspscl1_169985_1:0.0764689358)100:0.029725)100:0.072088)100:0.056489,(Asphet1_405561_1:0.1171278027,Aspell1_480073_1:0.0691112956)100:0.076996)100:0.080996,((((((Aspbru1_508472_1:0.0000022729,Aspfij1_430249_1:0.0039366311)100:0.015920,Aspacu1_363574_1:0.0381061368)100:0.008992,Aspac1_27338_1:0.0310491672)100:0.017582,(Aspind1_404648_1:0.0159618078,(Aspuva1_337487_1:0.0199064374,Aspvio1_464010_1:0.0078891777)91:0.000002)100:0.024780)100:0.035500,Asphom1_444563_1:0.0483617725)100:0.037605,Aspsac1_341626_1:0.1184004166)100:0.156929)100:0.237349,(Aspor1_6962_1:0.0037985568,Aspfl1_35587_1:0.0000028357)100:0.448679)74:0.051341,(Aspnid1_7468_2:0.3177468654,(((Aspste1_442174_1:0.3405257845,(Aspind1_466988_1:0.0366306957,Asphom1_463923_1:0.0000026199)100:0.351856)100:0.091798,(((((((((Aspfo1_186330_1:0.0080176290,Aspcos1_270544_1:0.0079734154)99:0.004012,Asptu1_127826_1:0.0040389943)73:0.000002,Aspvad1_380245_1:0.0080312942)100:0.063238,Aspbr1_127455_1:0.0555548818)99:0.030317,(Aspka1_1_12457_1:0.0039021743,Aspneo1_451142_1:0.0042600914)100:0.022268)97:0.017492,Aspeuc1_419361_1:0.1127870825)97:0.023113,Aspwel1_165354_1:0.1042252544)100:0.110883,col_48:0.0895851797)100:0.106041,(Aspscle1_374507_1:0.0273661753,(Aspca3_505068_1:0.0288765413,Aspscl1_510936_1:0.0246092734)100:0.014714)100:0.093993)99:0.062700)99:0.090695,Asphet1_370062_1:0.6818547055)100:0.076147)94:0.090465)69:0.032089,((Aspcl1_6223_1:0.1212030436,(Aspfu_A1163_1_99241_1:0.0000024211,Aspfu1_8447_1:0.0038714552)100:0.109587)100:0.136067,(Asphom1_451709_1:0.0441006163,Aspnov1_502755_1:0.0657486971)100:0.230060)100:0.149564)94:0.085542,(Aspte1_3755_1:0.4167765977,Aspnid1_7468_1:0.3662215061)100:0.082681)96:0.107332)99:0.189931)74:0.057802,((((Aspuva1_318160_1:0.0078944894,col_43:0.0000027449)100:0.224081,Asphet1_343322_1:0.2991833785)100:0.269546,((Aspste1_507248_1:0.1189036441,(col_33:0.0073172788,(Aspnov1_434415_1:0.0041016921,Aspcl1_722_1:0.0077227075)100:0.016334)100:0.207259)100:0.399473,(Aspcam1_260046_1:0.0666881574,Aspte1_325_1:0.0399578581)100:0.322067)100:0.078686)98:0.105570,((Aspbr1_211676_1:0.0526093629,Asptu1_197164_1:0.0110194393)100:0.012320,(Aspni7_1087173_1:0.0111793285,Aspph1_308144_1:0.0000020174)89:0.000002)100:0.401134)100:0.155775)67:0.038650,(((((Asptu1_67116_1:0.0037755274,((((((Aspfo1_203524_1:0.0000024211,Asppip1_499150_1:0.0037746618)53:0.000002,Aspka1_1_15585_1:0.0037970252)100:0.004795,Aspeuc1_454486_1:0.0145001234)100:0.018891,((Aspni7_1112058_1:0.0152672191,Aspph1_302357_1:0.0036355475)100:0.024400,Aspbr1_191248_1:0.0836675053)85:0.013335)78:0.003785,Aspcos1_286633_1:0.0038148059)78:0.003778,Aspneo1_456545_1:0.0000024211)76:0.000003)77:0.009009,Aspvad1_379300_1:0.0100842018)100:0.168347,(col_24:0.0000024211,Aspwel1_169928_1:0.0037946727)100:0.271507)100:0.125207,Aspste1_411931_1:0.1764110917)100:0.216956,((((((Aspvad1_474678_1:0.0039755911,Aspneo1_445177_1:0.0039354485)11:0.000003,col_1:0.0000024211)9:0.000002,(Aspfo1_142878_1:0.0078805071,Aspeuc1_453307_1:0.0078674111)23:0.000003)100:0.003935,Aspcos1_255250_1:0.0000028413)99:0.011870,col_3:0.0039848484)100:0.008108,Aspbr1_191763_1:0.0160694916)100:0.494292)73:0.060752)97:0.038491,(((((((((Aspscl1_621233_1:0.0159841709,Aspca3_511653_1:0.0377874652)100:0.346185,(((Aspuva1_194565_1:0.0147227710,Aspvio1_473061_1:0.0000025945)100:0.003639,((Aspfij1_421171_1:0.0038488993,Aspacu1_429294_1:0.0143172296)51:0.010945,(Aspac1_44810_1:0.0036186980,Aspbru1_489726_1:0.0111448115)95:0.003661)36:0.000003)51:0.004218,Aspind1_366949_1:0.0030329055)100:0.381091)100:0.084315,Aspnov1_448608_1:0.4235325647)99:0.058209,(Aspscle1_361763_1:0.2163582112,(Aspnid1_9705_1:0.0414258719,Aspnov1_464418_1:0.0385705296)100:0.290888)100:0.063579)96:0.053628,col_38:0.3465871386)24:0.015893,(Aspnov1_507550_1:0.2168861452,Aspste1_392794_1:0.5225523337)100:0.128285)99:0.078979,((((((Aspac1_31185_1:0.0512834112,(Aspvio1_457097_1:0.0194142092,Aspind1_455514_1:0.0076794837)100:0.011598)99:0.003669,Aspuva1_425877_1:0.0271850843)99:0.004009,(Aspbru1_499169_1:0.0038475142,(Aspfij1_516563_1:0.0000024211,Aspacu1_375544_1:0.0077264257)55:0.000003)99:0.007759)100:0.154084,Asphom1_462388_1:0.1077680153)100:0.181027,Aspnov1_454988_1:0.2306682078)100:0.031827,(Aspsac1_388526_1:0.2359387174,(Aspfl1_36768_1:0.0912105093,Aspste1_512973_1:0.1763794235)100:0.047456)100:0.163918)100:0.263222)100:0.099071,Aspcos1_263207_1:0.6635966596)99:0.062650,Aspscl1_599437_1:0.4145672691)99:0.062473)100:0.119152,((((Aspvio1_451204_1:0.0053528015,Aspind1_366747_1:0.0414244385)100:0.026758,Aspuva1_311745_1:0.0166809016)100:0.022578,(((Aspfij1_395999_1:0.0040714267,Aspbru1_420528_1:0.0039311704)100:0.011338,Aspacu1_455145_1:0.0059978589)100:0.022903,Aspac1_48_1:0.0124039270)100:0.009441)100:0.097363,(Aspell1_391648_1:0.2576855887,Asphet1_407216_1:0.1004836129)100:0.126989)100:0.280178)100:0.323428,(((((((((((((col_11:0.0000024211,(Aspvad1_384352_1:0.0041040829,Aspeuc1_444816_1:0.0082316411)69:0.000003)95:0.000003,(Aspcos1_267997_1:0.0082459966,(Aspneo1_404067_1:0.0041014627,Asptu1_137648_1:0.0000024211)57:0.000002)99:0.004103)95:0.016495,(col_15:0.0000024211,Aspni7_1128344_1:0.0041275059)100:0.008352)100:0.047130,Aspibe1_469507_1:0.0000023603)96:0.006663,Aspscl1_571530_1:0.0100675434)96:0.012907,Aspscle1_426029_1:0.0164758605)96:0.007690,Aspca3_505925_1:0.0000023361)100:0.158843,(Aspfij1_516001_1:0.0179802185,Aspvio1_417425_1:0.0110142975)100:0.145047)100:0.106466,(Aspibe1_412395_1:0.0309445091,(Aspfl1_28105_1:0.0000026746,Aspor1_8691_1:0.0081667703)100:0.040485)100:0.268424)100:0.117364,(((((Aspni7_1111323_1:0.0040235991,Aspph1_308983_1:0.0041675912)100:0.004028,Aspwel1_184852_1:0.0000024211)57:0.000002,Aspeuc1_450878_1:0.0040287789)100:0.018208,Aspbr1_190761_1:0.0241512927)100:0.119958,Aspell1_469246_1:0.6233614716)79:0.071345)91:0.092556,(Aspste1_463238_1:0.0763211311,Aspte1_913_1:0.2017942155)100:0.156253)91:0.109316,(((Aspka1_1_15446_1:0.0000020670,Aspfo1_706954_1:0.0084775953)99:0.006540,Asppip1_495488_1:0.0148490696)100:0.244093,Aspte1_282_1:0.2949437546)100:0.174877)100:0.368791,(((col_13:0.0144421606,Aspscl1_620660_1:0.0199626735)100:0.006648,Aspscle1_1697_1:0.0176362336)100:0.425060,Aspste1_429736_1:0.4276683698)100:0.407529)97:0.088801)100:0.152241)98:0.086599,((((((col_6:0.0204036058,Asphom1_429106_1:0.0246213264)100:0.384600,(Asphom1_364013_1:0.0147003727,Aspcl1_2991_1:0.0049929388)100:0.387188)100:0.075511,Aspoch1_548914_1:0.4522018843)100:0.152512,Pench1_83905_1:0.3124595558)100:0.354302,((((((((Aspind1_476175_1:0.0319818766,Aspvio1_414882_1:0.0432108093)100:0.012515,Aspuva1_408231_1:0.0665325707)100:0.055710,Aspac1_27787_1:0.0795622615)100:0.195739,Asphom1_465653_1:0.3050008487)100:0.034957,Aspte1_4106_1:0.2859052965)100:0.303848,(((Aspph1_302000_1:0.0079101519,Aspni7_1148627_1:0.0000024211)96:0.000002,Aspwel1_160034_1:0.0118907122)100:0.096094,Aspell1_467075_1:0.1081179545)100:0.276794)100:0.152759,((((((Aspind1_435110_1:0.0044866355,Aspvio1_437852_1:0.1610131740)100:0.003342,Aspuva1_383388_1:0.1497053170)100:0.018993,(Aspacu1_452076_1:0.0298737146,Aspbru1_468643_1:0.0455964357)100:0.030952)100:0.047315,Aspsac1_408454_1:0.3422500051)99:0.050993,((Asphet1_356594_1:0.0173713671,Aspac1_26431_1:0.0347300213)100:0.023376,Asphom1_469846_1:0.1159078166)100:0.017048)100:0.421748,((Aspcl1_3237_1:0.0399694196,Aspvio1_321327_1:0.1629598302)53:0.018259,Aspnid1_8831_1:0.0286759963)100:0.247217)99:0.087659)50:0.045301,(((((Aspscle1_454181_1:0.0240726041,Aspscl1_509087_1:0.0080130551)100:0.053030,Aspnid1_7744_1:0.0482959395)100:0.385555,Pench1_2039_1:0.3688144072)93:0.046063,(Aspfl1_31729_1:0.1086654013,Aspor1_7282_1:0.0000026830)100:0.350850)41:0.032572,((Aspnid1_4865_1:0.3088210628,Asphet1_429968_1:0.2321422764)100:0.157861,(Aspnid1_5674_1:0.2498769573,Aspte1_1797_1:0.0731116548)100:0.163988)93:0.045953)100:0.192393)51:0.101540)100:0.275410,((((Aspnid1_2563_1:0.4782715235,Aspcam1_330257_1:0.4642415980)100:0.225311,(Aspste1_351746_1:0.9377172922,Aspibe1_244580_1:0.6942354851)100:0.113747)98:0.090295,Aspcam1_322562_1:0.8659701836)100:0.202832,(Aspcos1_258309_1:0.8150536931,((Aspnid1_8329_1:0.2822192204,Aspste1_407966_1:0.1681793926)100:0.574651,Aspste1_473175_1:0.6887285664)98:0.083959)97:0.129117)97:0.078658)95:0.056808)98:0.054567,(((((((((Asptu1_191612_1:0.0081069039,((Aspka1_1_15512_1:0.0080051148,Asppip1_440734_1:0.0039926712)77:0.000003,Aspfo1_215355_1:0.0120275120)100:0.024523)100:0.007386,Aspeuc1_414197_1:0.0167845214)100:0.012124,Aspph1_307046_1:0.0427608979)100:0.183107,Aspte1_1417_1:0.1347100101)100:0.206343,(Aspte1_7009_1:0.0211546360,Aspcl1_516_1:0.0706820998)100:0.422937)100:0.090656,((((Aspfij1_468137_1:0.0134120527,(Aspbru1_385861_1:0.0041989768,Aspacu1_312101_1:0.0039802965)100:0.000101)100:0.003998,Aspind1_334137_1:0.0427857161)100:0.156850,Aspsac1_415414_1:0.1522197233)100:0.203129,(Aspibe1_463326_1:0.1027844439,Aspscle1_440483_1:0.0537600180)100:0.066071)100:0.277645)100:0.230488,Aspcam1_330855_1:0.3964253610)100:0.108895,Pench1_74939_1:0.3851109140)100:0.241491,((Aspste1_380337_1:0.0926891624,(((Aspca3_173482_1:0.0432079533,Aspscl1_574133_1:0.0258280628)100:0.021059,Aspscle1_436295_1:0.0543104624)100:0.038529,Aspwel1_180635_1:0.1389513548)100:0.137110)100:0.808571,(Aspscle1_363301_1:0.0763304066,(Aspibe1_470848_1:0.1065126237,Aspscl1_559174_1:0.1199855902)99:0.018152)100:0.629964)100:0.100504)100:0.217353)85:0.053714,(((Aspacu1_467384_1:0.0089283874,Aspfij1_502255_1:0.0090552292)100:0.059089,Aspac1_31687_1:0.1185947132)100:0.657088,(Aspell1_455571_1:0.1402400335,Asphet1_297619_1:0.1051667585)100:0.378639)100:0.431597)16:0.047787,(((((((((((col_21:0.0040782902,Aspeuc1_449894_1:0.0124396238)100:0.017674,col_2:0.0619513934)84:0.015742,Aspcos1_274375_1:0.0700234559)100:0.035343,(Asppip1_480193_1:0.0855255583,Aspbr1_58176_1:0.0500185149)100:0.093707)100:0.049422,((Aspneo1_417754_1:0.0920318043,(Aspfo1_183721_1:0.0085926910,Aspka1_1_16496_1:0.0035677228)100:0.034206)100:0.094262,Aspph1_237197_1:0.1139493804)100:0.034791)100:0.294678,Aspte1_1205_1:0.3084295955)100:0.338550,(((((Aspni7_1119191_1:0.0039969063,Aspph1_311761_1:0.0000024211)100:0.004016,Aspwel1_173010_1:0.0039651205)100:0.028593,Aspbr1_31978_1:0.0679736718)0:0.017317,(((col_49:0.0000022723,Asppip1_511673_1:0.0080051313)6:0.000002,(Aspeuc1_463458_1:0.0000021754,(col_32:0.0000027064,Aspcos1_264383_1:0.0120232520)100:0.008039)99:0.003999)100:0.012721,Aspvad1_486382_1:0.0104831554)100:0.038051)100:0.310619,Pench1_32119_1:0.2298219781)100:0.242067)99:0.110693,((Aspste1_351036_1:0.2698726297,Pench1_70100_1:0.3150166335)100:0.134878,(Aspor1_9143_1:0.0079795763,Aspfl1_28576_1:0.0000024212)100:0.462413)100:0.099073)70:0.080881,(Aspcam1_308451_1:0.2173243422,col_35:0.3700210495)100:0.383846)100:0.214513,(Aspste1_383657_1:0.4647515961,Aspte1_7138_1:0.6403879809)100:0.685264)100:0.214438,(((((Aspbr1_155129_1:0.1275628254,((Aspscl1_496021_1:0.0338987176,Aspca3_399769_1:0.0279279041)100:0.009156,(Aspibe1_502864_1:0.0658396897,Aspscle1_347655_1:0.0126589920)100:0.021569)100:0.021317)100:0.054220,(Asphet1_422207_1:0.1131500209,Aspell1_438725_1:0.0985101265)100:0.052369)100:0.058236,(((col_72:0.0425533365,Aspnov1_396977_1:0.0354579760)100:0.070323,Aspcl1_3157_1:0.0740576551)100:0.062497,((Aspor1_45_1:0.1041070792,Aspte1_3226_1:0.1923020049)100:0.045346,Aspcam1_299470_1:0.2022443134)100:0.035850)100:0.024258)100:0.075642,Pench1_80687_1:0.1977796004)100:0.440672,Aspnov1_515935_1:0.9741524572)25:0.103203)25:0.065071)93:0.099391,(((((((Asptu1_173954_1:0.0323213284,((Aspka1_1_15515_1:0.0082838399,(Asppip1_499251_1:0.0000020402,Aspfo1_180477_1:0.0082740299)95:0.004138)72:0.000003,Aspeuc1_434288_1:0.0166766080)92:0.000002)92:0.007472,Aspph1_321074_1:0.0489261520)100:0.180772,Aspte1_1420_1:0.1680535623)100:0.133235,(Aspscl1_565010_1:0.1204434930,(Aspscle1_354045_1:0.0978158322,Aspibe1_491002_1:0.0806674504)100:0.058467)100:0.257358)100:0.467861,(((Aspell1_434372_1:0.0914462386,((Aspvad1_444888_1:0.0125550181,(Aspeuc1_353189_1:0.0040826980,Asptu1_76420_1:0.0081438845)99:0.000003)100:0.019632,Aspbr1_61261_1:0.0368812958)100:0.026246)100:0.027556,Aspnov1_458175_1:0.0829107295)100:0.267575,(Aspvad1_423703_1:0.0059490914,Aspneo1_404034_1:0.0061862869)100:0.355022)100:0.103791)100:0.128651,Aspcl1_6686_1:0.6388398424)99:0.063799,(((((((((((Aspni7_1223918_1:0.0239334382,Aspph1_306866_1:0.0120537334)100:0.003881,Aspwel1_167705_1:0.1140575070)100:0.012304,(((((Aspka1_1_13418_1:0.0077899913,(Aspfo1_124633_1:0.0038896959,Asppip1_479649_1:0.0077978167)82:0.000002)100:0.007861,Aspeuc1_454189_1:0.0278800213)97:0.011757,Aspvad1_465376_1:0.0000023624)51:0.003915,(Aspcos1_263118_1:0.0039220707,Aspneo1_413454_1:0.0081179306)100:0.007941)50:0.000002,Asptu1_124310_1:0.0118016144)51:0.007625)99:0.059721,(((Aspacu1_460892_1:0.0119671597,Aspbru1_502534_1:0.0080739779)95:0.007887,Aspfij1_419847_1:0.0000029303)95:0.013014,Aspind1_453208_1:0.0482839013)100:0.111633)100:0.026231,Aspscle1_443021_1:0.1088035592)93:0.013178,Aspvio1_470289_1:0.2388837616)96:0.037628,(((Aspph1_300584_1:0.0039918426,(Aspni7_1163045_1:0.0039689927,Aspwel1_168262_1:0.0040016906)100:0.003994)100:0.010414,((((((Aspneo1_442306_1:0.0081644212,(Aspka1_1_18764_1:0.0040308631,Aspfo1_37441_1:0.0000022763)100:0.004029)86:0.000003,Asptu1_135063_1:0.0000024211)80:0.000003,Aspcos1_280921_1:0.0040308885)100:0.004048,Asppip1_503670_1:0.0080852106)71:0.000002,Aspeuc1_362705_1:0.0121957917)100:0.011951,Aspvad1_367910_1:0.0120847035)100:0.010789)100:0.030906,Aspbr1_68861_1:0.0240737700)100:0.079989)98:0.060663,(Asphet1_415288_1:0.1235392245,Pench1_81030_1:0.2005498236)98:0.032299)100:0.391524,(Aspnov1_418770_1:0.5448809238,Aspnid1_3717_1:0.5498996948)100:0.122340)53:0.063312,(Aspnid1_8432_1:0.1450553788,Aspcam1_318133_1:0.1457854856)100:0.287389)100:0.268632,(((Aspste1_389465_1:0.0395928017,(Asphom1_331133_1:0.1345069988,Aspneo1_433312_1:0.1236364735)100:0.133393)100:0.037990,(Aspfij1_488092_1:0.0085473915,Aspacu1_464132_1:0.0000024211)100:0.084266)100:0.133758,Aspnov1_515476_1:0.1080601435)100:0.492851)100:0.178057)70:0.060289)100:0.186748,(((Aspell1_455222_1:0.7008293079,Asptu1_292359_1:0.6457153647)98:0.107351,Aspell1_436033_1:0.5421501047)75:0.066885,(((((((col_67:0.0000024211,Asptu1_48345_1:0.0000024211)100:0.003955,Aspvad1_392699_1:0.0039541199)93:0.000002,(Aspni7_1119988_1:0.0079775848,(Aspwel1_182910_1:0.0000024211,Aspph1_337971_1:0.0040260856)100:0.004007)100:0.003989)99:0.003909,Aspeuc1_435514_1:0.0201962272)100:0.004013,Aspfo1_207730_1:0.0119173039)100:0.003966,Asppip1_395477_1:0.0000028671)90:0.000002,Aspka1_1_19933_1:0.0039478254)100:0.648799)77:0.081430)96:0.091219,((((((((Aspeuc1_439258_1:0.0124154326,(Aspfo1_42376_1:0.0039971013,Asptu1_927185_1:0.0124401619)100:0.004119)100:0.073321,((Aspuva1_380441_1:0.0044163845,(Aspvio1_428250_1:0.0167695081,Aspind1_460764_1:0.0164419893)100:0.012158)100:0.053714,Aspste1_470157_1:0.0921938211)100:0.040018)100:0.116413,((((Aspka1_1_14078_1:0.0040669926,Asppip1_416288_1:0.0000024211)100:0.016480,Aspvad1_487198_1:0.0081429959)100:0.000003,Aspneo1_433440_1:0.0122568324)100:0.033088,Aspbr1_38078_1:0.0367070907)100:0.112226)100:0.112560,(Aspscl1_593527_1:0.1732169135,Aspell1_485666_1:0.1303056596)100:0.065605)100:0.074530,Aspcos1_185905_1:0.3418163160)99:0.037928,Aspfl1_35830_1:0.2425314816)100:0.278640,((Asphom1_467236_1:0.0290593439,Aspind1_474969_1:0.0438969930)100:0.101328,Aspste1_406197_1:0.2096115089)100:0.433981)100:0.117437,(Aspste1_358230_1:0.3607421586,Aspind1_455548_1:0.3073627487)100:0.584649)94:0.042272)93:0.029423)83:0.057420,(((Asphet1_336416_1:0.2722413800,((Aspste1_469594_1:0.1533523784,Aspcos1_264099_1:0.1255445278)100:0.099801,Aspsac1_299613_1:0.1886569104)100:0.048131)100:0.354736,((Aspste1_459297_1:0.2152233318,Aspka1_1_16905_1:0.1686123899)100:0.054274,Asphom1_460597_1:0.2716426496)100:0.342532)99:0.062340,(((((Aspni7_1095656_1:0.0000024211,Aspwel1_167328_1:0.0040384899)100:0.011426,Aspeuc1_454402_1:0.0090254224)100:0.077588,Aspind1_464852_1:0.0548223362)100:0.079526,(Aspscl1_615778_1:0.1581074140,Aspscle1_364974_1:0.0628751842)100:0.070397)100:0.191993,Aspste1_398959_1:0.3514104579)100:0.482412)100:0.106425)84:0.057844,(((((Aspwel1_175064_1:0.0000024211,Aspph1_244660_1:0.0080636554)100:0.004036,Aspni7_1126920_1:0.0080472924)100:0.005147,Aspcos1_287737_1:0.0442872952)100:0.148616,Aspscl1_519435_1:0.1774600216)100:0.158880,(Aspell1_489013_1:0.2926689520,Aspste1_402382_1:0.3839515468)98:0.062276)100:0.360343)100:0.077885,Aspcl1_9105_1:0.4185969621)100:0.204279,(((((((((Aspni7_1088618_1:0.0166535868,Aspph1_284156_1:0.0182042975)100:0.044486,(Aspneo1_449237_1:0.0243591095,Aspcos1_231135_1:0.0116236122)100:0.032149)100:0.059382,(Asptu1_140846_1:0.0096190479,col_60:0.0148252700)100:0.036500)100:0.038800,Asppip1_510211_1:0.1850200773)100:0.318152,Aspor1_9759_1:0.4318922128)100:0.067345,(Aspfl1_37870_1:0.0000022486,Aspor1_2486_1:0.1154389525)100:0.199351)100:0.184369,Aspste1_453200_1:0.3562528230)99:0.082724,(((Aspbru1_436541_1:0.0121287478,(Aspacu1_471632_1:0.0000024211,Aspfij1_502212_1:0.0040304900)93:0.000002)100:0.007981,Aspac1_37364_1:0.0122924500)100:0.007188,(Aspuva1_432197_1:0.0164421247,(Aspind1_393949_1:0.0080720988,Aspvio1_371371_1:0.0000024211)99:0.003966)98:0.017564)100:0.408936)89:0.007711,Aspste1_453200_2:0.2816280404)89:0.046629)100:0.099230,(Aspcl1_4239_1:0.0927693411,(col_22:0.0515825973,Aspnov1_415798_1:0.0426929810)100:0.082923)100:0.097308)100:0.185476,((Aspsac1_418819_1:0.0840254198,(((Aspacu1_453407_1:0.0307267267,(Aspfij1_435205_1:0.0157169547,Aspbru1_424675_1:0.0157744835)100:0.005195)100:0.015384,Aspac1_33919_1:0.0236133526)100:0.013348,((Aspvio1_449559_1:0.0323207508,Aspind1_396262_1:0.0081715941)100:0.011884,Aspuva1_343463_1:0.0319633492)100:0.012266)100:0.042567)100:0.053047,Asphom1_386852_1:0.0750573276)100:0.117321)100:0.057211,(Aspell1_392703_1:0.0763737751,Asphet1_340873_1:0.1191737942)100:0.068407)100:0.063176,Aspibe1_250774_1:0.0593296759)93:0.013728,((Aspscl1_622799_1:0.0320089445,Aspca3_517640_1:0.0350261813)100:0.013812,Aspscle1_447698_1:0.0572957923)100:0.029169)100:0.094830,Aspbr1_199676_1:0.0312204681)100:0.028710,(Aspwel1_183172_1:0.0079982962,(Aspni7_1159456_1:0.0040359973,Aspph1_256127_1:0.0080178814)86:0.000002)100:0.016193)100:0.020729,(Aspeuc1_448340_1:0.0000024211,((Aspvad1_454246_1:0.0449972197,(Asptu1_70709_1:0.0163293021,(Aspneo1_449168_1:0.0040618829,Asppip1_363683_1:0.0081080976)100:0.007856)100:0.007597)99:0.004760,Aspcos1_269671_1:0.0080484301)84:0.000003)86:0.000002)100:0.024515,Aspka1_1_20815_1:0.0041506337);
