# Supplementary material for: Genus level analysis of PKS-NRPS and NRPS-PKS hybrids reveals their origin in Aspergilli
Source: BMC Genomics. 2019 Nov 13;20:847. doi: 10.1186/s12864-019-6114-2 (PMC6854747; doi:10.1186/s12864-019-6114-2)
Supplement: Supplementary file 3 — Additional file 3 List of collections of identical sequences from Additional file 2. [file 12864_2019_6114_MOESM3_ESM.txt]

tip_label domain_id
col_39	Aspka1_1_20536_1
col_11	Asppip1_504170_1
col_68	Aspfo1_210761_1
col_21	Aspvad1_461828_1
col_5	Aspka1_1_22249_1
col_67	Aspcos1_283728_1
col_1	Asptu1_133959_1
col_3	Aspwel1_181897_1
col_6	Aspacu1_422174_1
col_1	Aspka1_1_21544_1
col_27	Asptu1_123892_1
col_2	Aspwel1_174509_1
col_2	Aspni7_1116441_1
col_50	Aspfo1_198716_1
col_40	Aspvio1_471061_1
col_3	Aspph1_303802_1
col_4	Asppip1_519995_1
col_49	Aspfo1_47753_1
col_4	Aspfo1_41758_1
col_5	Asppip1_499769_1
col_6	Aspvio1_220335_1
col_38	Aspor1_2284_1
col_62	Aspfu1_8527_1
col_7	Aspph1_304212_1
col_32	Aspneo1_462531_1
col_7	Aspni7_1123159_1
col_44	Aspfij1_427723_1
col_42	Aspka1_1_16681_1
col_45	Aspfu_A1163_1_102419_1
col_16	Aspka1_1_20326_1
col_24	Aspni7_1122199_1
col_8	Aspor1_6661_1
col_8	Aspfl1_35903_1
col_22	Aspfu_A1163_1_100951_1
col_43	Aspind1_474999_1
col_14	Asppip1_470664_1
col_78	Aspbru1_435932_1
col_9	Aspwel1_167923_1
col_9	Aspph1_327792_1
col_51	Aspor1_5694_1
col_33	Aspfu_A1163_1_107529_1
col_6	Aspind1_195398_1
col_11	Aspfo1_83090_1
col_15	Aspph1_233459_1
col_65	Aspacu1_451690_1
col_18	Aspfu1_9385_1
col_28	Aspcos1_287415_1
col_5	Aspfo1_157730_1
col_13	Aspca3_5640_1
col_13	Aspca3_5570_1
col_14	Aspka1_1_15524_1
col_15	Aspwel1_177549_1
col_16	Aspfo1_48698_1
col_3	Aspni7_1170655_1
col_31	Aspph1_320981_1
col_26	Aspni7_1104411_1
col_18	Aspfu_A1163_1_107347_1
col_19	Aspka1_1_22338_1
col_19	Aspfo1_40456_1
col_14	Aspfo1_68040_1
col_77	Aspvio1_381760_1
col_21	Asptu1_28505_1
col_35	Aspfij1_430762_1
col_66	Aspfl1_26370_1
col_22	Aspfu1_1759_1
col_23	Aspor1_8004_1
col_23	Aspfl1_27391_1
col_30	Aspwel1_181539_1
col_24	Aspph1_313881_1
col_14	Aspneo1_352953_1
col_26	Aspph1_338033_1
col_27	Aspeuc1_434282_1
col_37	Aspfu1_4678_1
col_34	Aspfu_A1163_1_106146_1
col_48	Aspph1_228124_1
col_72	Aspfu1_3408_1
col_28	Aspeuc1_309019_1
col_7	Aspwel1_168679_1
col_30	Aspni7_1099903_1
col_31	Aspni7_1154267_1
col_70	Aspph1_104745_1
col_60	Aspfo1_55247_1
col_32	Asptu1_193769_1
col_33	Aspfu1_9205_1
col_34	Aspfu1_5879_1
col_35	Aspbru1_494788_1
col_6	Aspac1_42746_1
col_37	Aspfu_A1163_1_108928_1
col_38	Aspfl1_25756_1
col_39	Aspfo1_143182_1
col_75	Aspph1_301987_1
col_41	Aspni7_1099425_1
col_40	Aspind1_138431_1
col_41	Aspph1_339298_1
col_42	Aspfo1_192225_1
col_43	Aspvio1_446723_1
col_44	Aspbru1_518141_1
col_45	Aspfu1_3230_1
col_57	Aspwel1_175511_1
col_6	Aspfij1_44479_1
col_11	Aspka1_1_21681_1
col_48	Aspni7_1126346_1
col_56	Aspfu1_3675_1
col_63	Aspor1_7278_1
col_49	Aspka1_1_17185_1
col_52	Aspni7_1126849_1
col_64	Aspka1_1_17833_1
col_50	Aspka1_1_22012_1
col_51	Aspfl1_36760_1
col_52	Aspph1_227605_1
col_1	Asppip1_508137_1
col_30	Aspph1_236716_1
col_55	Aspka1_1_22017_1
col_55	Aspfo1_172537_1
col_56	Aspfu_A1163_1_103449_1
col_57	Aspni7_1159236_1
col_6	Aspuva1_349543_1
col_41	Aspwel1_179125_1
col_60	Aspka1_1_22112_1
col_57	Aspph1_338879_1
col_62	Aspfu_A1163_1_107576_1
col_63	Aspfl1_31732_1
col_64	Aspfo1_347443_1
col_65	Aspbru1_489275_1
col_66	Aspor1_10870_1
col_67	Aspneo1_455725_1
col_68	Aspka1_1_20468_1
col_79	Aspuva1_151116_1
col_19	Asppip1_136828_1
col_70	Aspwel1_153913_1
col_64	Asppip1_433264_1
col_72	Aspfu_A1163_1_103758_1
col_19	Aspeuc1_433535_1
col_6	Aspbru1_274864_1
col_75	Aspni7_1080257_1
col_70	Aspni7_1083843_1
col_77	Aspind1_387139_1
col_78	Aspacu1_324839_1
col_79	Aspvio1_341979_1
col_27	Aspvad1_431596_1
