# Supplementary material for: Genus level analysis of PKS-NRPS and NRPS-PKS hybrids reveals their origin in Aspergilli
Source: BMC Genomics. 2019 Nov 13;20:847. doi: 10.1186/s12864-019-6114-2 (PMC6854747; doi:10.1186/s12864-019-6114-2)
Supplement: Supplementary file 4 — Additional file 4 ML phylogeny of A domains of NRPS, NRPS-like and hybrid proteins in Aspergilli. [file 12864_2019_6114_MOESM4_ESM.txt]

(Aspka1_1_16882_1:0.0145811572,((((((((((((((((((((((((((((((((((((((((((((Aspvio1_298343_1:0.0357014913,Aspuva1_413330_1:0.0269071991)78:0.010939,Aspind1_341352_1:0.0278355095)78:0.027872,(((Aspfij1_343478_1:0.0206250664,Aspacu1_451210_1:0.0153683266)100:0.007083,Aspbru1_328346_1:0.0445692619)99:0.008236,Aspac1_59408_2:0.0556489693)100:0.039067)100:0.418372,Aspnid1_2697_2:0.7120236984)100:0.081756,((((Aspfij1_507887_3:0.0167289691,(Aspbru1_494945_3:0.0286721422,Aspac1_59408_6:0.0534050490)100:0.081465)99:0.013006,Aspacu1_451212_3:0.0147601815)96:0.048019,(Aspvio1_364118_3:0.0215073536,Aspind1_301112_3:0.0000025629)100:0.063163)90:0.002396,Aspuva1_308423_3:0.0420155387)100:0.896822)98:0.032483,((((Aspfij1_507887_1:0.0164992340,Aspacu1_451212_1:0.0132414051)100:0.000003,Aspbru1_494945_1:0.0273722417)100:0.008699,Aspac1_59408_4:0.0355110595)100:0.037524,((Aspvio1_364118_1:0.0434075962,Aspind1_301112_1:0.0319577153)100:0.008833,Aspuva1_308423_1:0.0622156107)100:0.026795)100:0.737037)99:0.061263,(((((Aspfij1_507887_2:0.0100406632,Aspacu1_451212_2:0.0164892614)59:0.003130,Aspbru1_494945_2:0.0267133406)59:0.027513,Aspac1_59408_5:0.0447771997)59:0.010386,((Aspvio1_364118_2:0.0386977654,Aspind1_301112_2:0.0281257581)100:0.027947,Aspuva1_308423_2:0.0633030324)100:0.017297)100:0.521689,((Aspind1_435309_1:0.0219501923,Aspuva1_413327_1:0.0307212840)100:0.150543,Aspac1_59408_1:0.0754782276)100:0.634215)17:0.158376)20:0.088027,Aspnid1_2697_1:0.7834358305)19:0.022385,((Aspuva1_413330_2:0.0943282608,Aspac1_59408_3:0.0372066644)90:0.022819,((Aspfij1_343478_2:0.0521906199,Aspacu1_451210_2:0.0211547751)79:0.007389,Aspbru1_328346_2:0.0206861670)79:0.019283)100:0.690863)100:0.177294,((Aspnid1_8327_1:0.3715865054,Aspste1_464582_1:0.4979486261)100:0.389101,(Aspnid1_8327_4:0.5276737615,Aspste1_464582_4:0.5690142340)100:0.292386)81:0.092092)80:0.058883,(Aspnid1_8327_3:0.3879868768,Aspste1_464582_3:0.8832207029)100:0.340931)93:0.055496,(Aspnid1_8327_5:0.6416127640,Aspste1_464582_5:0.7343896075)100:0.244648)99:0.072788,(Aspnid1_8327_2:0.5240067441,Aspste1_464582_2:0.6910153704)100:0.355735)100:0.178215,(((Aspfij1_448539_1:0.0079824131,Aspbru1_510936_3:0.0707094645)34:0.010292,Aspacu1_376977_2:0.0036717268)34:0.030189,Aspind1_425263_2:0.0327357266)100:0.946197)35:0.165076,(((((((((Aspte1_3206_1:0.2968962135,((((((Aspvio1_482937_1:0.0874070546,Aspfij1_519233_1:0.0220158859)100:0.097226,(Aspell1_465073_1:0.0979986761,Asphet1_330553_1:0.0951077082)100:0.229610)99:0.187799,(Aspuva1_380358_1:0.0240256706,Aspind1_459867_1:0.0068106061)99:0.000003)49:0.003448,((Aspbru1_507576_1:0.0100403507,Aspacu1_470489_1:0.0069681254)52:0.017081,Aspac1_47492_1:0.0137983909)49:0.003362)97:0.018526,Asphom1_463864_1:0.0598487697)95:0.012905,Aspsac1_425658_1:0.0776292888)95:0.108530)84:0.041325,Aspste1_469009_1:0.1834497401)100:0.139556,Aspte1_3206_2:0.4676409068)100:0.510730,((Aspste1_469010_1:0.1381343102,((Asphet1_400693_1:0.1852401177,Aspell1_389547_1:0.1179270244)100:0.068592,(((((Aspind1_449853_1:0.0068311286,Aspuva1_418569_1:0.0280719985)100:0.015169,(Aspac1_64101_1:0.0272053949,((Aspbru1_423475_1:0.0000022010,Aspfij1_248787_1:0.0034331149)100:0.011376,Aspacu1_437329_1:0.0200924290)100:0.009736)100:0.013217)97:0.004388,Aspvio1_444327_1:0.0256514895)100:0.014956,Aspsac1_411696_1:0.1083108611)100:0.053884,Asphom1_446932_1:0.0439478910)100:0.097183)100:0.074828)100:0.055553,Aspte1_3202_1:0.2659907484)100:0.628403)100:0.323741,(((Aspuva1_418294_5:0.0336292073,Aspsac1_316494_4:0.0403263663)100:0.021911,Asphom1_288012_5:0.0230758438)99:0.026107,Aspnid1_1303_5:0.1669020337)100:0.809291)39:0.031786,(((((((((((Aspvio1_207519_2:0.0350802423,Aspind1_499089_2:0.0418730172)100:0.003993,Aspuva1_299525_2:0.0656703808)100:0.047324,((Aspacu1_341967_2:0.0136365047,(Aspbru1_396881_2:0.0067166213,Aspfij1_526970_2:0.0033526550)100:0.006687)100:0.041276,Aspac1_60230_2:0.0558896833)100:0.013558)100:0.191520,Aspsac1_391080_2:0.1944639213)100:0.056115,Asphom1_478492_2:0.1415045001)100:0.411326,((Aspell1_80929_2:0.2906971025,Asphet1_429470_2:0.2256850223)100:0.112531,((((Aspwel1_179821_2:0.0179712028,(Aspph1_331855_2:0.0064127381,Aspni7_1168636_2:0.0151646660)100:0.007289)100:0.115541,(((Aspcos1_284111_2:0.0123690576,Aspvad1_219630_2:0.0291082976)99:0.003203,Asptu1_197799_2:0.0161513647)100:0.030309,(((Aspneo1_454747_2:0.0125621878,Asppip1_446120_2:0.0154145941)100:0.005966,(Aspfo1_158176_2:0.0030481443,Aspka1_1_19116_2:0.0091462126)100:0.003131)100:0.008855,Aspeuc1_342926_2:0.0134241918)100:0.042275)100:0.060871)28:0.024354,Aspbr1_41690_2:0.1717220504)100:0.319004,((Aspibe1_469130_2:0.1143392088,Aspscle1_381762_2:0.0551121199)100:0.039169,(Aspca3_202910_2:0.0955212978,Aspscl1_547648_2:0.0788822418)100:0.064633)100:0.075122)100:0.153038)100:0.155393)100:0.152781,(((Aspnov1_504080_2:0.0361351630,(Aspfu_A1163_1_100122_2:0.0032333929,Aspfu1_903_2:0.0065041981)100:0.055622)100:0.366925,Aspcl1_7506_2:0.3899142589)100:0.199996,((Aspnid1_5447_2:0.9706135081,Aspte1_228_2:0.7925974659)99:0.121125,Aspcam1_316060_2:0.8310586669)99:0.321032)98:0.090648)98:0.096723,Aspste1_514191_2:0.6535245633)20:0.125328,(Aspnid1_6805_2:2.1030810704,Aspoch1_473649_2:0.7061829889)22:0.139645)96:0.203136,Pench1_26896_2:0.9204621485)100:0.497452,(((Aspvio1_434052_1:0.0283500501,Aspind1_442540_1:0.0065917077)100:0.021754,Aspuva1_397891_1:0.0349824368)100:0.033835,Aspac1_64146_1:0.0212874734)100:1.322308)98:0.116810)30:0.058792,((col_15:0.2658526440,(Pench1_64794_5:0.1278447766,(col_42:0.0035444991,Aspvio1_461879_5:0.0000023584)100:0.104220)100:0.209939)100:0.717486,Aspcl1_6691_5:0.7929285300)31:0.124301)39:0.092714,(((((Aspuva1_408256_1:1.0940741850,Aspcl1_4158_5:0.6380213287)25:0.047567,(((((((Aspcos1_286236_4:0.0141843573,Aspvad1_464810_4:0.0000020049)98:0.007826,Asptu1_195992_4:0.0098690564)99:0.003564,(Aspka1_1_18694_4:0.0134678310,(Aspneo1_461326_4:0.0116656677,Asppip1_491927_4:0.0283448464)37:0.007078)93:0.005105)95:0.003413,Aspeuc1_438095_4:0.0151448213)100:0.029910,((Aspph1_300451_4:0.0180531253,Aspni7_1102698_4:0.0035415236)100:0.003511,Aspwel1_168343_4:0.0035538103)100:0.012425)100:0.017559,Aspbr1_135017_4:0.1025467688)52:0.027231,Aspscle1_428206_4:0.0641083267)100:0.899776)89:0.101676,(((Aspuva1_418294_2:0.0250432641,Aspsac1_316494_1:0.0352283978)100:0.004145,Asphom1_288012_2:0.0247198078)100:0.060258,Aspnid1_1303_2:0.0590067322)100:0.552644)96:0.066001,((Aspfl1_30177_2:0.0000020889,Aspor1_10039_2:0.0036096245)100:0.102252,(Pench1_64794_2:0.1803627817,((Aspfij1_504656_2:0.0141462852,Aspac1_37474_2:0.0035277957)98:0.003080,Aspvio1_461879_2:0.0146254844)98:0.093718)100:0.102978)100:0.630939)97:0.107704,((((Aspcos1_286236_2:0.0106536937,Aspvad1_464810_2:0.0214673403)95:0.000002,((Aspka1_1_18694_2:0.0035361006,Asppip1_491927_2:0.0035390018)100:0.007075,(Aspneo1_461326_2:0.0106089376,(Asptu1_195992_2:0.0139488906,Aspeuc1_438095_2:0.0141050591)100:0.000631)91:0.000002)91:0.003531)95:0.023076,((Aspph1_300451_2:0.0000024311,Aspni7_1102698_2:0.0036235802)99:0.013961,Aspwel1_168343_2:0.0265967160)99:0.025735)61:0.000003,(Aspbr1_135017_2:0.0407541473,Aspscle1_428206_2:0.0552660805)99:0.019956)100:0.880124)53:0.073238)13:0.053034,(((((Aspuva1_408256_4:1.2482480345,((((((Aspcos1_286236_3:0.0241571416,(Aspeuc1_438095_3:0.0068353004,Asppip1_491927_3:0.0068637271)98:0.000002)89:0.003427,Aspka1_1_18694_3:0.0034115668)89:0.006829,Aspneo1_461326_3:0.0209659014)99:0.006925,(Aspvad1_464810_3:0.0034232730,Asptu1_195992_3:0.0068249874)100:0.003431)75:0.000002,((((Aspph1_300451_3:0.0114078103,Aspwel1_168343_3:0.0094536319)100:0.003483,Aspni7_1102698_3:0.0113690652)100:0.025410,Aspbr1_135017_3:0.0287636033)86:0.004595,Aspscle1_428206_3:0.0707620698)86:0.014018)100:0.745523,(Aspcl1_4158_3:0.3286718498,Aspnid1_5081_2:0.3034369285)100:0.711236)85:0.078839)86:0.068130,((Aspfl1_30177_3:0.0033253917,Aspor1_10039_3:0.0000023894)100:0.220290,(Pench1_64794_3:0.1624475646,((Aspfij1_504656_3:0.0099691807,Aspac1_37474_3:0.0033025287)100:0.003926,Aspvio1_461879_3:0.0061082658)100:0.299974)100:0.129809)100:0.571694)81:0.119386,((Aspfu1_7048_1:0.0255555438,Aspfu_A1163_1_105053_1:0.0000026074)100:1.206269,((((Aspbru1_468007_3:0.0072507517,Aspacu1_324907_3:0.0097243655)100:0.009551,Aspfij1_515889_3:0.0132317263)100:1.084821,Aspcl1_6691_2:0.7448416840)90:0.089674,Asphom1_417274_1:1.8861918743)98:0.058487)95:0.086767)74:0.058250,(((((((Aspsac1_388346_3:0.1325613438,(Asphet1_396346_3:0.0688548515,(Aspni7_1186328_3:0.1301571114,Aspuva1_50925_3:0.0365026152)100:0.155469)69:0.055340)99:0.839849,Aspcl1_6691_4:2.3515000166)43:0.105906,Aspscle1_469154_2:1.0819361898)43:0.055611,Aspscle1_469154_4:1.0183239777)70:0.056703,Aspcl1_6691_6:0.8903299211)99:0.083314,((Aspfl1_30177_5:0.0045730645,Aspor1_10039_5:0.0180461676)100:0.725961,(Pench1_64794_6:0.3565030583,((Aspfij1_504656_6:0.0033436960,Aspvio1_461879_6:0.0134543955)97:0.000002,Aspac1_37474_6:0.0100216932)100:0.345029)100:0.220680)100:0.549510)97:0.088934,(Aspfu1_7048_2:0.0105686771,Aspfu_A1163_1_105053_2:0.0525469689)100:1.343884)16:0.031284)17:0.053638,(((Aspuva1_418294_1:0.0766189077,Asphom1_288012_1:0.0494802356)100:0.145227,Aspnid1_1303_1:0.1380216970)100:0.985156,((((Asptu1_925458_2:0.0000028354,Aspcos1_231984_2:0.0489654041)100:0.094464,(Aspni7_1166499_2:0.0196703392,Aspph1_338853_2:0.0265390786)100:0.130607)100:0.807352,(((Aspscl1_623431_7:0.0596863281,Aspca3_503574_7:0.0711542726)100:0.053789,Aspscle1_428146_7:0.0562677238)100:0.863165,Aspca3_504719_2:0.9423467626)16:0.037197)16:0.070746,(Aspcl1_4158_2:0.8612162933,(Aspca3_504719_1:0.5008051868,Aspcl1_6691_7:0.9140429771)75:0.092157)23:0.106243)16:0.076455)97:0.073625)15:0.025514)9:0.046239)51:0.060793,(((Aspfu1_7048_3:0.0000029733,Aspfu_A1163_1_105053_3:0.0062867794)100:0.964351,(Aspfu1_7048_5:0.0000022064,Aspfu_A1163_1_105053_5:0.0000024767)100:0.825457)95:0.402133,(((Aspscl1_623431_4:0.0519759955,Aspca3_503574_4:0.1129512110)98:0.041296,Aspscle1_428146_4:0.0165998137)100:1.037111,(((Aspor1_1168_1:0.0109770119,Aspfl1_34786_1:0.0124719725)100:0.948373,Aspoch1_552714_1:0.8701184875)99:0.220122,Aspte1_4564_4:1.0566702544)58:0.058110)98:0.133184)79:0.045175)60:0.053067,((((((((Aspbr1_67580_1:0.0839152993,(Aspscle1_378816_1:0.0399003867,((Aspell1_426414_1:0.1030359349,Asphet1_421099_1:0.0581862932)96:0.074528,((Aspibe1_470768_1:0.1015219499,Aspca3_208731_1:0.0332266652)71:0.000002,Aspscl1_597347_1:0.0122528954)99:0.033126)96:0.020515)95:0.053386)95:0.040608,(((((Asptu1_136971_1:0.0297115767,Aspneo1_451337_1:0.0149509304)35:0.000002,Aspfo1_699045_1:0.0073301670)88:0.007323,Aspeuc1_364740_1:0.0225839033)20:0.000003,((Aspka1_1_19775_1:0.0000023894,Asppip1_500385_1:0.0033311522)63:0.010784,Aspvad1_470228_1:0.0168426562)40:0.003532)66:0.004503,Aspcos1_262336_1:0.0330149229)84:0.024042)79:0.015613,(col_44:0.0073303526,Aspwel1_171180_1:0.0112323299)100:0.050783)100:0.595703,(((Aspbr1_67580_2:0.0528487133,((Aspph1_302044_2:0.0116541794,(Aspni7_1079950_2:0.0000023894,Aspwel1_171180_2:0.0035181042)100:0.013304)100:0.041923,(((Asptu1_136971_2:0.0035165740,Aspcos1_262336_2:0.0141905481)100:0.003589,Aspvad1_470228_2:0.0288962726)100:0.005114,((Aspka1_1_19775_2:0.0142762458,((Asppip1_500385_2:0.0035752600,Aspfo1_699045_2:0.0107226650)100:0.007107,Aspneo1_451337_2:0.0214783037)65:0.000002)43:0.000003,Aspeuc1_364740_2:0.0035478175)100:0.017184)100:0.029269)99:0.013032)100:0.149456,((Aspscle1_378816_2:0.0247043204,Aspibe1_470768_2:0.0344696657)91:0.010696,(Aspscl1_597347_2:0.0497463624,Aspca3_208731_2:0.0179312150)100:0.013572)91:0.046134)95:0.060440,(Aspell1_426414_2:0.0923032781,Asphet1_421099_2:0.0646021348)100:0.016707)100:0.600465)100:0.111072,(((((((((Aspcos1_286236_1:0.0126531301,Asptu1_195992_1:0.0031644163)100:0.003130,Aspneo1_461326_1:0.0126618466)98:0.000003,Aspvad1_464810_1:0.0127434142)98:0.000002,(((Aspph1_300451_1:0.0095410757,Aspni7_1102698_1:0.0032027556)100:0.000002,Aspwel1_168343_1:0.0142238483)98:0.015595,(Aspbr1_135017_1:0.0620450963,Aspscle1_428206_1:0.0820577537)98:0.018219)96:0.019901)48:0.003157,(Aspka1_1_18694_1:0.0031586249,Asppip1_491927_1:0.0000027990)100:0.016037)37:0.000003,Aspeuc1_438095_1:0.0126782518)100:0.634867,(Aspcl1_4158_1:0.1732707615,Aspnid1_5081_1:0.1873285743)100:0.601291)97:0.117977,(((((Aspuva1_418294_6:0.0406884814,Asphom1_288012_6:0.0499244484)94:0.003682,Aspsac1_316494_5:0.0315041088)96:0.055808,Aspnid1_1303_6:0.1415650521)100:0.739743,((Aspfl1_30177_1:0.0068289695,Aspor1_10039_1:0.0000029054)100:0.147756,(Pench1_64794_1:0.0775779442,(Aspfij1_504656_1:0.0142217405,(Aspac1_37474_1:0.0000022707,Aspvio1_461879_1:0.0205935509)100:0.002803)100:0.171245)100:0.299937)100:0.491838)100:0.098744,(((((((Aspni7_1172138_1:0.0149128714,Aspph1_251500_1:0.0037534363)100:0.003673,Aspwel1_168271_1:0.0073430440)100:0.024211,Aspbr1_34020_1:0.0507248513)100:0.003764,(((Aspeuc1_417906_1:0.0141470663,(Asppip1_452888_1:0.0075264794,(Aspfo1_65064_1:0.0000023894,Aspka1_1_18755_1:0.0037228753)100:0.011198)100:0.004487)100:0.017973,((Aspcos1_280900_1:0.0037108236,Asptu1_159361_1:0.0036999710)100:0.000003,Aspneo1_442288_1:0.0278900401)100:0.009061)99:0.010546,Aspvad1_464700_1:0.0120687803)99:0.019651)99:0.013093,Asphom1_465346_1:0.0000026039)99:0.141368,Aspscle1_455717_1:0.1927675182)100:0.818186,Aspcl1_6691_3:0.9185722636)100:0.402402)100:0.108310)100:0.059559,Aspca3_504719_3:0.6603069984)100:0.058917)100:0.130300,Aspcl1_6691_1:1.3253154024)99:0.053268,((((((Aspuva1_418294_3:0.0678348380,Aspsac1_316494_2:0.0557606013)97:0.010534,Asphom1_288012_3:0.0453882624)97:0.069685,Aspnid1_1303_3:0.1196893741)100:0.727381,(Aspte1_7886_2:0.8464810154,(Aspcl1_4158_4:0.1766556873,Aspnid1_5080_1:0.5357168061)100:0.654892)90:0.157735)68:0.099872,Aspte1_7886_1:1.0885477618)86:0.073871,Aspte1_7885_1:0.9171412972)82:0.140020)81:0.090931,((Aspte1_4564_1:0.9514798850,Aspte1_4564_2:0.8589561529)100:0.177875,Aspell1_486671_4:1.3833744193)99:0.236870)46:0.050931)63:0.054958,(((((((((((((Aspnov1_505534_1:0.1267770937,(Aspfu1_3602_1:0.0000024837,Aspfu_A1163_1_103552_1:0.0033390003)100:0.056955)100:0.052177,(((((((((((col_5:0.0033850871,(((Aspvad1_63428_1:0.0067627276,Asptu1_195593_1:0.0067855368)62:0.000002,Asppip1_408578_1:0.0000023894)54:0.000002,Aspcos1_237808_1:0.0035442738)85:0.000003)98:0.002144,Aspneo1_418949_1:0.0060852372)99:0.008752,(Aspph1_278670_1:0.0033611692,col_27:0.0000023894)100:0.006750)99:0.008668,Aspbr1_132942_1:0.0121509278)100:0.096581,((Aspibe1_479252_1:0.0366594739,Aspscle1_451681_1:0.0105849381)96:0.006247,(Aspscl1_625396_1:0.0289602650,Aspca3_157524_1:0.0092174597)100:0.011943)100:0.046396)100:0.104282,(Asphet1_422563_1:0.1833307684,Aspell1_486006_1:0.0813105138)100:0.065843)100:0.048277,Aspcam1_243112_1:0.2794193624)96:0.043296,(Aspfl1_33676_1:0.0000028239,Aspor1_11207_1:0.0032885320)100:0.169955)97:0.041281,Aspste1_395019_1:0.1802350193)96:0.042736,(Aspcl1_2961_1:0.1418320059,Pench1_24234_1:0.1810017565)80:0.032906)84:0.028069,Aspnid1_4011_1:0.2096231118)95:0.029006)100:0.044049,(Asphom1_467997_1:0.0094120986,(((((Aspbru1_494517_1:0.0000023894,Aspfij1_521863_1:0.0034516803)100:0.003445,Aspacu1_347476_1:0.0069097936)100:0.002151,Aspac1_35599_1:0.0208703967)100:0.001806,((Aspind1_477733_1:0.0000023894,Aspvio1_461389_1:0.0103678114)73:0.000003,Aspuva1_418258_1:0.0207839650)100:0.010273)100:0.009956,Aspsac1_408597_1:0.0239466801)100:0.009294)100:0.144686)100:0.056128,Aspoch1_560150_1:0.1104487151)100:0.534320,(Pench1_79191_1:0.1382393449,Aspte1_1626_1:0.2549219860)100:0.434120)100:0.443273,(((Aspfl1_25511_1:0.0252553276,Aspor1_2043_1:0.0000027745)100:0.627410,col_57:0.6296563340)100:0.247727,(Aspfl1_25511_2:0.0064869014,Aspor1_2043_2:0.0035085029)100:0.925645)100:0.139803)74:0.073598,(((((((((Aspni7_44571_1:0.0229279729,(Aspwel1_174095_1:0.0105900109,Aspph1_305534_1:0.0133354463)100:0.022085)100:0.093593,(Aspvad1_366681_1:0.1111114725,(((Asppip1_501132_1:0.0069875981,Aspka1_1_20489_1:0.0245252569)100:0.004465,Aspfo1_64079_1:0.0162227641)100:0.027201,(Aspcos1_151620_1:0.0238431856,Asptu1_60917_1:0.0200235022)100:0.008085)100:0.027149)100:0.085905)100:0.083011,Aspbr1_199747_1:0.1752793484)100:0.292034,Aspcam1_236258_1:0.4125119452)100:0.316313,(((((Aspni7_44571_2:0.0297720462,Aspph1_305534_2:0.0202343959)100:0.011839,Aspwel1_174095_2:0.0362289796)100:0.125164,(Aspvad1_366681_2:0.0954524735,(((Asppip1_501132_2:0.0199018474,(Aspfo1_64079_2:0.0000023894,Aspka1_1_20489_2:0.0031712383)100:0.022730)100:0.005229,Aspcos1_151620_2:0.0955888469)100:0.022720,Asptu1_60917_2:0.2192351389)100:0.024324)100:0.063879)98:0.042088,Aspbr1_199747_2:0.1740664777)100:0.299299,Aspcam1_236258_2:0.3608157322)100:0.344131)100:0.094792,Aspell1_434483_2:0.7728118645)100:0.192099,((Asphom1_443060_4:0.3323223500,(Aspor1_2271_4:0.0068211477,Aspfl1_25742_4:0.0000022980)100:0.486161)100:0.446270,Aspell1_486671_3:1.0595561437)99:0.197070)30:0.083707,((((((((Asphom1_443060_1:0.2621737803,(Aspor1_2271_1:0.0041588389,Aspfl1_25742_1:0.0027126646)100:0.298025)100:0.520861,(Aspcam1_346308_1:1.0113421750,Aspind1_492476_1:0.6055385772)100:0.268508)100:0.201012,(Aspcos1_279093_1:0.5715761179,Asphom1_414083_1:0.7551740567)100:0.310844)100:0.112604,((((((Aspbr1_193948_1:0.0068994912,(((Aspni7_1108909_1:0.0032307692,Aspwel1_173144_1:0.0067186494)100:0.019123,Aspph1_334301_1:0.0076705179)100:0.009837,Asphom1_466320_1:0.0348775498)81:0.015840)100:0.562186,((Aspbr1_193948_2:0.0034080541,(Aspni7_1108909_2:0.0068001955,col_52:0.0033945973)67:0.000003)100:0.030995,Asphom1_466320_2:0.0000029840)100:0.360798)100:0.094847,((((Aspbr1_193948_5:0.0068088243,Asphom1_466320_5:0.0313848993)100:0.006933,Aspph1_334301_5:0.0102960787)100:0.003437,Aspwel1_173144_5:0.0034297499)100:0.002723,Aspni7_1108909_5:0.0076707270)100:0.402335)100:0.086684,((((Aspbr1_193948_4:0.0069236376,Asphom1_466320_4:0.0315248042)98:0.002705,Aspwel1_173144_4:0.0055932597)98:0.008964,Aspph1_334301_4:0.0000023924)98:0.003431,Aspni7_1108909_4:0.0000026831)100:0.639922)100:0.160140,((Aspbr1_193948_3:0.0065589892,(Aspni7_1108909_3:0.0000020101,(Aspph1_334301_3:0.0000020973,Aspwel1_173144_3:0.0098465823)100:0.003252)100:0.013257)100:0.013085,Asphom1_466320_3:0.0000022107)100:0.698914)100:0.174874,((Aspcam1_346308_2:0.9245150205,Aspind1_492476_2:0.7283133794)100:0.301711,Aspell1_434483_1:1.2812617607)65:0.058654)64:0.041670)55:0.039435,(Aspcos1_279092_1:0.7969190845,(Aspcos1_279093_2:0.7528912641,Asphom1_414083_2:0.8516721370)100:0.155008)97:0.205991)99:0.070031,((((Asphom1_443060_5:0.2470114121,(Aspor1_2271_5:0.0066277421,Aspfl1_25742_5:0.3334302313)100:0.173106)100:0.711707,(((((Asphet1_419708_1:0.1620444948,Aspind1_451544_1:0.1654272649)100:0.156880,Aspcam1_281777_1:0.2818623536)100:0.329189,((Asphet1_419708_5:0.1556256814,(Aspvio1_368823_3:0.0301957140,Aspind1_451544_5:0.0290286715)100:0.248380)100:0.364892,(Aspste1_388469_1:0.4014497142,Aspcam1_281777_5:0.2852550783)100:0.273015)100:0.205522)100:0.095310,((Asphet1_419708_7:0.1500600600,(Aspvio1_368823_5:0.0250789556,Aspind1_451544_7:0.0061638868)100:0.162609)100:0.193382,(Aspste1_388469_3:0.3901832015,Aspcam1_281777_7:0.1486266565)100:0.179027)100:0.352414)99:0.062479,((Asphet1_419708_6:0.1863571533,(Aspvio1_368823_4:0.0210087346,Aspind1_451544_6:0.0323036625)100:0.285501)100:0.215727,(Aspste1_388469_2:0.1357551459,Aspcam1_281777_6:0.2580745587)100:0.180465)100:0.395430)100:0.080846)28:0.053075,(((Aspfl1_33507_1:0.0036149909,Aspor1_11046_1:0.0000021456)100:0.414566,(Aspfl1_33507_4:0.0000020341,Aspor1_11046_4:0.0000022188)100:0.417759)100:0.178692,((Aspfl1_33507_2:0.0046490409,Aspor1_11046_2:0.0000029611)100:0.551179,(Aspfl1_33507_3:0.0021103248,Aspor1_11046_3:0.0121810705)100:0.638990)100:0.136176)98:0.147451)27:0.051979,((((Aspste1_362047_1:0.2555361141,Aspcam1_281777_2:0.3262761271)100:0.256805,(Asphet1_419708_2:0.1789047159,((Aspvio1_393304_1:0.0075510329,Aspind1_451544_2:0.0104642194)100:0.159498,Aspell1_411549_1:0.3158386961)100:0.048971)100:0.246126)100:0.185603,(((Asphet1_419708_3:0.1231273985,Aspell1_411549_2:0.4577177250)100:0.091173,(Aspvio1_368823_1:0.0735035055,Aspind1_451544_3:0.0706233814)100:0.136178)100:0.407126,Aspcam1_281777_3:0.5578234070)100:0.127714)100:0.151368,((Asphet1_419708_4:0.0814629972,(Aspvio1_368823_2:0.0156609744,Aspind1_451544_4:0.0151142183)100:0.184857)100:0.196659,(Aspcam1_281777_4:0.2550117584,Aspste1_412849_1:0.2428520214)100:0.206161)100:0.317663)100:0.219170)35:0.063391)75:0.037771,Aspcos1_244489_2:1.1409029273)100:0.050311,Aspell1_486671_1:1.5045695313)84:0.045123)17:0.080022,(Aspell1_486671_5:1.0507679130,Aspcos1_244489_1:0.8501297833)100:0.414552)15:0.062709)17:0.082905,Aspell1_486671_2:1.2929731727)100:0.227635,(((((((((((Aspcl1_6456_2:0.4903088946,(col_61:0.2674278428,Aspcl1_6793_2:0.4252604932)100:0.407614)100:0.120618,Aspnov1_507323_2:0.6345910259)100:0.193711,(((Aspte1_3157_4:0.6213277229,Pench1_71637_4:0.4310516975)62:0.095073,(((Aspca3_163413_4:0.0932991899,Aspscl1_622510_4:0.1000145548)100:0.053167,(Aspibe1_381169_4:0.1402851491,Aspscle1_376898_4:0.0622315664)100:0.055336)100:0.379731,Asphet1_381094_4:0.4323370564)100:0.188529)100:0.199719,(Aspfl1_35737_4:0.3896363043,Aspcl1_224_4:0.3579200469)100:0.185547)100:0.554221)95:0.094470,((Aspcl1_6456_3:0.6197560668,(col_62:0.3027626669,Aspcl1_6793_3:0.5482582189)100:0.212754)100:0.107395,Aspnov1_507323_3:0.7232106178)100:0.105403)94:0.047591,((((col_26:0.8026289855,Aspcam1_301585_1:0.5650692252)100:0.201729,(Aspor1_6726_1:0.1650000572,Aspfl1_35839_1:0.2730132051)100:0.624076)100:0.127671,((Aspte1_4443_2:0.1427801963,(col_69:0.3210133000,Aspnov1_404104_2:0.0684689075)100:0.104207)100:0.285984,Aspcam1_264018_2:0.5616884976)100:0.478370)100:0.097461,(Aspte1_9676_2:0.7665419332,Aspnov1_450899_3:0.4846350437)100:0.417417)100:0.101618)93:0.064113,((((((Asphom1_443060_2:0.7121465515,(Aspor1_2271_2:0.0000020736,Aspfl1_25742_2:0.0032000337)100:0.380953)100:0.693027,(Asphom1_443060_3:0.4480879860,(Aspor1_2271_3:0.0000021755,Aspfl1_25742_3:0.0033592790)100:0.536091)100:0.544487)100:0.736878,((Aspac1_52467_1:0.1710688001,Aspsac1_367008_1:0.0853511067)100:0.460451,(Aspor1_5363_1:0.0035020149,Aspfl1_36414_1:0.0000025294)100:0.358427)100:0.647855)99:0.193564,(Asphet1_378399_4:0.8173203848,((Aspni7_1164062_5:0.0123198879,(Aspph1_105517_5:0.0266404181,Aspwel1_172315_5:0.0134484775)100:0.004247)100:0.224729,((Asppip1_481148_5:0.0034485945,Aspcos1_273250_5:0.0070736037)100:0.003443,Aspfo1_207456_5:0.0000024427)100:0.151765)100:0.603237)97:0.394935)60:0.084620,(((Aspfo1_213295_1:0.1896651689,Aspfo1_556722_1:0.1824884590)100:0.076032,Aspste1_513185_1:0.3281763769)100:0.568085,(Aspvio1_457904_2:0.0284409841,Aspind1_390368_2:0.0174497558)100:1.045773)98:0.133588)18:0.038868,((((((((Aspvio1_454533_1:0.0383528762,Aspind1_499290_1:0.0192638243)100:0.006963,Aspuva1_413024_1:0.0225208580)100:0.020530,((Aspbru1_322108_1:0.0113804958,(Aspacu1_284919_1:0.0340142556,Aspfij1_404683_1:0.0076586121)100:0.020413)100:0.035475,Aspac1_49313_1:0.0622511613)97:0.007371)100:0.130169,Asphom1_452903_1:0.1662810302)100:0.042330,Aspsac1_269560_1:0.3260845519)100:0.075453,Aspibe1_443413_1:0.1493406985)100:0.842746,(((((Aspni7_1172138_4:0.0214687481,(Aspwel1_168271_4:0.0230164121,Aspph1_251500_4:0.0264923047)100:0.012486)100:0.048925,(((Aspeuc1_417906_4:0.0565742222,Aspneo1_442288_4:0.0676883227)98:0.021697,(Aspcos1_280900_4:0.0192504356,Aspvad1_464700_4:0.0992111224)98:0.025141)100:0.031290,((Asppip1_452888_4:0.0000023934,(Aspfo1_65064_4:0.0035444325,Aspka1_1_18755_4:0.0034036830)100:0.006864)100:0.042717,Asptu1_159361_4:0.0327905552)100:0.025359)100:0.076315)100:0.015270,Asphom1_465346_4:0.0592829143)100:0.068861,Aspbr1_34020_4:0.1473779651)100:0.436100,Aspscle1_455717_4:0.2835803823)100:0.578496)57:0.109222,(((Asptu1_922896_1:0.0572932975,Aspcos1_272239_1:0.1083701689)100:0.215182,(Aspvad1_452576_1:0.0538022112,((Aspka1_1_12009_1:0.0255543318,Asppip1_510458_1:0.0125006507)100:0.038311,Aspneo1_417258_1:0.1306285607)100:0.023793)100:0.237351)100:0.137503,Aspste1_400370_1:0.3243595727)100:0.582402)65:0.139956)43:0.015631)97:0.078366,((((((((Aspste1_256458_2:0.2002916312,Aspcam1_329145_1:0.3174906323)100:1.052039,((((((Aspbru1_351822_1:0.0337510456,Aspind1_422984_1:0.1874762224)16:0.005530,Aspfij1_344191_1:0.0195991159)16:0.013414,Aspacu1_285626_1:0.0365311698)100:0.727162,((Aspoch1_437861_1:0.2226241843,((((Aspacu1_473521_1:0.0204867551,(Aspfij1_392197_1:0.0000027012,Aspbru1_367619_1:0.0067948569)100:0.003529)99:0.022575,Aspac1_34168_1:0.0569529698)99:0.056701,(Aspvio1_463634_1:0.0262760089,Aspuva1_347538_1:0.0444592623)80:0.006771)80:0.016767,Aspind1_352235_1:0.0237456402)100:0.344153)100:0.305667,Aspcam1_242345_1:0.4952087267)100:0.329567)100:0.314393,((col_1:0.7769653203,Aspoch1_508351_1:0.5795126146)100:0.159746,Aspte1_6394_1:1.1287709009)100:0.101462)100:0.191964,Aspor1_5190_1:1.1525663264)100:0.277892)85:0.083857,((Aspste1_256458_3:0.2988175282,Aspcam1_329145_2:0.1564114481)100:0.500366,Aspste1_511063_2:0.8411577724)100:0.143641)85:0.085426,(((((Aspte1_3157_3:0.4000538404,Pench1_71637_3:0.4362802600)100:0.072955,Aspste1_464604_3:1.0340990979)88:0.117290,(((Aspca3_163413_3:0.1346738111,Aspscl1_622510_3:0.0576154635)100:0.034715,(Aspibe1_381169_3:0.1665051932,Aspscle1_376898_3:0.0874777940)95:0.029558)100:0.225451,(Asphet1_381094_3:0.2434115559,Aspell1_468936_3:0.4566974790)100:0.129654)100:0.418249)89:0.158216,(Aspfl1_35737_3:0.6712148148,Aspcl1_224_3:0.5699471362)100:0.223280)100:0.354535,Aspte1_7091_2:0.8958018041)92:0.176515)48:0.086290,((Aspte1_3157_2:0.5732379484,(((((Aspca3_163413_2:0.1104978297,Aspscl1_622510_2:0.1142534994)100:0.086105,(Aspibe1_381169_2:0.1402744804,Aspscle1_376898_2:0.0631726921)100:0.039054)100:0.128444,(Asphet1_381094_2:0.2443007580,Aspell1_468936_2:0.1624225868)100:0.156905)100:0.547495,Pench1_71637_2:0.4183095497)82:0.039199,Aspste1_464604_2:0.6135336699)99:0.061978)100:0.116845,(Aspfl1_35737_2:0.6400615098,Aspcl1_224_2:0.5194971032)100:0.089539)100:0.352010)36:0.029038,(((((Aspcl1_1593_2:0.7338807239,Aspste1_465890_2:0.7157088407)100:0.198545,((((Aspni7_1164062_2:0.0000026616,Aspph1_105517_2:0.0033977174)99:0.015515,Aspwel1_172315_2:0.0049765303)99:0.095739,(Asppip1_481148_2:0.0035048700,(Aspcos1_273250_2:0.0033863764,Aspfo1_207456_2:0.0134587566)99:0.003229)99:0.116195)99:0.775583,((Aspfij1_504656_4:0.0024011711,(Aspac1_37474_4:0.0123621427,Aspvio1_461879_4:0.0185957422)100:0.016247)100:2.897664,((Aspbru1_498813_2:0.0558301221,Aspac1_241_2:0.0257873812)100:0.238118,Aspacu1_383216_2:0.0417115727)100:1.346294)96:0.356209)96:0.250561)96:0.175448,((((Aspni7_1172138_3:0.0220663554,(Aspwel1_168271_3:0.0108254502,Aspph1_251500_3:0.0257174609)100:0.014678)100:0.057628,((Aspeuc1_417906_3:0.1002846238,(((Aspcos1_280900_3:0.0000021228,Asptu1_159361_3:0.0106438247)100:0.031648,((Asppip1_452888_3:0.0144774430,col_68:0.0145753586)100:0.006964,Aspneo1_442288_3:0.0269739902)100:0.018647)100:0.014592,Aspvad1_464700_3:0.0514469831)100:0.011963)100:0.094339,Asphom1_465346_3:0.0688255424)92:0.015765)92:0.063369,Aspbr1_34020_3:0.1152685938)100:0.331412,Aspscle1_455717_3:0.2945723732)100:0.822464)78:0.087498,(((((Aspvio1_454533_2:0.0286985542,Aspuva1_413024_2:0.0394456147)99:0.007593,Aspind1_499290_2:0.0389593719)99:0.022048,(((Aspbru1_322108_2:0.0191488178,Aspfij1_404683_2:0.0248260659)100:0.006606,Aspacu1_284919_2:0.0293443219)100:0.007880,Aspac1_49313_2:0.0239609891)100:0.027503)100:0.067812,((Aspibe1_443413_2:0.1400761373,Asphom1_452903_2:0.1787990747)100:0.068830,Aspsac1_269560_2:0.1496758340)100:0.042556)100:0.536610,(((Asptu1_922896_2:0.0358133049,Aspcos1_272239_2:0.0407160989)100:0.247784,((Aspvad1_452576_2:0.0491350611,(Aspka1_1_12009_2:0.0117890667,Asppip1_510458_2:0.0101097593)100:0.031012)100:0.041476,Aspneo1_417258_2:0.0648857122)100:0.251922)100:0.092538,Aspste1_400370_2:0.3709788390)100:0.495140)98:0.164277)80:0.090163,(((((Aspte1_3157_1:0.6290731201,((((((Aspca3_163413_1:0.1164939168,Aspscl1_622510_1:0.0855896228)100:0.056679,Aspibe1_381169_1:0.0816715996)100:0.037085,Aspscle1_376898_1:0.0485289951)100:0.151910,(Asphet1_381094_1:0.1563029341,Aspell1_468936_1:0.2140222552)100:0.120691)100:0.200689,Pench1_71637_1:0.3872483729)100:0.077321,Aspste1_464604_1:0.5970948052)99:0.052777)100:0.121143,((Aspor1_6829_1:0.0089226896,Aspfl1_35737_1:0.0115289353)100:0.364994,Aspcl1_224_1:0.5728129590)100:0.187690)100:0.464123,Aspste1_465710_1:0.9918994001)100:0.137331,(((((Aspca3_132610_2:0.0715112135,Aspscl1_584371_2:0.2290096248)100:0.069330,Aspscle1_423723_2:0.2140664132)100:0.128600,Aspwel1_172343_2:0.4478736370)100:0.194491,Aspste1_404719_2:0.4054214694)100:0.366716,Aspcam1_264388_2:1.3582034579)34:0.073969)34:0.054272,(col_81:0.5105444060,Aspcl1_6794_1:0.3495897367)100:0.890802)78:0.056481)69:0.045279)38:0.029138,Aspnov1_454137_1:1.1370047730)39:0.049641,((((((Aspuva1_424689_1:0.3196012192,Aspsac1_312471_1:0.2369220442)100:0.802655,Aspsac1_385561_1:0.9874368500)99:0.197251,Aspsac1_385561_2:1.0232179830)59:0.043483,(Aspcam1_235916_1:0.6374028962,Aspoch1_436209_1:0.5765663252)100:0.117616)79:0.084078,((Aspste1_513186_1:0.6065988890,(((Aspnov1_506779_2:0.3555336893,Aspste1_513185_2:0.4464913286)100:0.156902,(Aspfo1_148698_1:0.2536377129,Aspfo1_175204_1:0.3127849271)100:0.189757)99:0.035660,(Aspcam1_235916_2:0.4284554991,Aspcam1_235916_3:0.5086088674)100:0.113715)99:0.081371)99:0.067630,Asphom1_463045_1:0.7362938187)99:0.087052)78:0.068690,((Aspste1_465710_2:0.7215810492,Aspste1_511063_1:1.0426558767)100:0.172920,Aspor1_9705_1:1.2118800397)89:0.093781)60:0.055094)75:0.060542)89:0.062000,(((((((((Aspuva1_421517_1:0.1129446558,((Aspbru1_409306_1:0.0336160754,Aspacu1_472963_1:0.0302158951)100:0.009508,Aspfij1_474955_1:0.0249419968)100:0.041271)100:0.258855,Pench1_66190_1:0.2838018703)100:0.155923,((Aspind1_474528_1:0.0338182538,Aspvio1_464446_1:0.0217721779)100:0.051011,(Aspbru1_487809_1:0.0154027621,col_78:0.0024161942)100:0.075899)100:0.460226)100:0.221196,(Aspnov1_458446_1:0.6360755070,Aspsac1_288488_1:0.6392852596)70:0.122021)70:0.072944,((((Aspeuc1_358441_1:0.0375025647,Asptu1_159910_1:0.0100464940)99:0.000002,(Aspvad1_487858_1:0.0134844594,Aspneo1_329376_1:0.0168669736)85:0.000002)88:0.003515,(Aspfo1_176743_1:0.0131823106,Aspka1_1_11581_1:0.0035116278)75:0.003355)75:0.009081,Aspcos1_194054_1:0.0109295864)100:0.584823)100:0.088971,(Asphom1_463472_1:0.5844786876,Aspste1_396655_1:0.7422069199)100:0.148047)100:0.172738,Asphom1_417274_2:0.7557120977)66:0.017662,((((Aspuva1_429110_1:0.2825296403,Aspind1_330961_1:0.0067941138)100:0.065293,(Aspac1_51224_1:0.0667943236,((Aspbru1_104447_1:0.0040783542,Aspfij1_405888_1:0.0081932442)100:0.019077,Aspacu1_475003_1:0.0083610954)98:0.049638)98:0.052129)100:0.390843,((((((Aspfo1_176208_1:0.0142015248,(Aspka1_1_11798_1:0.0077103110,Asppip1_518702_1:0.0232423740)100:0.015998)100:0.017178,(Aspcos1_272577_1:0.0153797776,Aspneo1_414615_1:0.0457460227)100:0.050804)84:0.015086,Aspvad1_460400_1:0.0568131082)84:0.025385,Asptu1_165757_1:0.0962158816)100:0.051056,(Aspph1_300980_1:0.0034499761,Aspni7_1158197_1:0.0000029164)100:0.108359)100:0.117177,Aspbr1_664586_1:0.1092318040)100:0.553067)100:0.208795,((Aspcam1_276125_1:0.4267523803,(Aspor1_8105_1:0.0038929861,Aspfl1_27489_1:0.0039023620)100:0.580080)100:0.091636,(Aspste1_422944_1:0.4909700799,(Aspnov1_425495_1:0.2323272835,Aspnov1_425623_1:0.1976806150)100:0.160858)100:0.161983)100:0.188206)100:0.100523)67:0.102065,((((((((Aspuva1_421517_2:0.0644768136,(Aspbru1_409306_2:0.0051542702,(Aspacu1_472963_2:0.0483156278,Aspfij1_474955_2:0.0073042400)94:0.005917)100:0.076249)100:0.329849,Pench1_66190_2:0.2684387227)100:0.125946,Aspnov1_449186_1:0.2351623517)100:0.238198,(((Aspind1_474528_2:0.0147228661,Aspvio1_464446_2:0.0147809301)100:0.085606,(Aspfij1_433141_2:0.0000021541,Aspacu1_332323_2:0.0035725281)100:0.043782)100:0.050944,Aspbru1_487809_2:0.0977314349)100:0.442578)100:0.206137,(Aspeuc1_358441_2:0.0601152432,((((Aspvad1_487858_2:0.0165670086,Aspcos1_194054_2:0.0242746610)100:0.002111,Aspneo1_329376_2:0.0326020035)89:0.003588,Asptu1_159910_2:0.0252655917)88:0.003167,(Aspfo1_176743_2:0.0071414401,Aspka1_1_11581_2:0.0000022574)100:0.022125)99:0.040857)100:0.732100)99:0.120475,Aspnov1_458446_2:0.8752842333)100:0.093430,(Asphom1_463472_2:0.9394568002,Aspsac1_288488_2:0.6781951765)68:0.121531)71:0.125322,Aspste1_396655_2:0.9135099712)68:0.267681)99:0.184962)97:0.056062,(((((Aspacu1_297476_2:0.0307363804,Aspfij1_421512_2:0.0095019526)98:0.008380,Aspbru1_492547_2:0.0000020423)100:0.659753,Aspoch1_471215_2:0.8386958516)100:0.727144,((((((Aspvio1_396100_1:0.0240843313,Aspind1_474298_1:0.0037564499)100:0.033319,(Aspac1_52325_1:0.1068854451,((Aspacu1_286875_1:0.0099786827,Aspfij1_524811_1:0.0136854846)88:0.003254,Aspbru1_472067_1:0.0070395305)100:0.185941)100:0.033384)100:0.795043,(Aspte1_881_1:0.0601913568,Aspnov1_458966_1:0.0628897788)100:0.801906)99:0.073736,(Aspfl1_33627_1:0.0148602861,Aspor1_11155_1:0.0084506238)100:0.692661)100:0.276573,Pench1_64846_1:0.8139119788)100:0.250909,(Asphom1_353359_1:0.7384377944,Aspcam1_264388_1:0.8827865638)100:0.254304)99:0.155712)92:0.029440,Asphom1_310170_1:1.4068102909)68:0.055897)68:0.054961,((Aspuva1_350390_1:0.0000024573,Aspsac1_355516_1:0.1149928691)100:0.836107,(((Asptu1_922896_4:0.1776844292,((Aspvad1_452576_4:0.1744140951,((Aspfo1_66247_1:0.1364978239,Asppip1_510458_4:0.0099240642)100:0.009022,Aspka1_1_12009_4:0.0170916910)100:0.020535)100:0.168849,Aspcos1_272239_4:0.1439676804)100:0.035604)100:0.158852,Aspste1_400370_4:0.3344670670)100:0.777998,Aspste1_465710_4:0.6474476190)100:0.100936)100:0.084030)64:0.043924,((Aspbru1_510936_2:0.0261276147,Aspfij1_510443_1:0.0122319866)100:0.062463,Aspind1_425263_1:0.0186229260)100:1.137347)74:0.045833)61:0.022863,(((((Aspneo1_358010_1:0.0116920613,Aspvad1_473249_1:0.0235305537)100:0.008188,Aspeuc1_334354_1:0.0181189056)100:0.095318,Aspwel1_185476_1:0.0711513045)83:0.008075,Aspvio1_334054_1:0.1072204378)100:0.874958,(Aspfij1_506778_1:0.0595040276,(Aspac1_34099_2:0.0035268155,Aspbru1_489668_1:0.0000023894)100:0.014655)100:1.203287)100:0.493626)44:0.038874,((((((((col_45:0.3769904762,Aspte1_228_3:0.4476253448)100:0.107262,(Aspnid1_5447_3:0.2534979763,Aspoch1_473649_3:0.2733935957)100:0.161743)83:0.037922,((Aspnov1_504080_3:0.0580088885,col_21:0.0629267784)100:0.132631,Aspcl1_7506_3:0.1948240187)100:0.163376)100:0.059450,(((((Aspvio1_207519_3:0.0128027440,Aspuva1_299525_3:0.0286426368)100:0.004536,Aspind1_499089_3:0.0183912591)100:0.070801,((Aspacu1_341967_3:0.0161989796,(Aspbru1_396881_3:0.0097058998,Aspfij1_526970_3:0.0064561870)100:0.019914)100:0.011215,Aspac1_60230_3:0.0378816883)100:0.041337)100:0.136437,(Aspsac1_391080_3:0.1172815874,Asphom1_478492_3:0.0763754435)100:0.074503)100:0.242163,(Aspell1_80929_3:0.1778955344,((((Aspwel1_179821_3:0.0090947021,col_55:0.0104338384)100:0.058870,(((Aspcos1_284111_3:0.0000023894,Asptu1_197799_3:0.0061969315)100:0.003009,Aspvad1_219630_3:0.0126413336)100:0.024112,((Aspneo1_454747_3:0.0094210737,(col_75:0.0031096263,Aspka1_1_19116_3:0.0062171661)100:0.003108)93:0.000002,Aspeuc1_342926_3:0.0093387853)100:0.013959)100:0.062729)100:0.027991,Aspbr1_41690_3:0.0868342298)100:0.113779,(Aspibe1_469130_3:0.0418310516,((Aspca3_202910_3:0.0765774136,Aspscl1_547648_3:0.0497923559)100:0.019513,Aspscle1_381762_3:0.0856991802)100:0.031077)100:0.038467)100:0.111488)100:0.112390)100:0.106121)100:0.045343,Aspste1_514191_3:0.4317902350)100:0.083154,Pench1_26896_3:0.4047454339)100:0.090675,Aspnid1_6805_3:0.5397375321)100:0.518845,((Aspsac1_388346_2:0.1729862035,(Asphet1_396346_2:0.0549705800,(Aspni7_1186328_2:0.0000021424,Aspuva1_50925_2:0.0125853209)100:0.081043)100:0.122663)100:0.481086,(Aspsac1_388346_4:0.2204677604,(Asphet1_396346_4:0.1136690652,(Aspni7_1186328_4:0.0069479128,Aspuva1_50925_4:0.0000023894)100:0.093421)98:0.109267)100:0.356339)100:0.541285)97:0.120557)82:0.058675,(((((((Aspte1_3206_3:0.1076404016,(((((Aspvio1_482937_2:0.0074683197,((((Aspbru1_507576_2:0.0000023894,Aspfij1_519233_2:0.0000023894)100:0.010747,Aspacu1_470489_2:0.0035644796)100:0.003572,Aspac1_47492_2:0.0071884476)100:0.007459,Aspind1_459867_2:0.0109549677)81:0.007654)80:0.002887,Aspuva1_380358_2:0.0192087800)99:0.052144,Asphom1_463864_2:0.0332226828)72:0.007148,Aspsac1_425658_2:0.0579870496)70:0.078403,(Aspell1_465073_2:0.0504546388,Asphet1_330553_2:0.0709809040)100:0.049587)69:0.032241)69:0.038663,Aspste1_469009_2:0.0521299073)100:0.420072,Asphom1_463045_2:0.4929227232)100:0.294852,((Aspste1_469010_2:0.1926590634,((Asphet1_400693_2:0.2627612796,Aspell1_389547_2:0.0864612603)100:0.094623,(((((Aspind1_449853_2:0.0062840995,Aspvio1_444327_2:0.0173508056)100:0.003346,Aspuva1_418569_2:0.0138427999)100:0.010299,(Aspac1_64101_2:0.0160902606,((Aspbru1_423475_2:0.0100191674,Aspfij1_248787_2:0.0000026532)100:0.006672,Aspacu1_437329_2:0.0100916356)100:0.004545)100:0.016332)100:0.011380,Aspsac1_411696_2:0.0851115286)100:0.017315,Asphom1_446932_2:0.0685662863)100:0.136554)100:0.071787)100:0.060118,Aspte1_3202_2:0.1531043727)100:0.634588)100:0.183014,(((((((Aspor1_9508_1:0.2013836935,Aspte1_228_1:0.3369584898)100:0.104814,Aspste1_514191_1:0.4398129553)90:0.040747,((((((Aspvio1_207519_1:0.0067728284,Aspind1_499089_1:0.0074689806)100:0.006723,Aspuva1_299525_1:0.0166987978)100:0.033458,((Aspacu1_341967_1:0.0000024401,(Aspbru1_396881_1:0.0000022227,Aspac1_60230_1:0.0167615684)100:0.010034)100:0.003311,Aspfij1_526970_1:0.0000023073)100:0.032214)100:0.175313,(Aspsac1_391080_1:0.0436330388,Asphom1_478492_1:0.0557087304)49:0.026509)100:0.140939,((Aspell1_80929_1:0.1208801212,(((((Aspwel1_179821_1:0.0032904278,Aspni7_1168636_1:0.0065870070)100:0.003796,Aspph1_331855_1:0.0137757363)100:0.047593,((Aspcos1_284111_1:0.0100090118,Aspvad1_219630_1:0.0100341561)99:0.003334,((Aspneo1_454747_1:0.0096550862,(((Aspfo1_158176_1:0.0103220733,Asppip1_446120_1:0.0100688971)100:0.013328,Aspeuc1_342926_1:0.0066003497)57:0.000003,Aspka1_1_19116_1:0.0033174237)100:0.003607)97:0.006693,Asptu1_197799_1:0.0098496441)100:0.003579)99:0.037566)99:0.006987,Aspbr1_41690_1:0.0439978780)100:0.085076,((Aspibe1_469130_1:0.0396229879,Aspca3_202910_1:0.0384891413)100:0.011035,(Aspscle1_381762_1:0.0553329526,Aspscl1_547648_1:0.0224103805)87:0.005854)89:0.048081)100:0.098000)57:0.017944,Asphet1_429470_1:0.1196924667)58:0.051107)100:0.142441,Aspcam1_316060_1:0.4328905097)60:0.038561)100:0.076717,Pench1_26896_1:0.4339424818)50:0.042379,((Aspnov1_504080_1:0.0342276208,col_20:0.0521215157)100:0.139532,Aspcl1_7506_1:0.2400678911)100:0.144401)100:0.070254,(Aspnid1_5447_1:0.4106563659,Aspoch1_473649_1:0.2039505648)100:0.162442)100:0.111269,Aspnid1_6805_1:0.4649715950)100:0.368600)43:0.054292,(((Aspbru1_468007_2:0.0055527123,Aspacu1_324907_2:0.0122216903)100:0.013565,Aspfij1_515889_2:0.0000024878)100:1.071449,((Aspvio1_434052_3:0.0075720415,Aspuva1_397891_3:0.0229132420)96:0.002637,((Asphom1_448766_1:0.2563832990,Aspac1_64146_3:0.0152679134)100:0.028434,Aspind1_442540_3:0.0205680933)75:0.000002)100:0.775104)97:0.284530)41:0.045174,Aspnid1_2698_1:1.2938378818)82:0.071388)41:0.041313,(((((((Aspor1_9508_3:0.0032540738,Aspfl1_25980_2:0.0000020570)100:0.192870,((((((Aspvio1_207519_4:0.0062734364,(Aspind1_499089_4:0.0031302821,Aspuva1_299525_4:0.0127273459)78:0.000002)92:0.000003,((Aspacu1_341967_4:0.0094937367,col_38:0.0062479231)100:0.007925,Aspac1_60230_4:0.0179485597)100:0.012218)96:0.007605,Aspsac1_391080_4:0.0378837607)100:0.027812,Asphom1_478492_4:0.0273681549)100:0.070867,((Aspell1_80929_4:0.0473588041,Asphet1_429470_3:0.0652578891)100:0.026093,(((((((col_56:0.0000029658,Aspph1_331855_4:0.0031690571)100:0.043147,(((Aspfo1_158176_4:0.0031736078,Asppip1_446120_4:0.0063786929)65:0.000002,Aspka1_1_19116_4:0.0000023894)100:0.003163,Aspeuc1_342926_4:0.0063227357)83:0.000003)35:0.003229,Aspneo1_454747_4:0.0097964538)67:0.006408,Aspvad1_219630_4:0.0094922783)79:0.003235,(Aspcos1_284111_4:0.0000025051,Asptu1_197799_4:0.0031707022)100:0.003330)99:0.012938,Aspbr1_41690_4:0.0339549211)100:0.076649,((Aspibe1_469130_4:0.0171734609,Aspscle1_381762_4:0.0236802532)82:0.008428,(Aspca3_202910_4:0.0176348140,Aspscl1_547648_4:0.0181284426)91:0.012033)91:0.006780)100:0.038325)100:0.044845)100:0.109986,((Aspnov1_504080_4:0.0421707589,(Aspnov1_504080_5:0.0683760165,col_22:0.0128102539)99:0.011261)100:0.089040,Aspcl1_7506_4:0.0883471598)100:0.077805)49:0.024416)49:0.026958,((Aspnid1_5447_4:0.3237196395,Aspoch1_473649_4:0.1778566346)100:0.136717,(Aspcam1_316060_3:0.2846435502,Pench1_26896_4:0.4084638662)59:0.018752)90:0.057531)49:0.023644,(Aspste1_514191_4:0.2893253722,Aspte1_228_4:0.2181171626)71:0.033828)99:0.241187,Aspnid1_6805_4:0.5340278913)100:0.429463,(((Aspscl1_623431_3:0.0443464747,Aspca3_503574_3:0.0504574964)76:0.035045,Aspscle1_428146_3:0.0682456950)100:1.030505,(Aspscl1_623431_5:0.1378568534,(Aspscle1_428146_5:0.0476207071,Aspca3_503574_5:0.1931165231)97:0.062182)100:0.928044)91:0.341071)80:0.102304,(((Aspvio1_434052_2:0.0336397343,Aspind1_442540_2:0.0475563674)100:0.053032,Aspuva1_397891_2:0.0497456518)88:0.034868,Aspac1_64146_2:0.0462003552)100:1.134059)65:0.063039)64:0.033414)74:0.073788,(((((((Aspuva1_408256_2:1.2430336960,((Aspbru1_468007_4:0.0041201942,Aspfij1_515889_4:0.0282983169)100:0.011484,Aspacu1_324907_4:0.0127370022)100:1.003415)98:0.155798,(((Aspvio1_434052_4:0.0133305725,Aspind1_442540_4:0.0133565950)100:0.014021,Aspuva1_397891_4:0.0265684271)100:0.040804,Aspac1_64146_4:0.0458108014)100:1.267335)87:0.149889,(Aspste1_256458_1:1.3730323575,((((Aspni7_1172138_2:0.0217709866,Aspph1_251500_2:0.0082168805)93:0.008710,Aspwel1_168271_2:0.0184152431)100:0.034392,((((Aspeuc1_417906_2:0.0126015605,Aspneo1_442288_2:0.0630766587)100:0.014056,(((Aspcos1_280900_2:0.0037450475,Asptu1_159361_2:0.0000025750)100:0.045763,(Asppip1_452888_2:0.0148899936,(Aspfo1_65064_2:0.0000023894,Aspka1_1_18755_2:0.0037178291)100:0.016348)100:0.025529)69:0.003785,Aspvad1_464700_2:0.0340845415)98:0.004320)100:0.030782,Aspbr1_34020_2:0.1203015653)69:0.013660,Asphom1_465346_2:0.0545129685)69:0.020977)99:0.169093,Aspscle1_455717_2:0.1688787029)100:1.194605)26:0.142554)19:0.029902,(Aspca3_141925_1:0.9524116088,col_18:0.8613119281)98:0.506712)77:0.075862,Aspscle1_469154_1:1.6786452027)59:0.052943,(Aspfu1_7048_6:0.0062992190,Aspfu_A1163_1_105053_6:0.0000025775)100:1.327409)13:0.015428,((((((((((Aspste1_256458_4:0.2192159248,Aspcam1_329145_3:0.1316483139)100:0.701270,(((Aspfu1_9170_2:0.0000029248,Aspfu_A1163_1_107562_2:0.0032442997)100:0.731944,Aspcam1_301585_2:0.5651889142)100:0.276064,Aspste1_465710_3:0.8238528807)100:0.072801)91:0.103332,(Aspor1_6726_2:0.2116506593,Aspfl1_35839_2:0.1477587211)100:0.804216)66:0.066691,(((Aspcl1_1593_3:0.6903587330,Aspste1_465890_3:1.0075390083)100:0.216662,((Asphet1_378399_2:0.2137678321,Aspell1_457489_2:0.3219476413)100:0.572813,((Aspni7_1164062_3:0.0068300367,(Aspph1_105517_3:0.0069840960,Aspwel1_172315_3:0.0105284719)99:0.000111)100:0.135380,((Asppip1_481148_3:0.0034724562,Aspcos1_273250_3:0.0000027866)92:0.000002,Aspfo1_207456_3:0.0175186914)100:0.183115)100:0.775571)100:0.179632)100:0.176785,(((Aspuva1_424689_2:0.1645792545,Aspsac1_312471_2:0.1679210329)100:0.752985,(((Asptu1_922896_3:0.0286789289,Aspcos1_272239_3:0.0467701468)100:0.108084,(Aspvad1_452576_3:0.0245445030,((Aspka1_1_12009_3:0.0089029851,Asppip1_510458_3:0.0116093505)100:0.027466,Aspneo1_417258_3:0.1235004566)100:0.006963)100:0.081184)100:0.267223,Aspste1_400370_3:0.2838671109)100:0.471006)88:0.133371,((((Asptu1_922896_5:0.0273900446,Aspcos1_272239_5:0.0452016304)99:0.028872,Aspneo1_417258_4:0.1110703835)100:0.180601,Aspste1_400370_5:0.2565081180)28:0.069828,((Aspfo1_66247_2:0.0225562172,Aspka1_1_12009_5:0.0359936698)100:0.004228,Asppip1_510458_5:0.0168902457)100:0.286090)100:0.536333)25:0.037853)36:0.079826)100:0.179300,((Aspacu1_297476_1:0.0000021448,(Aspbru1_492547_1:0.0137019358,Aspfij1_421512_1:0.0172833195)100:0.010268)100:0.673036,Aspoch1_471215_1:0.5916882237)100:0.635814)100:0.085265,(Aspfu1_7048_4:0.0000024240,Aspfu_A1163_1_105053_4:0.0067500695)100:1.345298)100:0.142445,((Aspscl1_538396_1:0.1528284577,Aspibe1_327561_1:0.1037088581)100:1.349412,((((Aspscl1_544559_1:0.1099554622,Aspca3_127703_1:0.1305504310)100:0.055516,Aspscle1_133730_1:0.0763988257)100:0.750321,((Aspacu1_453363_1:0.0031324113,Aspfij1_515926_1:0.0295751014)31:0.008277,Aspbru1_507133_1:0.0043757681)100:1.034971)100:0.425421,((Asptu1_925458_1:0.0110535114,Aspcos1_231984_1:0.0000027114)100:0.105474,(Aspni7_1166499_1:0.0179981920,Aspph1_338853_1:0.0146997406)100:0.033074)100:0.779100)99:0.197663)70:0.133725)58:0.048107,((((Aspte1_1496_2:0.9308805205,(Aspte1_9676_1:0.5757125090,Aspnov1_450899_2:0.4639868662)100:0.491025)100:0.351812,(Asphet1_378399_3:0.8704303456,(((Aspni7_1164062_4:0.0191344682,Aspwel1_172315_4:0.0170587876)100:0.008663,Aspph1_105517_4:0.0374887226)100:0.153118,((Asppip1_481148_4:0.0032696010,Aspcos1_273250_4:0.0000023894)100:0.002810,Aspfo1_207456_4:0.0074102751)100:0.265909)100:0.666191)100:0.477500)64:0.089321,(((Aspuva1_418294_4:0.0773216630,Asphom1_288012_4:0.0348807551)100:0.042184,Aspnid1_1303_4:0.3043761605)100:0.084920,Aspsac1_316494_3:0.0525321025)100:1.095225)64:0.035765,Asppip1_431086_1:1.5651949164)68:0.108630)56:0.036318,((Aspvio1_457904_1:0.0259413572,Aspind1_390368_1:0.0176012067)100:1.218214,(Aspscl1_623431_1:0.0845103794,(Aspscle1_428146_1:0.1313051808,Aspca3_503574_1:0.0740194499)99:0.034311)100:0.920991)99:0.184578)59:0.086487,(Asphom1_334182_1:1.3997210603,((Aspbru1_510936_1:0.0000026219,Aspacu1_376977_1:0.0401802784)100:0.853371,(((Aspscle1_303118_1:0.1218107412,Aspibe1_348864_1:0.1834841601)100:0.031593,Aspca3_502898_1:0.1050215704)100:0.156889,(Aspell1_341305_1:0.2530101958,Asphet1_288453_1:0.1762178005)100:0.083792)100:0.698571)100:0.301627)22:0.151725)13:0.023212)22:0.060087)35:0.051283,(((((Aspcl1_6456_1:0.8192674095,(((Aspfu1_8269_1:0.0033747258,Aspfu_A1163_1_106758_1:0.0000024610)100:0.324871,Aspcl1_6793_1:0.5118809254)100:0.191953,Aspnov1_507323_1:0.6127573284)82:0.077250)100:0.217429,(Aspte1_1496_1:0.9454436036,(((Aspte1_4443_1:0.2028849498,Aspnov1_404104_1:0.1559509290)100:0.401235,Aspcam1_264018_1:0.6514060010)100:0.199486,Aspnov1_450899_1:0.7348168276)100:0.218230)100:0.125944)100:0.157112,(((((Aspcl1_1593_1:0.4863644881,Aspnid1_8419_1:0.5406830001)100:0.109840,(((Aspni7_1126949_1:0.0201821121,Aspwel1_157614_1:0.0277375292)100:0.026222,Aspph1_258640_1:0.0608213712)100:0.302165,((Asppip1_514535_1:0.1998944988,Aspvad1_470967_1:0.4480665584)99:0.076917,(col_39:0.0432950055,(Asptu1_66665_1:0.0000022287,(Aspcos1_271070_1:0.0000028004,Aspneo1_415925_1:0.0097064503)100:0.009750)100:0.017119)100:0.116952)100:0.206611)100:0.349556)100:0.243688,Aspste1_465890_1:0.7583800732)100:0.154022,((((Asphet1_378399_1:0.3742001943,Aspell1_457489_1:0.3174427201)100:0.506864,(((Aspni7_1164062_1:0.0000023894,Aspph1_105517_1:0.0099022728)100:0.015742,Aspwel1_172315_1:0.0108472564)100:0.100379,((Asppip1_481148_1:0.0000027243,Aspfo1_207456_1:0.0154688296)100:0.017534,Aspcos1_273250_1:0.0118904189)100:0.232804)100:0.672296)100:0.110521,((Aspbru1_498813_1:0.0155796345,Aspacu1_383216_1:0.0184107249)100:0.023181,Aspac1_241_1:0.0135649481)100:0.828511)100:0.436463,(Aspnov1_471730_1:1.0267110939,Aspte1_7091_1:1.0736663058)100:0.104162)88:0.121352)100:0.102563,Aspnov1_506779_1:0.6725281182)93:0.076783)100:0.246594,Aspac1_34099_1:2.9112461431)64:0.054710,(Aspte1_7139_2:1.4634113868,((Aspscl1_623431_6:0.0598584622,(Aspscle1_428146_6:0.1293338609,Aspca3_503574_6:0.0980512945)65:0.032463)100:1.211767,Pench1_64846_2:1.0299182330)100:0.171753)97:0.219313)61:0.129087)55:0.028670,(((Aspbru1_468007_1:0.0066811181,Aspfij1_515889_1:0.0207649751)80:0.002825,Aspacu1_324907_1:0.0178318351)100:1.671111,Aspnid1_522_1:1.2944166213)66:0.257269)36:0.046375,(((((Aspte1_7139_1:1.0391189367,Aspste1_509708_1:0.9626921978)100:0.199875,Aspscle1_469154_5:1.1563485770)100:0.237197,((Aspsac1_388346_5:0.1789702233,(Asphet1_396346_5:0.0792323730,(Aspni7_1186328_5:0.0032769429,Aspuva1_50925_5:0.0071796654)100:0.093567)100:0.090020)100:0.888298,Aspscle1_469154_3:1.2767398496)100:0.247219)99:0.150689,((((((((Aspfij1_524827_1:0.0234474325,Aspbru1_358005_1:0.0223735030)100:0.059694,Aspac1_43289_1:0.0340386199)100:0.033348,((Aspind1_494994_1:0.0778644972,Aspvio1_407252_1:0.0288484506)100:0.016091,Aspuva1_421548_1:0.0988491024)100:0.055182)100:0.178664,Asphom1_451260_1:0.2615845935)100:0.466817,(Aspste1_471386_1:0.7675848293,Aspte1_2032_1:0.6584881741)100:0.138519)100:0.152924,Pench1_29047_1:0.8823174466)100:0.615906,((((((Asptu1_117465_1:0.0305940566,Aspvad1_464409_1:0.0584523243)94:0.006617,((Aspka1_1_16884_1:0.0148417487,(Asppip1_415260_1:0.0147111261,Aspfo1_58397_1:0.0169360583)100:0.005589)100:0.011741,Aspcos1_273714_1:0.0404392518)99:0.006397)94:0.006977,Aspneo1_420811_1:0.0508094829)100:0.013269,Aspeuc1_449408_1:0.0205151728)100:0.067425,(Aspni7_1082121_1:0.0170712324,(Aspph1_314520_1:0.0242322929,Aspwel1_170445_1:0.0102487336)100:0.007458)100:0.050045)100:0.143449,Aspbr1_27433_1:0.0387392318)100:1.110795)100:0.248705,(((Aspca3_132610_1:0.0848446964,(Aspscl1_584371_1:0.1221518552,Aspscle1_423723_1:0.2170074500)78:0.021735)100:0.151393,Aspwel1_172343_1:0.3343051554)100:0.130430,Aspste1_404719_1:0.4486253731)100:0.765426)100:0.207537)66:0.056284,(Aspsac1_388346_1:0.2507301471,(Asphet1_396346_1:0.1666676921,(Aspni7_1186328_1:0.0142801515,Aspuva1_50925_1:0.0068352028)100:0.084027)100:0.073536)100:1.298308)40:0.062819)37:0.041077,((Pench1_64794_4:1.3569610150,((Aspscl1_623431_2:0.0661325533,Aspscle1_428146_2:0.0519431196)100:0.084944,Aspca3_503574_2:0.0317187589)100:1.008270)93:0.149621,Aspte1_4564_3:1.3254965076)88:0.286134)98:0.243721,Aspuva1_408256_3:1.5660781638)99:0.199009,((((Aspuva1_406004_3:0.0229952852,(Aspvio1_433018_3:0.0070259055,Aspind1_445854_3:0.0437393643)100:0.012688)100:0.012453,(((Aspfij1_498370_3:0.0072892140,Aspbru1_462103_3:0.0212100564)100:0.025271,Aspacu1_434150_3:0.0322315710)100:0.036629,Aspac1_48383_3:0.0359035477)100:0.034954)100:0.081713,Aspsac1_393356_3:0.1229278767)100:0.227775,Aspell1_486858_3:0.2673556710)100:1.461311)99:0.208805,(((((Aspnov1_435834_2:0.0395536487,col_60:0.0401039475)100:0.261574,((((((((((Aspka1_1_12604_2:0.0074173803,Aspfo1_131604_2:0.0000026740)100:0.003721,Aspcos1_275253_2:0.0111776023)100:0.003694,Asptu1_177043_2:0.0185899679)93:0.000003,Aspneo1_358508_2:0.0261768748)61:0.000003,Asppip1_513753_2:0.0037001618)91:0.007439,Aspvad1_440715_2:0.0074316183)98:0.000002,Aspeuc1_455804_2:0.0186871766)27:0.018436,col_12:0.0152919545)27:0.007390,Aspbr1_196470_2:0.0040775814)94:0.048835,(Aspscle1_454404_2:0.0227459473,(Aspca3_505182_2:0.0484941701,Aspscl1_566097_2:0.0214090216)26:0.019576)99:0.059549)99:0.250991)100:0.650226,Aspte1_2586_2:0.7717479888)100:0.243527,(Aspcl1_1760_2:0.2091482073,Aspell1_460533_2:0.1489528843)100:0.718015)100:0.155167,((((Aspfij1_486693_2:0.0271346220,Aspvio1_100786_2:0.0352180563)100:0.095623,Aspscle1_447817_2:0.1300941330)100:0.239895,(((Asphet1_335256_2:0.0555591025,Aspell1_436157_2:0.1238058417)100:0.072707,Pench1_2300_2:0.2274210776)100:0.066774,(Aspcl1_2979_2:0.1082614872,(col_72:0.0398956911,Aspnov1_374431_2:0.0394418558)100:0.069948)100:0.168127)100:0.153057)100:0.445388,((Aspscl1_573793_2:0.0699803062,Aspca3_133220_2:0.0410734074)100:0.775514,Aspte1_6507_2:0.5087613119)100:0.396120)100:0.117921)100:0.477819)98:0.160562,((((((Aspnov1_435834_1:0.0570608603,col_59:0.0874727022)100:0.266296,((((((col_29:0.0115575740,Asppip1_513753_1:0.0075923488)100:0.007621,(Asptu1_177043_1:0.0038171558,(Aspneo1_358508_1:0.0076336215,Aspcos1_275253_1:0.0037873749)100:0.003827)100:0.003807)100:0.008452,(Aspeuc1_455804_1:0.0109443145,Aspvad1_440715_1:0.0162262690)99:0.007344)99:0.015787,((Aspni7_1177761_1:0.0037873139,Aspph1_306252_1:0.0037816985)100:0.000002,Aspwel1_174454_1:0.0076007794)100:0.010500)99:0.007758,Aspbr1_196470_1:0.0240912544)99:0.075040,(Aspscle1_454404_1:0.0144354194,(Aspca3_505182_1:0.0256730822,Aspscl1_566097_1:0.0185133846)100:0.012343)100:0.044694)100:0.121134)100:0.313541,((Aspscl1_573793_1:0.0081960518,Aspca3_133220_1:0.0238899811)100:0.278280,Aspte1_2586_1:0.3257943925)100:0.299306)100:0.286969,(Aspcl1_1760_1:0.3014712512,Aspell1_460533_1:0.3124257859)100:0.543134)100:0.204597,((((Aspfij1_486693_1:0.0711461880,Aspvio1_100786_1:0.0554589851)100:0.212773,Aspscle1_447817_1:0.1559597615)100:0.192424,(((Asphet1_335256_1:0.0895524441,Aspell1_436157_1:0.1197887995)100:0.132815,(Aspcl1_2979_1:0.1053532556,(col_71:0.0650319937,Aspnov1_374431_1:0.0402438677)100:0.111960)100:0.262023)100:0.077825,Pench1_2300_1:0.2589829554)99:0.118607)100:0.659797,Aspte1_6507_1:0.9001684897)97:0.160390)100:0.657369,((((((Aspuva1_406004_2:0.0271641958,Aspvio1_433018_2:0.0436621142)99:0.003419,Aspsac1_393356_2:0.1263039276)68:0.005430,Aspind1_445854_2:0.0266161615)68:0.021670,Aspac1_48383_2:0.0255989666)44:0.002403,(col_70:0.0201993809,Aspacu1_434150_2:0.0214742340)100:0.021639)68:0.221928,Aspell1_486858_2:0.2049502871)100:1.952203)83:0.104315)82:0.064801,((((((((((((((((((Aspste1_454340_1:0.0913272847,Aspfl1_36786_1:0.2566298345)95:0.040571,(Aspvio1_428848_1:0.0419733806,Aspind1_499038_1:0.0083862357)99:0.040712)94:0.020009,Asphom1_447748_1:0.1181760528)29:0.025639,(Aspbru1_503103_1:0.0000023894,Aspacu1_471179_1:0.0184954127)76:0.000003)28:0.011462,Aspfij1_513892_1:0.0150646072)100:1.247636,(col_32:0.0204366244,Aspnov1_450581_3:0.0217120009)100:0.175943)92:0.125844,Aspcam1_34184_3:0.2601673259)58:0.037129,(((Aspfl1_32936_3:0.0070644666,Aspor1_4525_3:0.0035216274)100:0.189086,Aspte1_8636_3:0.2015750540)100:0.054967,Aspste1_392821_3:0.1765112466)100:0.056242)57:0.031206,(Aspnid1_6139_3:0.2047756065,Aspoch1_431713_3:0.1500603814)100:0.126182)99:0.061681,(((((Aspvio1_350834_3:0.0069256249,Aspind1_374186_3:0.0000023894)100:0.007864,(Aspuva1_307120_3:0.0328900586,Aspac1_38145_3:0.0219320086)79:0.010949)96:0.007841,((Aspacu1_464400_3:0.0069110443,Aspfij1_402040_3:0.0206820533)70:0.000003,Aspbru1_397120_3:0.0102979630)100:0.007739)100:0.014981,(Asphom1_382114_3:0.0656173538,Aspsac1_310963_3:0.0665374332)100:0.017554)100:0.173157,(Aspell1_459533_3:0.0730355249,Asphet1_415295_3:0.0669220015)100:0.037087)100:0.030339)98:0.042750,((Aspscle1_351188_3:0.0117736084,Aspibe1_375798_3:0.0318693117)100:0.017847,(Aspscl1_504387_3:0.0213819103,Aspca3_136039_3:0.0294859467)100:0.021842)100:0.051192)98:0.091281,Aspbr1_121167_3:0.0229475593)81:0.024874,(((((Asptu1_164575_3:0.0138442359,Aspeuc1_346521_3:0.0034371926)84:0.000003,Aspvad1_403713_3:0.0069317014)100:0.003467,Aspcos1_172035_3:0.0138810330)100:0.006909,((Aspfo1_146473_3:0.0000023894,(Asppip1_498307_3:0.0068822359,Aspka1_1_17591_3:0.0068737623)35:0.000002)43:0.000002,Aspneo1_132681_3:0.0138433412)83:0.006871)83:0.003275,(Aspwel1_172017_3:0.0034452402,(Aspni7_1189171_3:0.0068542197,Aspph1_226555_3:0.0034061988)100:0.010313)100:0.035142)83:0.010529)100:1.493270,(Pench1_70299_2:1.5714642141,Aspcl1_8326_2:0.4350749986)100:0.743010)99:0.141736,(Pench1_70299_3:0.1487573026,Aspcl1_8326_3:0.2879420079)100:1.132462)100:0.218061,(((Aspnid1_6139_2:0.2058321870,Aspoch1_431713_2:0.1837060077)100:0.154562,((((((Aspbr1_121167_2:0.0471755542,((((Asptu1_164575_2:0.0031030459,Aspcos1_172035_2:0.0062524850)100:0.006327,((((Aspfo1_146473_2:0.0000023675,Asppip1_498307_2:0.0062285496)100:0.003123,Aspneo1_132681_2:0.0062393493)70:0.000003,Aspka1_1_17591_2:0.0062438928)100:0.007781,Aspeuc1_346521_2:0.0187837717)100:0.008169)100:0.005112,Aspvad1_403713_2:0.0105752202)100:0.010487,(Aspwel1_172017_2:0.0056606035,(Aspni7_1189171_2:0.0033309579,Aspph1_226555_2:0.0000028365)100:0.004427)100:0.032915)100:0.019774)100:0.051305,((Aspscle1_351188_2:0.0288339658,Aspibe1_375798_2:0.0177362093)100:0.044103,(Aspscl1_504387_2:0.0130243377,Aspca3_136039_2:0.0355890883)100:0.028684)100:0.056165)100:0.014104,(Aspell1_459533_2:0.0683829752,Asphet1_415295_2:0.0627659736)100:0.062360)100:0.055766,(((((Aspvio1_350834_2:0.0063239562,Aspind1_374186_2:0.0062515063)100:0.001147,Aspuva1_307120_2:0.0181878912)100:0.035821,((Aspacu1_464400_2:0.0158087368,(Aspfij1_402040_2:0.0031471162,Aspbru1_397120_2:0.0031350075)100:0.003227)100:0.005171,Aspac1_38145_2:0.0205938130)100:0.047929)100:0.031198,Aspsac1_310963_2:0.1163537185)100:0.036244,Asphom1_382114_2:0.0787959252)100:0.175182)100:0.072628,((Aspfl1_32936_2:0.0032093089,Aspor1_4525_2:0.0031720063)100:0.098610,(Aspcam1_34184_2:0.2190288267,Aspste1_392821_2:0.0983187227)98:0.051557)98:0.035827)48:0.036266,((Aspfu1_1586_2:0.0032550283,Aspfu_A1163_1_100786_2:0.0000023175)100:0.054389,Aspnov1_450581_2:0.0320912336)100:0.264157)48:0.036903)93:0.047422,Aspte1_8636_2:0.1841491966)100:1.552742)98:0.164729,((((Aspnid1_6139_1:0.3847445789,Aspoch1_431713_1:0.2432234242)100:0.161806,((((((Aspbr1_121167_1:0.0653248996,(((Asptu1_164575_1:0.0085781236,((((Aspfo1_146473_1:0.0028451106,Aspka1_1_17591_1:0.0028460615)27:0.000002,(Asppip1_498307_1:0.0143171656,Aspneo1_132681_1:0.0028490329)67:0.000002)33:0.000002,Aspcos1_172035_1:0.0028348213)100:0.002852,Aspeuc1_346521_1:0.0171086564)100:0.002866)88:0.000002,Aspvad1_403713_1:0.0114796605)88:0.025250,((Aspwel1_172017_1:0.0000024596,Aspni7_1189171_1:0.0028582565)100:0.005792,Aspph1_226555_1:0.0057981545)100:0.017000)100:0.027345)100:0.204442,((Aspscle1_351188_1:0.0543530858,Aspibe1_375798_1:0.0690556834)100:0.020630,(Aspscl1_504387_1:0.0443540780,Aspca3_136039_1:0.0456240384)100:0.023855)100:0.019992)100:0.046310,(Aspell1_459533_1:0.1139146060,Asphet1_415295_1:0.0707161098)100:0.046477)100:0.024541,(((((Aspvio1_350834_1:0.0088008268,Aspind1_374186_1:0.0000024298)100:0.007896,Aspuva1_307120_1:0.0342502161)100:0.026756,((Aspacu1_464400_1:0.0058495086,(Aspfij1_402040_1:0.0059519105,Aspbru1_397120_1:0.0029290865)100:0.008859)100:0.005788,Aspac1_38145_1:0.0177782597)100:0.003041)100:0.056567,Aspsac1_310963_1:0.1679039117)100:0.044875,Asphom1_382114_1:0.1267704491)100:0.160803)100:0.050034,(Aspcam1_34184_1:0.2124536278,Aspste1_392821_1:0.1683027078)96:0.029232)84:0.024133,((Aspfl1_32936_1:0.0086333766,Aspor1_4525_1:0.0024243957)100:0.106899,Aspte1_8636_1:0.2634805713)96:0.027825)88:0.047777)95:0.124171,((Aspfu1_1586_1:0.0028067202,Aspfu_A1163_1_100786_1:0.0000023082)100:0.078223,Aspnov1_450581_1:0.0217678171)100:0.127826)98:0.877390,(Pench1_70299_1:0.3019541766,Aspcl1_8326_1:0.3872463281)100:1.185281)100:0.508487)100:0.259541,((((Aspuva1_406004_4:0.0150522317,((((Aspfij1_498370_4:0.0221707432,Aspbru1_462103_4:0.0073035491)99:0.000003,Aspacu1_434150_4:0.0110510178)100:0.014718,Aspac1_48383_4:0.0186938779)98:0.011045,(Aspvio1_433018_4:0.0148744133,Aspind1_445854_4:0.0109960517)25:0.000003)15:0.003332)16:0.007665,Aspell1_486858_4:0.1586241650)92:0.031852,Aspsac1_393356_4:0.0681552417)100:1.545728,((((Aspuva1_406004_5:0.0279912028,((Aspfij1_498370_5:0.0171741713,(Aspacu1_434150_5:0.0138085458,Aspbru1_462103_5:0.0104096640)100:0.007045)100:0.024937,Aspac1_48383_5:0.0472135444)100:0.024862)100:0.010614,(Aspvio1_433018_5:0.0359779231,Aspind1_445854_5:0.0107674913)96:0.003255)96:0.013977,Aspsac1_393356_5:0.0549491374)100:0.391080,Aspell1_486858_5:0.1819803287)100:1.252136)82:0.269561)78:0.091486)98:0.172840,((((((((((Aspph1_333407_1:0.0207715425,Aspni7_1103566_1:0.0186705180)100:0.008325,Aspwel1_181640_1:0.0211175048)100:0.094038,(((((Asppip1_511694_1:0.0034342817,Aspneo1_420208_1:0.0210544765)100:0.010460,(Aspfo1_719663_1:0.0034745668,Aspka1_1_17200_1:0.0034803999)100:0.021245)100:0.021608,Aspeuc1_436542_1:0.0761871527)100:0.049221,(Asptu1_33251_1:0.0000021963,Aspcos1_264368_1:0.0034915475)100:0.067024)100:0.013440,Aspvad1_486387_1:0.0605699852)100:0.082188)100:0.068123,Aspbr1_129995_1:0.1375428252)100:0.352938,Aspca3_517120_1:0.2218151551)87:0.031827,(Aspscle1_434105_1:0.1002009435,Aspibe1_489135_1:0.1317915251)100:0.042261)100:0.241672,(Asphet1_403852_1:0.3857655785,Aspell1_484093_1:0.3004084440)100:0.169130)100:0.128207,(Aspor1_8976_1:0.0035447515,Aspfl1_28407_1:0.0000025218)100:0.778891)100:0.312795,(Aspste1_372685_2:0.7761104974,(Aspfl1_33672_2:0.1124983886,((Aspuva1_414091_2:0.0427433014,Aspvio1_460572_2:0.0518394591)100:0.047586,Aspind1_450231_2:0.0334356237)100:0.109275)100:0.540693)100:0.220261)100:0.133595,(((((((((col_8:0.0073121164,Aspni7_1103566_3:0.0071679789)100:0.085533,(((((Asppip1_511694_3:0.0219828320,(Aspcos1_264368_3:0.0060408681,Aspneo1_420208_3:0.0084086442)100:0.008498)100:0.003420,col_23:0.0096069355)100:0.013540,Aspeuc1_436542_3:0.0312921409)100:0.013200,Asptu1_33251_3:0.0386276032)100:0.022996,Aspvad1_486387_3:0.0687471426)100:0.061691)100:0.099271,Aspbr1_129995_3:0.1505887495)100:0.272402,((Aspscle1_434105_3:0.1122989889,Aspibe1_489135_3:0.1418709229)100:0.039755,Aspca3_517120_3:0.1254849280)100:0.094085)100:0.166598,(Asphet1_403852_3:0.1827995950,Aspell1_484093_3:0.1602102810)100:0.131925)100:0.349476,col_54:0.4325415955)100:0.254190,(Aspste1_372685_6:0.6348123677,(Aspfl1_33672_6:0.1057315602,(Aspuva1_414091_6:0.0310018083,(Aspvio1_460572_6:0.0242047532,Aspind1_450231_6:0.0339888180)99:0.030521)99:0.160489)100:0.744639)100:0.482457)100:0.163631,(Aspste1_372685_1:0.6860368417,(Aspfl1_33672_1:0.0802460123,(Aspuva1_414091_1:0.0200507184,(Aspvio1_460572_1:0.0538781838,Aspind1_450231_1:0.0248917833)100:0.008062)100:0.154534)100:0.275681)100:0.442616)100:0.233640,((Aspste1_372685_3:0.3577829804,(Aspfl1_33672_3:0.1660055235,(Aspuva1_414091_3:0.0314765558,(Aspvio1_460572_3:0.0171433705,Aspind1_450231_3:0.0373322026)100:0.020389)100:0.115496)100:0.497395)100:0.345467,(Aspste1_372685_4:0.9455881539,(Aspfl1_33672_4:0.2175152399,((Aspuva1_414091_4:0.0151865574,Aspind1_450231_4:0.1214958425)100:0.006181,Aspvio1_460572_4:0.0306547877)100:0.140003)100:0.591512)79:0.170016)100:0.298681)100:0.080371)100:0.856210)86:0.100846,((((Aspuva1_406004_1:0.0481124757,(Aspvio1_433018_1:0.0108435681,Aspind1_445854_1:0.0255701874)96:0.010956)68:0.005976,(((Aspfij1_498370_1:0.0036218783,Aspbru1_462103_1:0.0000023894)100:0.003507,Aspacu1_434150_1:0.0333599783)85:0.032661,Aspac1_48383_1:0.0511451542)84:0.015589)68:0.047102,Aspsac1_393356_1:0.0473563295)84:0.183593,Aspell1_486858_1:0.1098158435)100:2.506087)70:0.125526,(((((((Aspnov1_446394_1:0.0250629091,(Aspfu_A1163_1_102704_1:0.0000023894,Aspfu1_4427_1:0.0035513307)100:0.062088)100:0.065964,Aspte1_2565_1:0.1775338388)100:0.170659,Aspste1_446773_1:0.2548140909)100:0.539078,Aspneo1_415340_1:0.8420896480)100:0.337370,((((Aspsac1_378000_1:0.0062162794,(Aspfo1_73032_1:0.0463306665,Aspcos1_291329_1:0.0331583508)100:0.029341)100:0.561619,(Aspfij1_450836_1:0.0000027426,Aspbru1_512979_1:0.0410737151)100:0.574826)100:0.504924,(Aspcam1_285611_1:0.6428547622,Pench1_76907_1:0.6829975071)100:0.264099)100:0.518913,Aspoch1_496127_1:1.0621185129)100:0.123501)100:0.177956,((Asphom1_446073_1:0.8698080723,(((Aspfij1_521203_1:0.0261389653,Aspbru1_491986_1:0.0176276620)100:0.021108,Aspac1_46595_1:0.0597834823)100:0.063304,(Aspind1_476475_1:0.0203703448,Aspvio1_448183_1:0.0235146934)100:0.124554)100:0.771002)100:0.635437,(col_30:0.0000020134,Aspnov1_511160_1:0.0360771314)100:0.938053)100:0.310383)100:0.673241,(((((((Aspnov1_446394_2:0.2397793473,col_46:0.0551026836)92:0.057484,Aspte1_2565_2:0.1871779783)92:0.181510,Aspste1_446773_2:0.2850085470)92:0.465837,(Aspneo1_415340_2:0.0842420549,Aspeuc1_453639_1:0.0199536409)100:0.881879)87:0.279917,Aspnid1_9811_1:1.3671293822)97:0.267795,(((Asphom1_446073_2:0.6333040256,((Aspuva1_345933_1:0.0674670747,(Aspind1_476475_2:0.0493479621,Aspvio1_448183_2:0.0290763266)100:0.020062)100:0.167942,(Aspacu1_285046_1:0.0241565568,((Aspfij1_521203_2:0.0195279481,Aspbru1_491986_2:0.0150973916)100:0.011891,Aspac1_46595_2:0.0589128375)100:0.010976)100:0.049097)100:0.839788)100:0.509430,(((((Aspfl1_25537_1:0.0000023894,Aspor1_2076_1:0.0000023894)100:0.237716,Aspcl1_4433_1:0.2809446187)100:0.250323,Aspnov1_380384_1:0.6066967623)54:0.081261,(((((((col_13:0.0000023894,((Aspcos1_262106_1:0.0076140115,Asptu1_196871_1:0.0075956681)33:0.000003,Aspeuc1_448773_1:0.0076025902)20:0.000002)10:0.000003,(Asppip1_379097_1:0.0000029186,(col_64:0.0075638351,Aspwel1_171089_1:0.0075133501)100:0.015453)99:0.003808)60:0.000003,Aspneo1_410144_1:0.0268658124)100:0.003792,Aspfo1_141193_1:0.0000023894)100:0.015738,Aspbr1_69823_1:0.0113522081)100:0.078709,Aspscle1_452037_1:0.1091428635)100:0.052377,Aspcam1_270112_1:0.1537171392)100:0.440664)43:0.081235,Aspte1_7033_1:0.6547347259)100:0.384384)100:0.240204,(col_31:0.0315766601,Aspnov1_511160_2:0.0415339847)100:1.018075)100:0.224235)90:0.174613,Aspoch1_496127_2:1.0535345803)100:0.462542)100:0.260652)71:0.181364,(((((((((((((((((Aspacu1_126011_1:0.0036788307,Aspbru1_234865_1:0.0110468137)100:0.001566,Aspfij1_369156_1:0.0217583067)100:0.013531,Aspac1_61978_1:0.0225861192)100:0.023823,(Aspuva1_337031_1:0.0161504306,(Aspvio1_36363_1:0.0378138272,Aspind1_366718_1:0.0110343915)100:0.018562)100:0.044912)100:0.030340,Aspsac1_390210_1:0.0724028081)100:0.090289,Asphom1_346098_1:0.2564812356)100:0.398839,Pench1_71708_1:0.5311824288)100:0.147567,(((Aspscle1_400885_1:0.1456533066,Aspscl1_307454_1:0.1803055029)100:0.089280,Aspibe1_450424_1:0.1828355304)100:0.436357,(Aspfl1_26130_1:0.0000020874,Aspor1_9374_1:0.0313084851)100:0.429450)98:0.132986)70:0.079593,(((Aspwel1_178176_1:0.0288601606,Aspph1_310829_1:0.0287084907)99:0.009993,Aspni7_1094020_1:0.0151599395)100:0.081070,Aspfo1_85937_1:0.2210315837)100:0.498337)73:0.088301,Aspste1_356988_1:0.5905193265)99:0.213997,(((Aspka1_1_12847_1:0.0000025248,Aspfo1_49207_1:0.0000021918)100:0.010094,Asppip1_381396_1:0.0155063012)100:0.055097,(Aspvad1_478493_1:0.0650458841,(Aspeuc1_388460_1:0.0517195765,(Asptu1_112394_1:0.0333318964,Aspcos1_240846_1:0.0973830594)100:0.002896)100:0.020614)100:0.015646)100:0.825616)45:0.118948,Aspind1_482446_1:0.9302443940)45:0.134551,((((((Aspeuc1_451321_1:0.1253804071,(((Aspfo1_45103_1:0.2010493432,Asppip1_398577_1:0.0114474554)53:0.004537,Aspneo1_463696_1:0.0181353486)53:0.003354,Aspka1_1_12461_1:0.0107289989)99:0.024116)87:0.032469,((Aspcos1_257262_1:0.0369789343,Asptu1_128679_1:0.0137793368)98:0.008002,Aspvad1_357321_1:0.0663696819)100:0.011635)88:0.068408,Aspbr1_154054_1:0.2034550139)88:0.031716,((Aspni7_1177621_1:0.0442205857,Aspph1_317031_1:0.0243957658)100:0.013425,Aspwel1_177045_1:0.0143630186)100:0.099107)100:0.596636,Aspte1_8538_1:0.7284531217)100:0.232828,Pench1_67166_1:1.0304231591)86:0.190374)58:0.066961,((((((((Aspibe1_502758_1:0.2222890707,(Aspscl1_569944_1:0.1061982804,Aspca3_175691_1:0.0704919889)100:0.098707)100:0.040200,Aspscle1_438913_1:0.1340044904)100:0.117357,(((((col_3:0.0158031394,Asppip1_501055_1:0.0108613142)100:0.036522,((Aspvad1_463632_1:0.0166629173,Aspneo1_369421_1:0.0099449500)100:0.000002,(Asptu1_919136_1:0.0099298602,Aspcos1_151697_1:0.0133723985)100:0.009929)100:0.012970)100:0.008767,Aspeuc1_448439_1:0.0427724419)100:0.036078,((Aspni7_1092575_1:0.0099200363,Aspph1_305582_1:0.0032849145)100:0.003345,Aspwel1_174120_1:0.0236546012)100:0.050551)100:0.088186,Aspbr1_33860_1:0.1507232332)100:0.264085)100:0.056923,Aspell1_465638_1:0.3130694245)100:0.201264,Aspte1_3171_1:0.5095349785)100:0.177224,(Aspfl1_29284_1:0.0000020449,Aspor1_3522_1:0.0033774628)100:0.458101)100:0.112392,((((((Aspfij1_449927_1:0.0093315760,Aspbru1_393860_1:0.0036750431)100:0.032156,Aspacu1_320769_1:0.0192009144)100:0.011395,Aspac1_58515_1:0.0232629462)100:0.049748,((Aspvio1_452926_1:0.0312928773,Aspind1_480510_1:0.0232473635)100:0.014698,Aspuva1_428119_1:0.0599654045)100:0.051835)100:0.153296,Aspsac1_307240_1:0.3573619115)100:0.190192,Asphom1_428305_1:0.2701577842)100:0.381082)100:0.380753,Aspte1_2816_1:0.6114638485)100:0.285057)100:0.343040,((((((((((((Aspvio1_324159_1:0.0264162355,Aspind1_473861_1:0.0490467620)100:0.006599,Aspuva1_411302_1:0.0625733223)100:0.070999,(((Aspfij1_459288_1:0.0150868002,Aspbru1_352785_1:0.0240510625)100:0.018069,Aspacu1_443249_1:0.0316761252)100:0.018959,Aspac1_37870_1:0.0565901824)100:0.038371)100:0.086552,Asphom1_458726_1:0.1960486772)100:0.054418,Aspsac1_405223_1:0.2447901991)100:0.254593,Aspnid1_1544_1:0.8579244244)95:0.086967,Aspste1_512688_1:0.5359813545)99:0.247209,(Aspfl1_32201_1:0.0077900374,Aspor1_11594_1:0.0060030381)100:0.988971)100:0.153825,((((Aspscl1_18351_1:0.0696517498,Aspscle1_455677_1:0.1987508282)100:0.281750,Aspeuc1_405711_1:0.3199923628)100:0.108774,(col_51:0.0916208562,Aspbr1_47641_1:0.0817019263)100:0.511491)100:0.340889,((((((((Aspvad1_407963_1:0.0120368287,((Asppip1_480508_1:0.0000023894,Aspka1_1_14292_1:0.0034981746)100:0.003516,(col_34:0.0000027344,((Aspcos1_243460_1:0.0034874383,Asptu1_189999_1:0.0034875324)100:0.000003,Aspneo1_114656_1:0.0140274297)100:0.006993)69:0.003496)69:0.012846)100:0.048493,Aspbr1_125300_1:0.0570455691)66:0.028816,((Aspwel1_182468_1:0.0035485998,Aspni7_1123743_1:0.0000023894)52:0.000003,Aspph1_257127_1:0.0035480605)100:0.043073)100:0.111363,(Aspibe1_247282_1:0.0397806193,((Aspscl1_310689_1:0.0407636225,Aspca3_206989_1:0.0207676889)100:0.016131,Aspscle1_379044_1:0.0443269964)100:0.016169)100:0.070411)100:0.054128,Asphet1_415774_1:0.4949835415)100:0.167760,(Aspell1_389987_1:0.2537807197,Aspuva1_264389_1:0.3256177822)100:0.159776)100:0.095149,(Aspste1_346017_1:0.4520488902,Aspnid1_9549_1:0.5969291153)65:0.161637)71:0.158638,((Aspfu1_9313_1:0.0175920211,Aspfu_A1163_1_107419_1:0.0050460166)100:0.157085,Aspnov1_377555_1:0.1136248434)100:0.279677)100:0.475643)100:0.106992)100:0.278059,(Aspibe1_449596_1:0.0366048907,(Aspscl1_519247_1:0.0275040534,Aspca3_204544_1:0.0307429849)100:0.035665)100:1.267547)100:0.291077,(((Aspfl1_32346_1:0.2688922880,Aspste1_513950_1:0.5855955968)100:0.100995,((Aspor1_9094_1:0.0000023894,Aspfl1_28526_1:0.0034431014)100:0.415876,Pench1_79486_1:0.3732693320)80:0.115507)100:0.567778,Aspcam1_275880_1:1.2117666326)100:0.198728)40:0.101486,((Aspor1_4039_1:0.0033509431,Aspfl1_28752_1:0.0000028461)100:0.172317,Aspste1_387275_1:0.3848458770)100:0.677654)100:0.214203)100:0.588301,(((((((((((((Asptu1_49810_1:0.0000020146,Aspvad1_438839_1:0.0000027049)100:0.003405,Aspcos1_265916_1:0.0033712916)100:0.010195,(Aspni7_1116473_1:0.0000026871,(Aspph1_277600_1:0.0034164766,Aspwel1_173375_1:0.0000027068)100:0.003411)100:0.082895)92:0.000002,(Aspka1_1_21539_1:0.0033946190,Asppip1_482124_1:0.0000022935)100:0.010322)80:0.000002,Aspfo1_50494_1:0.0000021007)92:0.003407,Aspneo1_445167_1:0.0067906152)92:0.003273,Aspeuc1_420025_1:0.0069291698)99:0.034773,Aspbr1_372853_1:0.1067692072)100:0.504315,(((Aspacu1_452956_1:0.0268221617,Aspfij1_483197_1:0.0130218825)100:0.006233,Aspbru1_515391_1:0.0680016670)100:0.038467,Aspvio1_457165_1:0.1998032965)100:0.519792)98:0.113773,(((((((Aspph1_333407_2:0.0135631071,(Aspwel1_181640_2:0.0171606730,Aspni7_1103566_2:0.0243894478)100:0.000003)100:0.148729,(((((Asppip1_511694_2:0.0201385697,(Aspfo1_719663_2:0.0034132316,Aspka1_1_17200_2:0.0070745619)100:0.018781)100:0.017070,Aspneo1_420208_2:0.0124766204)100:0.017964,Aspvad1_486387_2:0.0675493749)100:0.019783,(Asptu1_33251_2:0.0283055616,Aspcos1_264368_2:0.0250455234)100:0.033104)100:0.021269,Aspeuc1_436542_2:0.0691004583)100:0.076165)100:0.062004,Aspbr1_129995_2:0.1382557125)100:0.233115,((Aspscle1_434105_2:0.1119552499,Aspibe1_489135_2:0.1210804824)100:0.065362,Aspca3_517120_2:0.1597379027)100:0.071068)100:0.101426,(Asphet1_403852_2:0.3826594169,Aspell1_484093_2:0.2656714944)100:0.174288)100:0.251317,(Aspor1_8976_2:0.0034316127,Aspfl1_28407_2:0.0000020607)100:0.457509)100:0.201141,(Aspste1_372685_5:0.5037358883,(Aspfl1_33672_5:0.1364854271,((Aspuva1_414091_5:0.0336475236,Aspvio1_460572_5:0.0225091575)100:0.008412,Aspind1_450231_5:0.0236508077)100:0.195076)100:0.556256)100:0.233381)96:0.101035)46:0.051246,(((Aspni7_1126949_2:0.1164206235,Aspph1_258640_2:0.1746097228)100:0.171078,(((Asppip1_514535_2:0.0510081378,(col_40:0.0364705307,Aspneo1_415925_2:0.0679356829)99:0.023326)99:0.101744,Asptu1_66665_2:0.1344890920)100:0.025251,Aspcos1_271070_2:0.1267486521)100:0.144613)79:0.053365,Aspwel1_157614_2:0.3075520327)100:0.434363)42:0.112135,((Aspni7_1126949_3:0.1337841289,Aspph1_258640_3:0.0773225674)48:0.004494,Aspwel1_157614_3:0.1289213866)100:0.408170)96:0.274967,Aspnid1_8419_2:0.7040760838)100:1.300152)74:0.184808,((((col_49:0.1228016755,Pench1_22458_1:0.0909979975)100:0.068117,Aspnid1_9564_1:0.1785232065)100:0.901714,(((Aspor1_9380_2:0.0000029503,Aspfl1_26124_2:0.0034093023)100:0.083033,Pench1_22458_2:0.0759788678)100:0.069427,Aspnid1_9564_2:0.1721257865)100:0.569832)100:0.346161,((col_50:0.2047043352,Pench1_22458_3:0.1628733508)100:0.253828,Aspnid1_9564_3:0.2786611055)100:1.022684)100:0.640779)67:0.087708)43:0.098407,(((((((((((Aspbr1_211676_1:0.0026047715,((Aspni7_1087173_1:0.0174002438,Aspph1_308144_1:0.0034505241)87:0.004173,Asptu1_197164_1:0.0264388061)98:0.065101)100:0.601194,((Aspuva1_318160_1:0.0441132485,(Aspvio1_446723_1:0.0212904250,Aspind1_474999_1:0.0422828034)100:0.072050)100:0.521990,Asphet1_343322_1:0.9117505398)100:0.260865)100:0.256131,((Aspcam1_260046_1:0.1292076026,Aspte1_325_1:0.0860124719)100:0.575151,(((Aspnov1_434415_1:0.1208148236,(Aspfu1_9205_1:0.0046293845,Aspfu_A1163_1_107529_1:0.0081630109)100:0.082351)100:0.040300,Aspcl1_722_1:0.1215726160)100:0.259543,Aspste1_507248_1:0.3770832290)100:0.588252)100:0.212072)100:0.198967,((((Aspbr1_191248_1:0.1243389460,((Aspni7_1112058_1:0.0043094146,Aspph1_302357_1:0.0101801167)100:0.031037,Aspwel1_167858_1:0.0698798473)100:0.105178)77:0.018295,(((Aspneo1_456545_1:0.0176993360,(Asptu1_67116_1:0.0173754279,Aspcos1_286633_1:0.0068806962)100:0.006423)100:0.017757,(((Aspka1_1_15585_1:0.0103777238,Aspfo1_203524_1:0.0240889520)24:0.000002,Asppip1_499150_1:0.0272196293)24:0.003562,Aspeuc1_454486_1:0.0457334452)93:0.017556)92:0.007204,Aspvad1_379300_1:0.0570833480)92:0.039203)99:0.448760,Aspste1_411931_1:0.6332183425)100:0.218579,(col_4:0.0145630081,Aspwel1_169928_1:0.0000020624)100:0.784478)100:0.717184)90:0.104678,Aspste1_427931_1:0.8615035647)90:0.108072,Aspscl1_599437_1:1.0560062327)98:0.076062,(((((((((((Aspfij1_516563_1:0.0066615714,Aspbru1_499169_1:0.0033209297)100:0.010145,Aspacu1_375544_1:0.0000026847)100:0.031287,Aspac1_31185_1:0.0569691680)100:0.048951,((Aspvio1_457097_1:0.0277963576,Aspind1_455514_1:0.0155164831)100:0.017745,Aspuva1_425877_1:0.2528732761)100:0.041183)100:0.105597,Asphom1_462388_1:0.1373346964)100:0.250360,Aspnov1_454988_1:0.4386950005)100:0.083239,((Aspsac1_388526_1:0.2963240938,Aspfl1_36768_1:0.1193988146)100:0.098731,Aspste1_512973_1:0.2465164446)100:0.184197)100:0.470336,((Aspfl1_25756_1:0.0103669417,Aspor1_2284_1:0.0000020795)100:0.749343,Aspnov1_455269_1:0.9223488576)100:0.150580)100:0.120177,(Aspste1_392794_1:1.1234257740,Aspnov1_507550_1:0.4747289676)100:0.361594)100:0.088105,((Aspscle1_361763_1:0.6270851090,(Aspnov1_507588_1:0.2284894028,Aspnid1_9705_1:0.0677381975)100:0.521228)100:0.074401,((((((Aspind1_366949_1:0.0260267928,Aspvio1_473061_1:0.0192149748)99:0.011006,Aspuva1_194565_1:0.0411902699)99:0.035839,Aspac1_44810_1:0.0397681148)31:0.015469,(Aspacu1_429294_1:0.0164737879,Aspbru1_489726_1:0.0163652172)100:0.003031)31:0.002901,Aspfij1_421171_1:0.0069943095)100:0.570255,(Aspnov1_448608_1:0.7266491946,(Aspca3_511653_1:0.0273588089,Aspscl1_621233_1:0.0597200867)100:0.728337)51:0.102584)100:0.268082)100:0.130489)100:0.318919,((((((((((((Aspeuc1_453307_1:0.0095560007,((Aspka1_1_21544_1:0.0000023894,Asppip1_508137_1:0.0095489593)100:0.000002,Aspfo1_142878_1:0.0063636715)100:0.006406)100:0.003084,((Aspvad1_474678_1:0.0000020880,Aspneo1_445177_1:0.0162946538)100:0.003165,Asptu1_133959_1:0.0031778559)100:0.003203)100:0.004413,Aspcos1_255250_1:0.0084170030)100:0.049337,Aspbr1_191763_1:0.0401987326)97:0.010535,(Aspph1_303802_1:0.0031610519,Aspwel1_181897_1:0.0031524848)58:0.003164)55:0.003162,Aspni7_1170655_1:0.0000027833)100:1.184494,(((((Aspacu1_467184_1:0.0342242909,(Aspvio1_475339_1:0.0192224923,Aspind1_499168_1:0.0168945333)100:0.018963)100:0.298836,Aspell1_454796_1:0.2047387255)100:0.390299,((Aspca3_129251_1:0.1227673126,Aspcam1_330137_1:0.1768164639)100:0.572775,(Asptu1_31150_1:0.0607631065,Aspvad1_461379_1:0.0909398663)100:1.053485)100:0.210708)100:0.354141,((((Aspac1_43247_1:0.0295360428,Aspfij1_514422_1:0.0916808320)100:0.041310,Aspind1_473498_1:0.0803185710)100:0.084980,Aspcam1_275300_1:0.1378761484)100:0.922685,(Aspac1_51108_1:0.0541257766,Asphet1_419404_1:0.0382112264)100:0.848026)71:0.130502)59:0.048678,((Asphet1_337005_1:0.3326959078,(Aspsac1_376297_1:0.3096137182,Aspscl1_605326_1:0.2804366343)99:0.104469)100:0.713655,(Aspcl1_6366_1:0.6600681764,Pench1_7144_1:0.9702362181)93:0.112874)100:0.275612)100:0.109766)80:0.087281,(((((((((Aspka1_1_16681_1:0.0063907434,Aspfo1_192225_1:0.0031778437)100:0.022584,Aspvad1_381647_1:0.0301865718)100:0.000002,Aspeuc1_406874_1:0.0257743516)100:0.211034,((Aspneo1_435336_1:0.0160211541,Aspcos1_272872_1:0.0063719329)99:0.002196,Asppip1_472204_1:0.0268287878)100:0.131618)100:0.072542,(((Aspni7_1099903_1:0.0031904891,Aspph1_236716_1:0.0032000982)100:0.045499,Aspwel1_181539_1:0.0169018086)100:0.115804,Asptu1_205634_1:0.1734665890)100:0.104694)100:0.283676,Aspscle1_422284_1:0.0395345259)100:0.067163,Aspibe1_443386_1:0.0272888305)100:0.747631,Aspibe1_469268_1:0.9961633600)100:0.099061,(Aspcl1_7331_1:0.7487040667,Asphom1_370420_1:0.7245829996)100:0.226512)100:0.195871)97:0.084014,(((Aspoch1_492959_1:0.2418305993,((Aspscle1_380544_1:0.0177528322,Aspibe1_400692_1:0.0488824529)100:0.112203,Aspcam1_310784_1:0.1930627738)100:0.163512)100:0.095546,((((Aspph1_331751_1:0.0100849979,(Aspwel1_156573_1:0.0066747700,Aspni7_1188722_1:0.0100465054)100:0.003208)100:0.013712,Asphom1_397180_1:0.0236899354)100:0.017005,Aspcl1_6268_1:0.0173956590)100:0.002167,Aspbr1_126737_1:0.0355641070)100:0.319571)100:0.340804,((Aspfl1_33626_1:0.0033131281,Aspor1_11154_1:0.0000023225)100:0.494018,Aspste1_410869_1:0.8308285433)100:0.380462)97:0.130006)100:0.096069,((Aspoch1_484695_1:0.2314221270,(Aspibe1_480497_1:0.0471150286,Aspscle1_441799_1:0.0668280221)100:0.283255)100:0.150022,(Aspste1_454498_1:0.4284526718,Aspfu_A1163_1_103645_1:0.4252430279)100:0.074743)100:0.374322)100:0.071977,Aspste1_477231_1:0.9894032160)100:0.115883,Aspcl1_675_1:1.1212260733)100:0.100743)64:0.036384)89:0.115052,((((((Aspfij1_441416_1:0.0106011415,Aspbru1_485743_1:0.0267637395)100:0.013702,Aspacu1_452187_1:0.0272656026)100:0.016433,Aspac1_802_1:0.0474796403)100:0.029253,((Aspuva1_270304_1:0.0339289618,Aspvio1_475064_1:0.0189871603)100:0.004991,Aspind1_466000_1:0.0268394039)100:0.009727)100:0.126658,Asphom1_479055_1:0.2025658508)82:0.045032,Aspsac1_420404_1:0.1698926073)100:0.919456)100:0.164238,(((Aspuva1_354989_1:0.0101085757,(Aspvio1_397646_1:0.0102124629,Aspind1_423944_1:0.0171699164)98:0.006807)98:0.032802,((Aspac1_773_1:0.0147427521,Aspacu1_352974_1:0.0173618005)67:0.001629,(Aspfij1_444452_1:0.0140949906,Aspbru1_517076_1:0.0135181241)100:0.015682)67:0.037321)97:0.231378,(Asphet1_407190_1:0.2659345092,Aspell1_392442_1:0.1007085312)100:0.169204)100:0.749941)100:0.452911,(((((Aspvio1_417425_1:0.0125668530,Aspfij1_516001_1:0.0262619573)100:0.283343,((((((col_16:0.0000022210,Aspwel1_177549_1:0.0033339682)100:0.030650,Aspcos1_267997_1:0.0101331039)100:0.000003,((Aspneo1_404067_1:0.0067363805,Aspeuc1_444816_1:0.0033570182)70:0.000002,Aspvad1_384352_1:0.0067475895)100:0.003348)100:0.022307,Asptu1_137648_1:0.0080310884)100:0.102666,(Aspka1_1_21681_1:0.0069039471,col_9:0.0000024047)99:0.000002)100:0.174623,((Aspibe1_469507_1:0.1540354532,Aspscle1_426029_1:0.0303661180)100:0.029720,(Aspscl1_571530_1:0.0189154445,Aspca3_505925_1:0.0198597358)100:0.029567)100:0.085305)100:0.188946)100:0.257139,(Aspfl1_28106_1:0.0533762308,Aspibe1_412395_1:0.0665618647)100:0.375641)100:0.285202,(Aspste1_463238_1:0.5668639689,((((Aspph1_308983_1:0.0066733589,Aspwel1_184852_1:0.0000022686)100:0.003304,Aspni7_1111323_1:0.0133809152)100:0.008924,Aspeuc1_450878_1:0.0249810539)100:0.081700,Aspbr1_190761_1:0.0426363566)100:0.478475)100:0.208221)100:0.444207,Aspell1_469246_1:1.2882631597)100:0.338779)100:0.354925,((Aspscle1_1697_1:0.0327815763,(col_11:0.0394877918,Aspscl1_620660_1:0.0303486738)100:0.045031)100:0.889875,Aspste1_429736_1:0.9134461991)100:0.818783)100:0.327489)35:0.122234,((Aspste1_418130_1:0.6167021075,(((Aspfo1_107916_1:0.0037137021,(Aspka1_1_13552_1:0.0000023894,Asppip1_347659_1:0.0074347743)100:0.000003)100:0.062570,Pench1_85311_1:0.0874720921)100:0.276726,Aspind1_482416_1:0.3137705541)100:0.453795)62:0.157287,((((((Aspcos1_287415_1:0.0074177451,Aspneo1_417997_1:0.0912415666)100:0.003509,Aspvad1_359092_1:0.0181636817)100:0.001750,Aspeuc1_309019_1:0.0053872017)99:0.003682,Asptu1_34465_1:0.0161878451)100:0.033219,(col_17:0.0035565367,Aspwel1_156748_1:0.0144461641)100:0.062257)100:0.077384,(Asppip1_439863_1:0.0190477049,col_58:0.0095317971)100:0.054808)100:0.872991)100:0.739727)32:0.090189,((((((((((col_10:0.0025056064,col_24:0.0000023894)99:0.002500,Aspbr1_30764_1:0.0075438861)94:0.000002,Aspvad1_380101_1:0.0000023894)97:0.002496,col_35:0.0000022466)98:0.025082,(((((Aspnid1_10275_1:0.0228192249,Aspoch1_535171_1:0.0329096204)100:0.023721,Pench1_8612_1:0.1173104277)96:0.018894,(col_6:0.0442903228,((Aspcl1_5034_1:0.0353936628,(Aspnov1_206150_1:0.0075828337,col_73:0.0100860243)100:0.018162)100:0.048911,Aspte1_7520_1:0.0445943309)50:0.010887)50:0.009553)80:0.023743,Aspste1_398885_1:0.0586532847)99:0.023318,(((((Aspfij1_419036_1:0.0000023894,(Aspbru1_445305_1:0.0025759484,Aspac1_22729_1:0.0051328824)44:0.000002)36:0.000002,(Aspvio1_377964_1:0.0047330799,col_63:0.0023856755)97:0.000566)100:0.002555,Aspacu1_390747_1:0.0000026473)100:0.003653,Aspsac1_340634_1:0.0172688629)99:0.009412,Asphom1_439418_1:0.0078479948)90:0.034524)29:0.020561)45:0.018520,Aspibe1_389337_1:0.0051444324)45:0.002503,Aspscle1_343411_1:0.0128306588)45:0.007704,Aspscl1_492845_1:0.0076719364)45:0.008138,Aspca3_205402_1:0.0101789253)99:0.387332,((Aspcam1_328911_1:0.0712696800,Asphet1_380086_1:0.0551817593)90:0.005686,Aspell1_402238_1:0.0163160958)100:0.254832)100:1.966135)44:0.249871,((((((((Aspscl1_534435_1:0.0183120522,Aspca3_160039_1:0.0035697215)100:0.014467,(Aspscle1_401283_1:0.0189277899,Aspibe1_216703_1:0.0178282660)89:0.007874)88:0.007128,(((((((col_7:0.0000027602,Aspcos1_210654_1:0.0073162692)90:0.000003,Aspneo1_380789_1:0.0072866829)100:0.003635,Aspvad1_338077_1:0.0036469670)45:0.000003,Asptu1_187403_1:0.0000023894)45:0.000003,Aspeuc1_383543_1:0.0036432195)100:0.003638,(col_74:0.0036326579,Aspwel1_145478_1:0.0000025295)100:0.014622)100:0.005146,Aspbr1_116972_1:0.0135116061)100:0.084782)99:0.048395,(Aspell1_231503_1:0.0613267343,Asphet1_431177_1:0.0740972411)100:0.032688)100:0.117554,((((((Aspnov1_439078_1:0.0218962977,(Aspfu1_6799_1:0.0035573148,Aspfu_A1163_1_104798_1:0.0000023894)100:0.026452)100:0.037960,Aspcl1_2518_1:0.1048612001)100:0.052772,Aspcam1_329517_1:0.2733895065)97:0.043416,Aspnid1_10599_1:0.1938602320)96:0.028382,((Aspte1_5966_1:0.1201574595,Pench1_35563_1:0.2224594645)100:0.053138,Aspoch1_345758_1:0.2157720815)96:0.020444)100:0.079825,((Aspor1_1425_1:0.0000023894,Aspfl1_34500_1:0.0034638023)100:0.177429,Aspste1_464246_1:0.1637605467)97:0.028224)99:0.035979)100:0.078941,Aspsac1_222443_1:0.0569913583)100:0.013574,(((col_33:0.0000023894,Aspacu1_418700_1:0.0108246830)100:0.007194,Aspac1_63555_1:0.0035950414)100:0.003334,((Aspvio1_51062_1:0.0144428461,Aspuva1_353685_1:0.0182210580)100:0.000002,Aspind1_221567_1:0.0071667740)100:0.003860)100:0.036236)100:0.003149,Asphom1_404689_1:0.0383185438)100:1.733894)100:0.615187,(((((((((((((Aspni7_1082594_1:0.0150777636,Aspph1_311128_1:0.0108148751)99:0.005414,Aspwel1_161216_1:0.0156057299)71:0.005487,(((Aspcos1_255918_1:0.0048131879,Aspneo1_446661_1:0.0147730700)100:0.014935,Asptu1_207137_1:0.0049733959)100:0.004989,(((Aspka1_1_19328_1:0.0000022929,Aspfo1_223345_1:0.0049228867)100:0.009979,(Aspeuc1_450822_1:0.0322722721,Asppip1_484293_1:0.0000022576)87:0.009941)88:0.004942,Aspvad1_333522_1:0.0100045754)98:0.004920)100:0.014809)69:0.028237,Aspbr1_62855_1:0.0155230037)67:0.090449,((Aspnid1_7354_1:0.2247539197,Aspte1_1136_1:0.1016335378)99:0.110490,Aspste1_402431_1:0.1504169882)92:0.054308)34:0.042731,(Aspibe1_469031_1:0.0271401492,Aspscle1_372406_1:0.0186944540)100:0.034862)34:0.009180,((((((Aspacu1_449854_1:0.0049794133,Aspac1_48284_1:0.0251921521)100:0.004964,(Aspbru1_513298_1:0.0049527036,Aspfij1_508630_1:0.0000023894)100:0.004985)100:0.000002,(Aspuva1_315631_1:0.0180844780,(Aspind1_388266_1:0.0184234900,Aspvio1_361609_1:0.0237254082)100:0.016694)100:0.052080)100:0.035993,Asphom1_451773_1:0.0892308933)100:0.102604,(Pench1_22540_1:0.2872283075,Aspfl1_37377_1:0.2294598209)97:0.087631)95:0.079222,(Aspscl1_515917_1:0.0481362027,Aspca3_507410_1:0.0315655050)100:0.018302)48:0.012749)70:0.635748,(Aspste1_443182_1:0.1574646904,(((Aspte1_9358_1:0.1684564737,((((((Aspbru1_23818_1:0.0147710266,Aspfij1_109493_1:0.0099046741)100:0.004929,Aspacu1_462906_1:0.0106355693)100:0.005218,Aspac1_23306_1:0.0199426323)93:0.010716,((Aspind1_432185_1:0.0168705588,Aspvio1_457495_1:0.0185616215)100:0.019483,Aspuva1_395227_1:0.0097991267)93:0.004973)100:0.003905,(Asphom1_466937_1:0.0622748488,Aspsac1_299510_1:0.0552267488)89:0.034000)89:0.055745,((((((Aspph1_338677_1:0.0048641962,Aspni7_39114_1:0.0000020695)100:0.004921,Aspwel1_185348_1:0.0048549104)100:0.025706,Aspbr1_61383_1:0.0293956908)89:0.008922,(((Aspneo1_352708_1:0.0049312461,Aspvad1_391097_1:0.0000023894)89:0.000003,Aspcos1_262939_1:0.0049093209)100:0.004916,(((Aspeuc1_454334_1:0.0048917814,Aspka1_1_13331_1:0.0196736955)80:0.000002,col_77:0.0000023894)73:0.000002,Aspfo1_57218_1:0.0148282446)98:0.000002)98:0.010967)100:0.063399,(Aspibe1_367172_1:0.0429423448,((Aspca3_127454_1:0.0347681857,Aspscl1_112654_1:0.0362763633)100:0.014550,Aspscle1_419615_1:0.0174393721)91:0.009154)100:0.015189)89:0.033403,(Aspell1_362766_1:0.0598548090,Asphet1_430121_1:0.1302155370)100:0.037112)100:0.041618)100:0.083136)100:0.071171,(((col_66:0.0215854584,Aspnov1_511255_1:0.0239019273)100:0.072621,Aspcl1_8731_1:0.1822135263)100:0.075130,Aspnid1_2208_1:0.3003096949)16:0.049776)16:0.068533,col_37:0.1626576890)16:0.109994)100:0.355328)100:0.431906,((((((Aspbru1_376907_1:0.0040321704,(Aspacu1_379510_1:0.0000023894,Aspfij1_466936_1:0.0000023894)100:0.000003)100:0.003873,Aspac1_28096_1:0.0248735306)100:0.025261,((Aspuva1_436739_1:0.0608902135,Aspind1_494387_1:0.0207662597)100:0.003888,Aspvio1_391373_1:0.0123900222)96:0.000002)96:0.086860,Asphom1_75124_1:0.0526573379)100:0.117907,(Aspibe1_355226_1:0.0338618341,((col_43:0.0479022154,Aspscl1_508212_1:0.0547409301)96:0.063782,Aspscle1_434714_1:0.0568742434)96:0.045712)96:0.250947)58:0.082020,(Aspnid1_309_1:0.2208415750,Aspste1_497316_1:0.2460744009)97:0.049393)100:0.456501)100:0.164240,Pench1_30865_1:0.8776784736)100:0.228875,(((((((((((Aspvio1_480134_1:0.0000027853,Aspind1_423198_1:0.0045280547)100:0.004049,Aspuva1_62364_1:0.0073351328)52:0.002137,((Aspfij1_485854_1:0.0045103721,col_80:0.0000023894)100:0.009090,Aspac1_54488_1:0.0045059472)90:0.000002)42:0.022069,Aspsac1_330173_1:0.1129527538)44:0.011611,Asphom1_469530_1:0.0284252745)100:0.083432,((((col_28:0.0049200711,Aspbr1_27062_1:0.0400654920)100:0.005704,((((Aspcos1_272070_1:0.0050306861,Aspeuc1_373404_1:0.0050222688)34:0.000002,col_79:0.0000023894)34:0.000002,(col_41:0.0000027868,Aspfo1_38681_1:0.0051048046)100:0.005026)100:0.005059,Aspvad1_403829_1:0.0100936066)100:0.010137)100:0.070274,(((Aspca3_503426_1:0.0365674856,Aspscl1_515189_1:0.0193913683)100:0.022068,Aspibe1_505184_1:0.0276826314)100:0.008151,Aspscle1_295871_1:0.0228110803)100:0.055828)100:0.055175,(Asphet1_364300_1:0.0634167141,Aspell1_358634_1:0.0683458640)100:0.028794)100:0.033117)100:0.077256,((Aspor1_4127_1:0.0040570923,Aspfl1_32552_1:0.0048577002)100:0.100735,((Aspste1_439071_1:0.1149421506,Aspte1_4614_1:0.0842553856)46:0.016498,Aspcam1_292844_1:0.1589627791)97:0.023386)97:0.014348)98:0.023729,(Aspnid1_8156_1:0.3000707285,Aspoch1_42274_1:0.1485639079)99:0.048240)97:0.053686,((Aspfo1_85948_1:0.1287396075,Aspwel1_176294_1:0.1397927557)100:0.647177,Aspka1_1_22564_1:0.6619275323)99:0.274118)98:0.180794,Pench1_35310_1:0.2345787728)99:0.477197,(Aspste1_452317_1:0.1553572099,Aspscle1_421121_1:0.2194408155)100:0.673973)99:0.659152)100:1.037076,(((Aspte1_7193_1:0.6810885291,(Aspbr1_658998_1:0.7552510761,Aspcam1_269701_1:0.5315425585)100:0.253992)37:0.106878,(Aspnid1_3780_1:0.3328219231,(Aspell1_456065_1:1.0297437148,(Aspibe1_411094_1:0.0819828517,Aspscl1_523657_1:0.0719110851)100:0.267881)22:0.121890)91:0.183069)95:0.239643,((Aspca3_399303_1:0.0654389083,Aspscl1_554750_1:0.1023823383)100:0.536117,Aspte1_1518_1:0.2332207531)100:0.681498)100:1.043280)83:0.234698,(((((((Aspfl1_32133_1:0.0200768730,Aspor1_11656_1:0.0000027935)100:0.775490,((((((((Aspvio1_332857_1:0.0175441988,Aspind1_460354_1:0.0198151128)100:0.041910,(((Aspacu1_460895_1:0.0000023894,Aspfij1_511439_1:0.0468872804)95:0.003998,Aspbru1_369279_1:0.0243535036)95:0.038077,Aspac1_32492_1:0.0825456347)100:0.009627)100:0.262518,Asphet1_368521_1:0.5124367067)69:0.022342,Aspscle1_443008_1:0.1968647889)72:0.050583,((((Asppip1_498887_1:0.0332213345,(Aspka1_1_13421_1:0.0040793494,Aspfo1_179973_1:0.0081658424)100:0.003996)100:0.008221,(Aspvad1_465390_1:0.0244582466,Aspeuc1_454182_1:0.0295950625)99:0.003884)99:0.003796,((Aspcos1_286748_1:0.0040779127,Aspneo1_450358_1:0.0000029714)100:0.004079,Asptu1_191362_1:0.0082081700)100:0.008521)99:0.025840,((Aspni7_1154309_1:0.0080569905,Aspph1_286023_1:0.0040346086)99:0.000003,Aspwel1_185249_1:0.0202428816)100:0.028554)100:0.103863)100:0.323400,Aspste1_420874_1:0.3999398223)100:0.182524,((((Aspvio1_441786_1:0.0233346780,Aspind1_423590_1:0.0175640533)98:0.011373,Aspuva1_274171_1:0.0436597271)100:0.118077,(Aspac1_33107_1:0.0718853427,((Aspbru1_248778_1:0.0132618323,Aspfij1_31893_1:0.0073187563)100:0.011835,Aspacu1_440886_1:0.1468086619)100:0.010096)98:0.030792)98:0.092284,Aspsac1_327326_1:0.1587515002)100:0.362544)100:0.515337,Pench1_81749_1:0.7180644707)100:0.172749)100:0.259231,((((((((((Asppip1_467967_1:0.0000021793,Aspka1_1_17413_1:0.0041152878)100:0.020914,Aspfo1_72406_1:0.0108407048)100:0.005865,Aspneo1_459271_1:0.0381336109)100:0.008438,Asptu1_154180_1:0.0250373117)48:0.004086,((Aspeuc1_371541_1:0.0250632979,Aspcos1_275549_1:0.0168207149)99:0.012245,Aspvad1_475745_1:0.0125294900)97:0.000002)100:0.074814,((Aspwel1_174221_1:0.0045379674,(Aspph1_312083_1:0.0211266196,Aspni7_1085888_1:0.0041681079)100:0.003746)100:0.042247,Aspbr1_45119_1:0.0557977419)100:0.007447)100:0.062239,(((Aspibe1_373770_1:0.1267686390,Aspscle1_355621_1:0.1135462807)100:0.052700,Aspca3_53344_1:0.0418535041)99:0.015869,Aspscl1_622192_1:0.0362812394)99:0.052579)100:0.437094,(Pench1_84220_1:0.8875757688,Pench1_36171_1:0.4879882645)100:0.132627)100:0.140118,((((((col_67:0.3270166586,((Aspscl1_563164_1:0.0808095159,Aspeuc1_453074_1:0.1424028709)53:0.032347,Aspca3_136310_1:0.0568784361)99:0.165330)100:0.122405,(((((Aspcos1_271137_1:0.0341124998,Aspvad1_457024_1:0.0279425153)100:0.035315,(((Aspph1_312272_1:0.0081818351,Aspni7_1172993_1:0.0000024478)100:0.012337,Aspwel1_183107_1:0.0041929696)100:0.015703,Aspbr1_201678_1:0.0180854332)100:0.035024)100:0.020645,(Aspac1_50169_1:0.0552776916,((Aspbru1_508308_1:0.0000023894,Aspfij1_477434_1:0.0042420087)99:0.004032,Aspacu1_424096_1:0.0087347767)99:0.020643)100:0.055836)100:0.008673,(Aspuva1_423660_1:0.0295996879,(Aspvio1_448671_1:0.0259738513,Aspind1_469446_1:0.0171343821)100:0.018364)100:0.017392)100:0.119515,(Asphet1_390364_1:0.1838119298,Aspsac1_325305_1:0.1602439907)99:0.051012)100:0.173524)100:0.334507,Aspnid1_7774_1:0.5403226552)93:0.113461,((((((Asptu1_40793_1:0.0399830018,((((Aspneo1_378609_1:0.0177898105,Aspka1_1_16498_1:0.0088265510)85:0.000002,Aspfo1_183726_1:0.0223006943)100:0.004416,Asppip1_426984_1:0.0221930892)100:0.000002,(Aspeuc1_374707_1:0.0313268704,Aspcos1_157201_1:0.0219870062)100:0.009152)100:0.004657)100:0.014297,Aspvad1_461822_1:0.0446894509)100:0.058776,(((Aspph1_303854_1:0.0000026512,Aspwel1_151677_1:0.0000023894)100:0.000002,Aspni7_1156292_1:0.0042618283)100:0.014418,Aspbr1_47081_1:0.0437064482)100:0.013782)100:0.068570,(((Aspibe1_491978_1:0.0669502525,Aspscle1_337982_1:0.0552930113)100:0.020563,Aspscl1_523933_1:0.0432490551)100:0.036212,Aspca3_212221_1:0.1143159367)100:0.054272)100:0.053106,(Aspell1_404171_1:0.2333486649,Asphet1_360478_1:0.1720687778)100:0.080346)100:0.085596,((Asphom1_444895_1:0.0951025911,Aspsac1_417213_1:0.1366532013)83:0.031135,((((((Aspind1_465397_1:0.0106230268,Aspuva1_376741_1:0.0837150826)100:0.008918,Aspvio1_125884_1:0.0331652002)100:0.030893,Aspac1_29524_1:0.0363764682)86:0.004023,Aspbru1_498034_1:0.0271477744)85:0.004404,Aspacu1_407314_1:0.0133083685)85:0.003579,Aspfij1_374410_1:0.0140567691)98:0.060314)100:0.264480)100:0.194603)93:0.038078,(Aspste1_451957_1:0.4654465539,(Aspor1_11715_1:0.0000029673,Aspfl1_32068_1:0.0000023894)100:0.524208)100:0.132584)100:0.051240,Aspte1_3280_1:0.4835117876)100:0.080452)100:0.161596,((Aspph1_302252_1:0.0000023537,Aspbr1_68538_1:0.0043740527)100:0.669166,(Aspfl1_26913_1:0.8552065352,Aspcl1_7179_1:0.6255887405)99:0.222599)98:0.081559)99:0.240196)99:0.198208,(Aspfl1_34747_1:0.0146302474,Aspor1_1202_1:0.0374684014)100:1.020006)100:0.144575,Asphom1_480999_1:1.6797535153)100:0.407009,((((((((Asphet1_403864_1:0.3236448293,((((((Aspfij1_524019_1:0.0481840096,Aspbru1_466158_1:0.2630516736)100:0.016622,Aspacu1_422705_1:0.0342354944)100:0.019295,Aspac1_53653_1:0.2154899070)100:0.038001,Aspind1_425666_1:0.0536957455)100:0.196887,Asphom1_446137_1:0.1212765453)100:0.102543,Aspell1_360853_1:0.3204964465)100:0.072561)100:0.075517,((Aspca3_157242_1:0.0276206194,Aspscl1_332007_1:0.0441701511)100:0.191517,((((((((Aspka1_1_19866_1:0.0043692830,Asppip1_491078_1:0.0131890218)100:0.010715,Aspfo1_141998_1:0.0194581851)100:0.006291,Aspneo1_410139_1:0.0427404240)99:0.004399,Aspcos1_262082_1:0.0811850682)100:0.020208,Asptu1_36302_1:0.0661801607)100:0.010747,Aspvad1_470020_1:0.0719297409)100:0.020170,((Aspni7_1114543_1:0.0043039222,Aspph1_319750_1:0.0175684488)100:0.008838,Aspwel1_159963_1:0.0039779092)100:0.023052)100:0.118524,Asphom1_383990_1:0.1181055568)100:0.123416)100:0.118086)100:0.109567,(((((((((((Aspeuc1_423932_1:0.0371245653,Asptu1_113032_1:0.0204150953)68:0.000003,((Asppip1_466494_1:0.0080604059,Aspka1_1_18050_1:0.0040246756)73:0.000003,Aspfo1_205478_1:0.0163034093)100:0.004025)69:0.004025,(Aspcos1_271622_1:0.0000020375,Aspneo1_347960_1:0.0107462297)100:0.021843)69:0.005235,(col_48:0.0000020861,Aspwel1_179687_1:0.0163687404)100:0.019037)72:0.011398,Aspvad1_476029_1:0.0285881178)97:0.014333,Aspbr1_64383_1:0.0380926083)100:0.071898,(Aspor1_1427_1:0.0050007670,Aspfl1_34497_1:0.0097924634)100:0.098519)100:0.027654,(Aspca3_178602_1:0.0172596243,Aspscl1_618523_1:0.0588552657)100:0.055963)100:0.036711,Aspscle1_367788_1:0.0423074839)64:0.027692,Aspibe1_477939_1:0.0362612050)64:0.027941,Aspka1_1_16908_1:0.1090585161)100:0.171480)98:0.059938,((Aspscle1_357004_1:0.0967711391,Aspibe1_506001_1:0.1764419656)92:0.027850,(Aspca3_179722_1:0.1514077540,Aspscl1_579231_1:0.1298522547)100:0.036974)100:0.340488)98:0.061618,Aspste1_368643_1:0.3232192577)99:0.092999,Asphet1_429155_1:0.5186622071)99:0.280921,(Aspste1_425613_1:0.5452909253,((((((Aspfo1_191155_1:0.0000023979,Aspka1_1_16227_1:0.0000020239)100:0.004734,(Aspneo1_446393_1:0.0355665299,Aspvad1_479005_2:0.0506450274)94:0.000002)91:0.000002,Aspcos1_217228_1:0.0185352475)92:0.000002,Asppip1_511632_1:0.0375780531)99:0.021394,Aspvad1_479005_1:0.0887362438)100:0.014403,Asptu1_129899_1:0.0077803643)100:0.359454)100:0.202617)100:0.502425,((Aspste1_459208_1:0.7330202135,Aspibe1_471672_1:0.9295380831)100:0.298520,Aspste1_499981_1:1.0449746375)56:0.185366)98:0.440449)59:0.101389,((((((Aspacu1_359320_1:0.0000020696,(((((Aspvio1_379615_1:0.0130456910,Aspind1_453986_1:0.0175277144)100:0.004370,Aspuva1_388347_1:0.0174379871)100:0.008162,((((Asphet1_382653_1:0.1088154871,((Aspscl1_562565_1:0.1006592412,Aspca3_166581_1:0.1257080675)100:0.058203,Aspscle1_393508_1:0.0735402155)100:0.080929)99:0.036809,(Aspell1_453883_1:0.2618234719,(Aspfl1_30445_1:0.1569130162,Aspor1_10278_1:0.0098857457)100:0.266451)99:0.009819)100:0.160073,Asphom1_384235_1:0.0928416314)99:0.035916,Aspsac1_339455_1:0.1336835336)99:0.105116)96:0.004833,Aspac1_24817_1:0.0616174545)96:0.004391,(Aspbru1_419737_1:0.0043364838,Aspfij1_487586_1:0.0000023894)95:0.000003)96:0.008604)99:1.046742,Aspeuc1_445576_1:1.4042855402)100:0.226798,(((((Aspfu_A1163_1_102630_1:0.0000026887,Aspfu1_4503_1:0.0000023894)100:0.597512,(Aspoch1_518401_1:0.1495089621,Aspscle1_451639_1:0.0424790467)31:0.044700)35:0.018611,Aspca3_2160_1:0.1459643393)23:0.006592,Aspscl1_586892_1:0.0646929483)100:1.302727,(Aspste1_373836_1:0.1551894738,Aspscle1_451015_1:0.0696111404)100:0.907724)100:0.272928)95:0.089983,((((((Aspfo1_133546_1:0.0000023894,(Asppip1_423261_1:0.0045010848,Aspneo1_375749_1:0.0045003536)97:0.000003)97:0.000002,Aspka1_1_18813_1:0.0043936486)84:0.004407,Aspvad1_476770_1:0.0000029690)84:0.004457,Aspcos1_191045_1:0.0000023894)84:0.000002,Asptu1_190489_1:0.0045150601)100:0.336038,Asphom1_464684_1:0.2989749363)100:0.983359)100:0.217977,((Aspste1_409405_1:1.0420833816,(Asphet1_342808_1:0.7626279035,((Aspind1_360019_1:0.1605729506,Aspacu1_446230_1:0.2216058350)100:0.828248,(Aspacu1_310734_1:0.0316896157,Aspfij1_503383_1:0.0260060588)100:0.821684)54:0.143940)22:0.033775)22:0.138735,Aspnid1_9227_1:0.9694615058)100:0.693385)100:0.094581,Aspscle1_467884_1:1.4648733172)98:0.104136)100:0.675030)100:1.024953)39:0.164941,((((((((Aspfij1_435834_1:0.0163756692,Aspbru1_400804_1:0.0165060166)100:0.008540,Aspacu1_386455_1:0.0313917488)100:0.009838,Aspac1_44132_1:0.0480303159)100:0.074056,Aspfl1_30516_1:0.1021277568)100:0.461001,(((Aspbru1_513840_1:0.0216282228,Aspfij1_511050_1:0.0010262497)100:0.831575,Aspste1_466644_1:1.0725211725)100:0.153110,((((Aspacu1_475184_1:0.0063762356,((Aspfij1_528194_1:0.0088272777,Aspbru1_459418_1:0.0132686752)100:0.006310,Aspac1_37882_1:0.0314797995)100:0.003770)100:0.023708,((Aspind1_446046_1:0.0261355995,Aspvio1_465763_1:0.0195375304)92:0.013087,Aspuva1_306146_1:0.0289327125)92:0.024353)92:0.027488,(Asphom1_383516_1:0.0722742445,Aspsac1_405267_1:0.1393045304)100:0.020862)100:0.615322,Aspcam1_314533_1:0.5520333834)44:0.114876)100:0.228880)100:1.058341,((((((((col_2:0.0063744177,Asppip1_491794_1:0.0294430859)100:0.031233,Aspvad1_464692_1:0.0593423409)100:0.038475,(Aspni7_1102768_1:0.0298998912,Aspph1_300573_1:0.0159474156)100:0.041009)100:0.062895,Aspbr1_78350_1:0.0994225480)100:0.275776,Aspbr1_130985_1:0.4145973303)100:0.080231,Aspell1_463931_1:0.3411981170)100:0.413129,Asphet1_316720_1:0.5390998829)100:0.686202,(((Aspsac1_302114_1:0.3075712393,((((Aspfij1_528484_1:0.0134672773,Aspbru1_488833_1:0.0197312565)100:0.004385,Aspac1_31198_1:0.0506148479)100:0.008712,Aspacu1_375639_1:0.0272376000)100:0.085859,((Aspuva1_354362_1:0.3739107555,Aspvio1_407517_1:0.0585921350)100:0.015340,Aspind1_376010_1:0.0352214529)100:0.126031)100:0.196149)92:0.123231,Asphom1_446990_1:0.2115223459)93:0.292857,(Aspcam1_324387_1:0.2769292139,Pench1_7576_1:0.1789259468)100:0.563339)100:0.501097)100:0.534231)100:0.557209,Aspcam1_323099_1:2.7283430819)99:0.123641,(((((((Aspfo1_697424_1:0.0042729415,((Aspcos1_250404_1:0.0348958192,Aspneo1_443130_1:0.0638506973)100:0.012812,Aspscle1_422525_2:0.4757981815)88:0.002095)91:0.032313,Aspvad1_427694_1:0.0465138594)94:0.093821,Aspwel1_159659_1:0.1170192252)99:0.090799,((Aspka1_1_21419_1:0.0253197988,(Aspeuc1_443384_1:0.0404222725,Asptu1_188629_1:0.0092550428)100:0.025532)91:0.011084,Asppip1_513135_1:0.0199395689)100:0.160810)99:0.090694,(Aspscl1_554883_1:0.2489210052,Aspscle1_422525_1:0.1968006959)100:0.107235)99:0.445755,Pench1_78291_1:0.5027249935)91:0.216112,Aspcam1_295405_1:0.5930765330)100:2.233500)96:0.202926)100:1.782877,((((((((Aspac1_22920_1:0.0469006769,(Aspind1_455157_1:0.0543289322,Aspvio1_425088_1:0.0654208118)100:0.159284)92:0.001460,Aspfij1_420731_1:0.0480800180)92:0.017632,Aspacu1_379225_1:0.0188551713)100:0.438806,((((((Aspneo1_405638_1:0.0338919981,((Aspcos1_274084_1:0.0159758188,Aspvad1_480730_1:0.0123248600)92:0.004056,Asptu1_169347_1:0.0033458959)100:0.073178)100:0.027314,(Aspka1_1_14133_1:0.0102398302,(Aspfo1_42458_1:0.0127053725,Asppip1_416158_1:0.0095077051)100:0.002409)100:0.027195)100:0.019850,Aspeuc1_451954_1:0.0910904307)100:0.059090,(((Aspni7_1152150_1:0.0259401243,Aspph1_313661_1:0.0137186520)100:0.008618,Aspwel1_182120_1:0.0159307916)100:0.115464,Aspbr1_663711_1:0.1034983425)100:0.031379)100:0.462338,Asphom1_454602_1:0.5768584880)99:0.106634,((Aspell1_471343_1:0.3373461246,Asphet1_419456_1:0.3264588498)100:0.281315,Aspell1_379168_1:0.6734350505)99:0.088889)99:0.163271)100:0.261710,((Aspte1_700_1:0.2721064418,(Aspnid1_9822_1:0.3486730433,Aspste1_365047_1:0.2880362744)100:0.116207)100:0.711059,Aspte1_6378_1:0.7575170572)15:0.101438)62:0.069671,(Aspacu1_451397_1:0.1555121203,Aspind1_349610_1:0.1304176025)100:0.931593)99:0.070254,((Aspbr1_165333_1:0.5105866709,((((((Aspacu1_444237_1:0.0318695114,Aspbru1_469933_1:0.0255259760)100:0.008309,Aspfij1_483406_1:0.0367032007)100:0.006022,Aspac1_35120_1:0.0752810312)100:0.066007,((Aspind1_357624_1:0.0243921954,Aspvio1_321935_1:0.0451833923)98:0.008328,Aspuva1_419693_1:0.0560096255)98:0.030701)98:0.138003,Asphom1_437610_1:0.2343143118)100:0.675613,((((((Aspacu1_248168_1:0.0033501926,(Aspfij1_162699_1:0.0000023894,Aspbru1_251986_1:0.0133733739)100:0.000003)100:0.003412,(((Aspvio1_413581_1:0.0168176929,Aspind1_398842_1:0.0033346817)100:0.010151,Aspuva1_352396_1:0.0272075604)100:0.010052,Aspac1_23483_1:0.0066776103)99:0.000002)99:0.050480,Aspsac1_408710_1:0.1640647634)100:0.017148,Asphom1_456602_1:0.0462321345)100:0.309123,((((Aspell1_337791_1:0.2177917244,Asphet1_400530_1:0.1670312734)100:0.210382,Aspte1_6653_1:0.4639991103)99:0.065790,(((((Aspacu1_452822_1:0.0169635817,Aspbru1_499240_1:0.0141832309)100:0.020970,Aspfij1_516459_1:0.0431345387)100:0.021693,Aspac1_31276_1:0.0615394833)100:0.116795,(Aspind1_470490_1:0.0236585636,Aspuva1_410098_1:0.0782467737)100:0.104083)100:0.077142,Aspsac1_364141_1:0.2644798976)100:0.179228)100:0.183792,(Aspte1_5567_1:0.4808439480,Aspte1_7126_1:0.4403796738)100:0.177531)49:0.061422)49:0.072746,Aspcam1_293613_1:0.5319004525)66:0.051368)33:0.061216)97:0.115024,Aspte1_3037_1:0.6458453090)100:0.357004)99:0.176499,(((((((Aspeuc1_336445_1:0.0097114632,((Aspneo1_328964_1:0.0064571844,Aspfo1_350984_1:0.0097260613)99:0.000003,(Asppip1_473407_1:0.0064741947,Aspka1_1_17882_1:0.0064859331)100:0.003222)100:0.003208)100:0.004349,((Aspvad1_404942_1:0.0032155722,Asptu1_71384_1:0.0197253340)100:0.005355,Aspcos1_283582_1:0.0075437970)100:0.006481)100:0.014168,(((Aspni7_1114952_1:0.0000023894,Aspwel1_179168_1:0.0000020421)100:0.008881,Aspph1_327467_1:0.0038616146)100:0.027150,Aspbr1_131188_1:0.0373799323)98:0.007188)100:0.072495,(Aspell1_461124_1:0.0610214142,Asphet1_387846_1:0.1026163230)100:0.127726)100:0.071239,(Aspscle1_365881_1:0.0471727077,Aspibe1_424263_1:0.0516551971)100:0.018023)100:0.015829,Aspscl1_575552_1:0.0312847557)62:0.022233,Aspca3_208824_1:0.0000023970)100:1.383583)97:0.053931)100:0.189715,((((((Aspfij1_446611_1:0.0058631756,Aspbru1_351851_1:0.0088487800)100:0.008914,Aspacu1_473145_1:0.0029896503)100:0.059868,Aspuva1_433664_1:0.0398882793)100:0.019556,Asphom1_405055_1:0.0580330538)99:0.040604,((Aspvad1_465152_1:0.1413283292,Aspcos1_202230_1:0.0000021430)100:0.089776,Aspor1_2039_1:0.1235558245)100:0.074081)100:1.098068,(((Aspind1_474370_1:0.0121692070,(Aspuva1_357165_1:0.0342646207,Aspvio1_405256_1:0.0210615891)83:0.019469)83:0.150098,Asphom1_470140_1:0.1507364900)14:0.041148,Aspsac1_392863_1:0.1540980584)100:0.725687)100:0.280486)100:0.481347,(Aspcam1_313076_1:0.5179275286,Aspnid1_8696_1:0.4589941101)97:0.090050)100:0.138007,((Aspca3_130822_1:0.0527938218,Aspscl1_623668_1:0.0648202210)100:0.049421,(Aspscle1_447249_1:0.0653997191,Aspibe1_345384_1:0.0795011778)100:0.028499)100:0.074350)100:0.113300,Aspvad1_390515_1:0.0371648381)100:0.004523,((Aspcos1_273706_1:0.0395943299,Asptu1_189163_1:0.0350870669)92:0.013325,(((Aspwel1_178787_1:0.0212866310,(Aspni7_1117738_1:0.0172453535,Aspph1_314515_1:0.0139777463)100:0.003235)100:0.030900,Aspbr1_119907_1:0.0783590809)100:0.014773,(Aspneo1_411668_1:0.0495826457,Aspeuc1_449409_1:0.0207129811)99:0.003088)99:0.007290)91:0.002841)100:0.008715,(Aspfo1_502696_1:0.0258140325,Asppip1_366178_1:0.0080163056)100:0.003384);
