# Supplementary material for: Genus level analysis of PKS-NRPS and NRPS-PKS hybrids reveals their origin in Aspergilli
Source: BMC Genomics. 2019 Nov 13;20:847. doi: 10.1186/s12864-019-6114-2 (PMC6854747; doi:10.1186/s12864-019-6114-2)
Supplement: Supplementary file 5 — Additional file 5 Data frame for A-domain tree in additional file 4. [file 12864_2019_6114_MOESM5_ESM.txt]

"tip_id" "label" "member" "protein_label" "org_id" "sm_short" "organism_name" "genus" "real_name" "name" "section" "metabolite" "Class" "Subclass" "complete_name" "hybrid_orientation"
"1" "Aspac1_22729_1" "Aspac1_22729" "Aspac1_22729_1" "Aspac1_22729" "3" "NRPS-Like" "Aspergillus aculeatus" "Aspergillus" "aculeatus" "Aspac1" "Nigri" "undetermined" "Eurotiomycetes" "Nigri" "A.aculeatus" "N-type"
"2" "Aspac1_22920_1" "Aspac1_22920" "Aspac1_22920_1" "Aspac1_22920" "3" "NRPS-Like" "Aspergillus aculeatus" "Aspergillus" "aculeatus" "Aspac1" "Nigri" "undetermined" "Eurotiomycetes" "Nigri" "A.aculeatus" "N-type"
"3" "Aspac1_23306_1" "Aspac1_23306" "Aspac1_23306_1" "Aspac1_23306" "3" "NRPS-Like" "Aspergillus aculeatus" "Aspergillus" "aculeatus" "Aspac1" "Nigri" "undetermined" "Eurotiomycetes" "Nigri" "A.aculeatus" "N-type"
"4" "Aspac1_23483_1" "Aspac1_23483" "Aspac1_23483_1" "Aspac1_23483" "3" "NRPS-Like" "Aspergillus aculeatus" "Aspergillus" "aculeatus" "Aspac1" "Nigri" "undetermined" "Eurotiomycetes" "Nigri" "A.aculeatus" "N-type"
"5" "Aspac1_241_1" "Aspac1_241" "Aspac1_241_1" "Aspac1_241" "3" "NRPS" "Aspergillus aculeatus" "Aspergillus" "aculeatus" "Aspac1" "Nigri" "undetermined" "Eurotiomycetes" "Nigri" "A.aculeatus" "N-type"
"6" "Aspac1_241_2" "Aspac1_241" "Aspac1_241_2" "Aspac1_241" "3" "NRPS" "Aspergillus aculeatus" "Aspergillus" "aculeatus" "Aspac1" "Nigri" "undetermined" "Eurotiomycetes" "Nigri" "A.aculeatus" "N-type"
"7" "Aspac1_24817_1" "Aspac1_24817" "Aspac1_24817_1" "Aspac1_24817" "3" "NRPS-Like" "Aspergillus aculeatus" "Aspergillus" "aculeatus" "Aspac1" "Nigri" "undetermined" "Eurotiomycetes" "Nigri" "A.aculeatus" "N-type"
"8" "Aspac1_28096_1" "Aspac1_28096" "Aspac1_28096_1" "Aspac1_28096" "3" "NRPS-Like" "Aspergillus aculeatus" "Aspergillus" "aculeatus" "Aspac1" "Nigri" "undetermined" "Eurotiomycetes" "Nigri" "A.aculeatus" "N-type"
"9" "Aspac1_29524_1" "Aspac1_29524" "Aspac1_29524_1" "Aspac1_29524" "3" "NRPS-Like" "Aspergillus aculeatus" "Aspergillus" "aculeatus" "Aspac1" "Nigri" "undetermined" "Eurotiomycetes" "Nigri" "A.aculeatus" "N-type"
"10" "Aspac1_31185_1" "Aspac1_31185" "Aspac1_31185_1" "Aspac1_31185" "3" "HYBRID" "Aspergillus aculeatus" "Aspergillus" "aculeatus" "Aspac1" "Nigri" "undetermined" "Eurotiomycetes" "Nigri" "A.aculeatus" "P-type"
"11" "Aspac1_31198_1" "Aspac1_31198" "Aspac1_31198_1" "Aspac1_31198" "3" "NRPS-Like" "Aspergillus aculeatus" "Aspergillus" "aculeatus" "Aspac1" "Nigri" "undetermined" "Eurotiomycetes" "Nigri" "A.aculeatus" "N-type"
"12" "Aspac1_31276_1" "Aspac1_31276" "Aspac1_31276_1" "Aspac1_31276" "3" "NRPS-Like" "Aspergillus aculeatus" "Aspergillus" "aculeatus" "Aspac1" "Nigri" "undetermined" "Eurotiomycetes" "Nigri" "A.aculeatus" "N-type"
"13" "Aspac1_32492_1" "Aspac1_32492" "Aspac1_32492_1" "Aspac1_32492" "3" "NRPS-Like" "Aspergillus aculeatus" "Aspergillus" "aculeatus" "Aspac1" "Nigri" "undetermined" "Eurotiomycetes" "Nigri" "A.aculeatus" "N-type"
"14" "Aspac1_33107_1" "Aspac1_33107" "Aspac1_33107_1" "Aspac1_33107" "3" "NRPS-Like" "Aspergillus aculeatus" "Aspergillus" "aculeatus" "Aspac1" "Nigri" "undetermined" "Eurotiomycetes" "Nigri" "A.aculeatus" "N-type"
"15" "Aspac1_34099_1" "Aspac1_34099" "Aspac1_34099_1" "Aspac1_34099" "3" "NRPS" "Aspergillus aculeatus" "Aspergillus" "aculeatus" "Aspac1" "Nigri" "undetermined" "Eurotiomycetes" "Nigri" "A.aculeatus" "N-type"
"16" "Aspac1_34099_2" "Aspac1_34099" "Aspac1_34099_2" "Aspac1_34099" "3" "NRPS" "Aspergillus aculeatus" "Aspergillus" "aculeatus" "Aspac1" "Nigri" "undetermined" "Eurotiomycetes" "Nigri" "A.aculeatus" "N-type"
"17" "Aspac1_34168_1" "Aspac1_34168" "Aspac1_34168_1" "Aspac1_34168" "3" "NRPS" "Aspergillus aculeatus" "Aspergillus" "aculeatus" "Aspac1" "Nigri" "undetermined" "Eurotiomycetes" "Nigri" "A.aculeatus" "N-type"
"18" "Aspac1_35120_1" "Aspac1_35120" "Aspac1_35120_1" "Aspac1_35120" "3" "NRPS-Like" "Aspergillus aculeatus" "Aspergillus" "aculeatus" "Aspac1" "Nigri" "undetermined" "Eurotiomycetes" "Nigri" "A.aculeatus" "N-type"
"19" "Aspac1_35599_1" "Aspac1_35599" "Aspac1_35599_1" "Aspac1_35599" "3" "NRPS" "Aspergillus aculeatus" "Aspergillus" "aculeatus" "Aspac1" "Nigri" "undetermined" "Eurotiomycetes" "Nigri" "A.aculeatus" "N-type"
"20" "Aspac1_37474_1" "Aspac1_37474" "Aspac1_37474_1" "Aspac1_37474" "3" "NRPS" "Aspergillus aculeatus" "Aspergillus" "aculeatus" "Aspac1" "Nigri" "undetermined" "Eurotiomycetes" "Nigri" "A.aculeatus" "N-type"
"21" "Aspac1_37474_2" "Aspac1_37474" "Aspac1_37474_2" "Aspac1_37474" "3" "NRPS" "Aspergillus aculeatus" "Aspergillus" "aculeatus" "Aspac1" "Nigri" "undetermined" "Eurotiomycetes" "Nigri" "A.aculeatus" "N-type"
"22" "Aspac1_37474_3" "Aspac1_37474" "Aspac1_37474_3" "Aspac1_37474" "3" "NRPS" "Aspergillus aculeatus" "Aspergillus" "aculeatus" "Aspac1" "Nigri" "undetermined" "Eurotiomycetes" "Nigri" "A.aculeatus" "N-type"
"23" "Aspac1_37474_4" "Aspac1_37474" "Aspac1_37474_4" "Aspac1_37474" "3" "NRPS" "Aspergillus aculeatus" "Aspergillus" "aculeatus" "Aspac1" "Nigri" "undetermined" "Eurotiomycetes" "Nigri" "A.aculeatus" "N-type"
"24" "Aspac1_37474_6" "Aspac1_37474" "Aspac1_37474_6" "Aspac1_37474" "3" "NRPS" "Aspergillus aculeatus" "Aspergillus" "aculeatus" "Aspac1" "Nigri" "undetermined" "Eurotiomycetes" "Nigri" "A.aculeatus" "N-type"
"25" "Aspac1_37870_1" "Aspac1_37870" "Aspac1_37870_1" "Aspac1_37870" "3" "NRPS-Like" "Aspergillus aculeatus" "Aspergillus" "aculeatus" "Aspac1" "Nigri" "undetermined" "Eurotiomycetes" "Nigri" "A.aculeatus" "N-type"
"26" "Aspac1_37882_1" "Aspac1_37882" "Aspac1_37882_1" "Aspac1_37882" "3" "NRPS" "Aspergillus aculeatus" "Aspergillus" "aculeatus" "Aspac1" "Nigri" "undetermined" "Eurotiomycetes" "Nigri" "A.aculeatus" "N-type"
"27" "Aspac1_38145_1" "Aspac1_38145" "Aspac1_38145_1" "Aspac1_38145" "3" "NRPS" "Aspergillus aculeatus" "Aspergillus" "aculeatus" "Aspac1" "Nigri" "undetermined" "Eurotiomycetes" "Nigri" "A.aculeatus" "N-type"
"28" "Aspac1_38145_2" "Aspac1_38145" "Aspac1_38145_2" "Aspac1_38145" "3" "NRPS" "Aspergillus aculeatus" "Aspergillus" "aculeatus" "Aspac1" "Nigri" "undetermined" "Eurotiomycetes" "Nigri" "A.aculeatus" "N-type"
"29" "Aspac1_38145_3" "Aspac1_38145" "Aspac1_38145_3" "Aspac1_38145" "3" "NRPS" "Aspergillus aculeatus" "Aspergillus" "aculeatus" "Aspac1" "Nigri" "undetermined" "Eurotiomycetes" "Nigri" "A.aculeatus" "N-type"
"30" "Aspac1_43247_1" "Aspac1_43247" "Aspac1_43247_1" "Aspac1_43247" "3" "HYBRID" "Aspergillus aculeatus" "Aspergillus" "aculeatus" "Aspac1" "Nigri" "undetermined" "Eurotiomycetes" "Nigri" "A.aculeatus" "P-type"
"31" "Aspac1_43289_1" "Aspac1_43289" "Aspac1_43289_1" "Aspac1_43289" "3" "NRPS-Like" "Aspergillus aculeatus" "Aspergillus" "aculeatus" "Aspac1" "Nigri" "undetermined" "Eurotiomycetes" "Nigri" "A.aculeatus" "N-type"
"32" "Aspac1_44132_1" "Aspac1_44132" "Aspac1_44132_1" "Aspac1_44132" "3" "NRPS" "Aspergillus aculeatus" "Aspergillus" "aculeatus" "Aspac1" "Nigri" "undetermined" "Eurotiomycetes" "Nigri" "A.aculeatus" "N-type"
"33" "Aspac1_44810_1" "Aspac1_44810" "Aspac1_44810_1" "Aspac1_44810" "3" "HYBRID" "Aspergillus aculeatus" "Aspergillus" "aculeatus" "Aspac1" "Nigri" "undetermined" "Eurotiomycetes" "Nigri" "A.aculeatus" "P-type"
"34" "Aspac1_46595_1" "Aspac1_46595" "Aspac1_46595_1" "Aspac1_46595" "3" "NRPS" "Aspergillus aculeatus" "Aspergillus" "aculeatus" "Aspac1" "Nigri" "undetermined" "Eurotiomycetes" "Nigri" "A.aculeatus" "N-type"
"35" "Aspac1_46595_2" "Aspac1_46595" "Aspac1_46595_2" "Aspac1_46595" "3" "NRPS" "Aspergillus aculeatus" "Aspergillus" "aculeatus" "Aspac1" "Nigri" "undetermined" "Eurotiomycetes" "Nigri" "A.aculeatus" "N-type"
"36" "Aspac1_47492_1" "Aspac1_47492" "Aspac1_47492_1" "Aspac1_47492" "3" "NRPS" "Aspergillus aculeatus" "Aspergillus" "aculeatus" "Aspac1" "Nigri" "undetermined" "Eurotiomycetes" "Nigri" "A.aculeatus" "N-type"
"37" "Aspac1_47492_2" "Aspac1_47492" "Aspac1_47492_2" "Aspac1_47492" "3" "NRPS" "Aspergillus aculeatus" "Aspergillus" "aculeatus" "Aspac1" "Nigri" "undetermined" "Eurotiomycetes" "Nigri" "A.aculeatus" "N-type"
"38" "Aspac1_48284_1" "Aspac1_48284" "Aspac1_48284_1" "Aspac1_48284" "3" "NRPS-Like" "Aspergillus aculeatus" "Aspergillus" "aculeatus" "Aspac1" "Nigri" "undetermined" "Eurotiomycetes" "Nigri" "A.aculeatus" "N-type"
"39" "Aspac1_48383_1" "Aspac1_48383" "Aspac1_48383_1" "Aspac1_48383" "3" "NRPS" "Aspergillus aculeatus" "Aspergillus" "aculeatus" "Aspac1" "Nigri" "undetermined" "Eurotiomycetes" "Nigri" "A.aculeatus" "N-type"
"40" "Aspac1_48383_2" "Aspac1_48383" "Aspac1_48383_2" "Aspac1_48383" "3" "NRPS" "Aspergillus aculeatus" "Aspergillus" "aculeatus" "Aspac1" "Nigri" "undetermined" "Eurotiomycetes" "Nigri" "A.aculeatus" "N-type"
"41" "Aspac1_48383_3" "Aspac1_48383" "Aspac1_48383_3" "Aspac1_48383" "3" "NRPS" "Aspergillus aculeatus" "Aspergillus" "aculeatus" "Aspac1" "Nigri" "undetermined" "Eurotiomycetes" "Nigri" "A.aculeatus" "N-type"
"42" "Aspac1_48383_4" "Aspac1_48383" "Aspac1_48383_4" "Aspac1_48383" "3" "NRPS" "Aspergillus aculeatus" "Aspergillus" "aculeatus" "Aspac1" "Nigri" "undetermined" "Eurotiomycetes" "Nigri" "A.aculeatus" "N-type"
"43" "Aspac1_48383_5" "Aspac1_48383" "Aspac1_48383_5" "Aspac1_48383" "3" "NRPS" "Aspergillus aculeatus" "Aspergillus" "aculeatus" "Aspac1" "Nigri" "undetermined" "Eurotiomycetes" "Nigri" "A.aculeatus" "N-type"
"44" "Aspac1_49313_1" "Aspac1_49313" "Aspac1_49313_1" "Aspac1_49313" "3" "NRPS" "Aspergillus aculeatus" "Aspergillus" "aculeatus" "Aspac1" "Nigri" "undetermined" "Eurotiomycetes" "Nigri" "A.aculeatus" "N-type"
"45" "Aspac1_49313_2" "Aspac1_49313" "Aspac1_49313_2" "Aspac1_49313" "3" "NRPS" "Aspergillus aculeatus" "Aspergillus" "aculeatus" "Aspac1" "Nigri" "undetermined" "Eurotiomycetes" "Nigri" "A.aculeatus" "N-type"
"46" "Aspac1_50169_1" "Aspac1_50169" "Aspac1_50169_1" "Aspac1_50169" "3" "NRPS-Like" "Aspergillus aculeatus" "Aspergillus" "aculeatus" "Aspac1" "Nigri" "undetermined" "Eurotiomycetes" "Nigri" "A.aculeatus" "N-type"
"47" "Aspac1_51108_1" "Aspac1_51108" "Aspac1_51108_1" "Aspac1_51108" "3" "HYBRID" "Aspergillus aculeatus" "Aspergillus" "aculeatus" "Aspac1" "Nigri" "undetermined" "Eurotiomycetes" "Nigri" "A.aculeatus" "P-type"
"48" "Aspac1_51224_1" "Aspac1_51224" "Aspac1_51224_1" "Aspac1_51224" "3" "NRPS" "Aspergillus aculeatus" "Aspergillus" "aculeatus" "Aspac1" "Nigri" "undetermined" "Eurotiomycetes" "Nigri" "A.aculeatus" "N-type"
"49" "Aspac1_52325_1" "Aspac1_52325" "Aspac1_52325_1" "Aspac1_52325" "3" "NRPS" "Aspergillus aculeatus" "Aspergillus" "aculeatus" "Aspac1" "Nigri" "undetermined" "Eurotiomycetes" "Nigri" "A.aculeatus" "N-type"
"50" "Aspac1_52467_1" "Aspac1_52467" "Aspac1_52467_1" "Aspac1_52467" "3" "NRPS" "Aspergillus aculeatus" "Aspergillus" "aculeatus" "Aspac1" "Nigri" "undetermined" "Eurotiomycetes" "Nigri" "A.aculeatus" "N-type"
"51" "Aspac1_53653_1" "Aspac1_53653" "Aspac1_53653_1" "Aspac1_53653" "3" "NRPS-Like" "Aspergillus aculeatus" "Aspergillus" "aculeatus" "Aspac1" "Nigri" "undetermined" "Eurotiomycetes" "Nigri" "A.aculeatus" "N-type"
"52" "Aspac1_54488_1" "Aspac1_54488" "Aspac1_54488_1" "Aspac1_54488" "3" "NRPS-Like" "Aspergillus aculeatus" "Aspergillus" "aculeatus" "Aspac1" "Nigri" "undetermined" "Eurotiomycetes" "Nigri" "A.aculeatus" "N-type"
"53" "Aspac1_58515_1" "Aspac1_58515" "Aspac1_58515_1" "Aspac1_58515" "3" "NRPS-Like" "Aspergillus aculeatus" "Aspergillus" "aculeatus" "Aspac1" "Nigri" "undetermined" "Eurotiomycetes" "Nigri" "A.aculeatus" "N-type"
"54" "Aspac1_59408_1" "Aspac1_59408" "Aspac1_59408_1" "Aspac1_59408" "3" "NRPS" "Aspergillus aculeatus" "Aspergillus" "aculeatus" "Aspac1" "Nigri" "Aculeacin" "Eurotiomycetes" "Nigri" "A.aculeatus" "N-type"
"55" "Aspac1_59408_2" "Aspac1_59408" "Aspac1_59408_2" "Aspac1_59408" "3" "NRPS" "Aspergillus aculeatus" "Aspergillus" "aculeatus" "Aspac1" "Nigri" "Aculeacin" "Eurotiomycetes" "Nigri" "A.aculeatus" "N-type"
"56" "Aspac1_59408_3" "Aspac1_59408" "Aspac1_59408_3" "Aspac1_59408" "3" "NRPS" "Aspergillus aculeatus" "Aspergillus" "aculeatus" "Aspac1" "Nigri" "Aculeacin" "Eurotiomycetes" "Nigri" "A.aculeatus" "N-type"
"57" "Aspac1_59408_4" "Aspac1_59408" "Aspac1_59408_4" "Aspac1_59408" "3" "NRPS" "Aspergillus aculeatus" "Aspergillus" "aculeatus" "Aspac1" "Nigri" "Aculeacin" "Eurotiomycetes" "Nigri" "A.aculeatus" "N-type"
"58" "Aspac1_59408_5" "Aspac1_59408" "Aspac1_59408_5" "Aspac1_59408" "3" "NRPS" "Aspergillus aculeatus" "Aspergillus" "aculeatus" "Aspac1" "Nigri" "Aculeacin" "Eurotiomycetes" "Nigri" "A.aculeatus" "N-type"
"59" "Aspac1_59408_6" "Aspac1_59408" "Aspac1_59408_6" "Aspac1_59408" "3" "NRPS" "Aspergillus aculeatus" "Aspergillus" "aculeatus" "Aspac1" "Nigri" "Aculeacin" "Eurotiomycetes" "Nigri" "A.aculeatus" "N-type"
"60" "Aspac1_60230_1" "Aspac1_60230" "Aspac1_60230_1" "Aspac1_60230" "3" "NRPS" "Aspergillus aculeatus" "Aspergillus" "aculeatus" "Aspac1" "Nigri" "undetermined" "Eurotiomycetes" "Nigri" "A.aculeatus" "N-type"
"61" "Aspac1_60230_2" "Aspac1_60230" "Aspac1_60230_2" "Aspac1_60230" "3" "NRPS" "Aspergillus aculeatus" "Aspergillus" "aculeatus" "Aspac1" "Nigri" "undetermined" "Eurotiomycetes" "Nigri" "A.aculeatus" "N-type"
"62" "Aspac1_60230_3" "Aspac1_60230" "Aspac1_60230_3" "Aspac1_60230" "3" "NRPS" "Aspergillus aculeatus" "Aspergillus" "aculeatus" "Aspac1" "Nigri" "undetermined" "Eurotiomycetes" "Nigri" "A.aculeatus" "N-type"
"63" "Aspac1_60230_4" "Aspac1_60230" "Aspac1_60230_4" "Aspac1_60230" "3" "NRPS" "Aspergillus aculeatus" "Aspergillus" "aculeatus" "Aspac1" "Nigri" "undetermined" "Eurotiomycetes" "Nigri" "A.aculeatus" "N-type"
"64" "Aspac1_61978_1" "Aspac1_61978" "Aspac1_61978_1" "Aspac1_61978" "3" "NRPS-Like" "Aspergillus aculeatus" "Aspergillus" "aculeatus" "Aspac1" "Nigri" "undetermined" "Eurotiomycetes" "Nigri" "A.aculeatus" "N-type"
"65" "Aspac1_63555_1" "Aspac1_63555" "Aspac1_63555_1" "Aspac1_63555" "3" "NRPS-Like" "Aspergillus aculeatus" "Aspergillus" "aculeatus" "Aspac1" "Nigri" "undetermined" "Eurotiomycetes" "Nigri" "A.aculeatus" "N-type"
"66" "Aspac1_64101_1" "Aspac1_64101" "Aspac1_64101_1" "Aspac1_64101" "3" "NRPS" "Aspergillus aculeatus" "Aspergillus" "aculeatus" "Aspac1" "Nigri" "undetermined" "Eurotiomycetes" "Nigri" "A.aculeatus" "N-type"
"67" "Aspac1_64101_2" "Aspac1_64101" "Aspac1_64101_2" "Aspac1_64101" "3" "NRPS" "Aspergillus aculeatus" "Aspergillus" "aculeatus" "Aspac1" "Nigri" "undetermined" "Eurotiomycetes" "Nigri" "A.aculeatus" "N-type"
"68" "Aspac1_64146_1" "Aspac1_64146" "Aspac1_64146_1" "Aspac1_64146" "3" "NRPS" "Aspergillus aculeatus" "Aspergillus" "aculeatus" "Aspac1" "Nigri" "undetermined" "Eurotiomycetes" "Nigri" "A.aculeatus" "N-type"
"69" "Aspac1_64146_2" "Aspac1_64146" "Aspac1_64146_2" "Aspac1_64146" "3" "NRPS" "Aspergillus aculeatus" "Aspergillus" "aculeatus" "Aspac1" "Nigri" "undetermined" "Eurotiomycetes" "Nigri" "A.aculeatus" "N-type"
"70" "Aspac1_64146_3" "Aspac1_64146" "Aspac1_64146_3" "Aspac1_64146" "3" "NRPS" "Aspergillus aculeatus" "Aspergillus" "aculeatus" "Aspac1" "Nigri" "undetermined" "Eurotiomycetes" "Nigri" "A.aculeatus" "N-type"
"71" "Aspac1_64146_4" "Aspac1_64146" "Aspac1_64146_4" "Aspac1_64146" "3" "NRPS" "Aspergillus aculeatus" "Aspergillus" "aculeatus" "Aspac1" "Nigri" "undetermined" "Eurotiomycetes" "Nigri" "A.aculeatus" "N-type"
"72" "Aspac1_773_1" "Aspac1_773" "Aspac1_773_1" "Aspac1_773" "3" "NRPS" "Aspergillus aculeatus" "Aspergillus" "aculeatus" "Aspac1" "Nigri" "undetermined" "Eurotiomycetes" "Nigri" "A.aculeatus" "N-type"
"73" "Aspac1_802_1" "Aspac1_802" "Aspac1_802_1" "Aspac1_802" "3" "NRPS-Like" "Aspergillus aculeatus" "Aspergillus" "aculeatus" "Aspac1" "Nigri" "undetermined" "Eurotiomycetes" "Nigri" "A.aculeatus" "N-type"
"74" "Aspacu1_126011_1" "Aspacu1_126011" "Aspacu1_126011_1" "Aspacu1_126011" "2" "NRPS-Like" "Aspergillus aculeatinus" "Aspergillus" "aculeatinus" "Aspacu1" "Nigri" "undetermined" "Eurotiomycetes" "Nigri" "A.aculeatinus" "N-type"
"75" "Aspacu1_248168_1" "Aspacu1_248168" "Aspacu1_248168_1" "Aspacu1_248168" "2" "NRPS-Like" "Aspergillus aculeatinus" "Aspergillus" "aculeatinus" "Aspacu1" "Nigri" "undetermined" "Eurotiomycetes" "Nigri" "A.aculeatinus" "N-type"
"76" "Aspacu1_284919_1" "Aspacu1_284919" "Aspacu1_284919_1" "Aspacu1_284919" "2" "NRPS" "Aspergillus aculeatinus" "Aspergillus" "aculeatinus" "Aspacu1" "Nigri" "undetermined" "Eurotiomycetes" "Nigri" "A.aculeatinus" "N-type"
"77" "Aspacu1_284919_2" "Aspacu1_284919" "Aspacu1_284919_2" "Aspacu1_284919" "2" "NRPS" "Aspergillus aculeatinus" "Aspergillus" "aculeatinus" "Aspacu1" "Nigri" "undetermined" "Eurotiomycetes" "Nigri" "A.aculeatinus" "N-type"
"78" "Aspacu1_285046_1" "Aspacu1_285046" "Aspacu1_285046_1" "Aspacu1_285046" "2" "NRPS" "Aspergillus aculeatinus" "Aspergillus" "aculeatinus" "Aspacu1" "Nigri" "undetermined" "Eurotiomycetes" "Nigri" "A.aculeatinus" "N-type"
"79" "Aspacu1_285626_1" "Aspacu1_285626" "Aspacu1_285626_1" "Aspacu1_285626" "2" "NRPS" "Aspergillus aculeatinus" "Aspergillus" "aculeatinus" "Aspacu1" "Nigri" "undetermined" "Eurotiomycetes" "Nigri" "A.aculeatinus" "N-type"
"80" "Aspacu1_286875_1" "Aspacu1_286875" "Aspacu1_286875_1" "Aspacu1_286875" "2" "NRPS" "Aspergillus aculeatinus" "Aspergillus" "aculeatinus" "Aspacu1" "Nigri" "undetermined" "Eurotiomycetes" "Nigri" "A.aculeatinus" "N-type"
"81" "Aspacu1_297476_1" "Aspacu1_297476" "Aspacu1_297476_1" "Aspacu1_297476" "2" "NRPS" "Aspergillus aculeatinus" "Aspergillus" "aculeatinus" "Aspacu1" "Nigri" "undetermined" "Eurotiomycetes" "Nigri" "A.aculeatinus" "N-type"
"82" "Aspacu1_297476_2" "Aspacu1_297476" "Aspacu1_297476_2" "Aspacu1_297476" "2" "NRPS" "Aspergillus aculeatinus" "Aspergillus" "aculeatinus" "Aspacu1" "Nigri" "undetermined" "Eurotiomycetes" "Nigri" "A.aculeatinus" "N-type"
"83" "Aspacu1_310734_1" "Aspacu1_310734" "Aspacu1_310734_1" "Aspacu1_310734" "2" "NRPS-Like" "Aspergillus aculeatinus" "Aspergillus" "aculeatinus" "Aspacu1" "Nigri" "undetermined" "Eurotiomycetes" "Nigri" "A.aculeatinus" "N-type"
"84" "Aspacu1_320769_1" "Aspacu1_320769" "Aspacu1_320769_1" "Aspacu1_320769" "2" "NRPS-Like" "Aspergillus aculeatinus" "Aspergillus" "aculeatinus" "Aspacu1" "Nigri" "undetermined" "Eurotiomycetes" "Nigri" "A.aculeatinus" "N-type"
"85" "Aspacu1_324907_1" "Aspacu1_324907" "Aspacu1_324907_1" "Aspacu1_324907" "2" "NRPS" "Aspergillus aculeatinus" "Aspergillus" "aculeatinus" "Aspacu1" "Nigri" "undetermined" "Eurotiomycetes" "Nigri" "A.aculeatinus" "N-type"
"86" "Aspacu1_324907_2" "Aspacu1_324907" "Aspacu1_324907_2" "Aspacu1_324907" "2" "NRPS" "Aspergillus aculeatinus" "Aspergillus" "aculeatinus" "Aspacu1" "Nigri" "undetermined" "Eurotiomycetes" "Nigri" "A.aculeatinus" "N-type"
"87" "Aspacu1_324907_3" "Aspacu1_324907" "Aspacu1_324907_3" "Aspacu1_324907" "2" "NRPS" "Aspergillus aculeatinus" "Aspergillus" "aculeatinus" "Aspacu1" "Nigri" "undetermined" "Eurotiomycetes" "Nigri" "A.aculeatinus" "N-type"
"88" "Aspacu1_324907_4" "Aspacu1_324907" "Aspacu1_324907_4" "Aspacu1_324907" "2" "NRPS" "Aspergillus aculeatinus" "Aspergillus" "aculeatinus" "Aspacu1" "Nigri" "undetermined" "Eurotiomycetes" "Nigri" "A.aculeatinus" "N-type"
"89" "Aspacu1_332323_2" "Aspacu1_332323" "Aspacu1_332323_2" "Aspacu1_332323" "2" "NRPS" "Aspergillus aculeatinus" "Aspergillus" "aculeatinus" "Aspacu1" "Nigri" "undetermined" "Eurotiomycetes" "Nigri" "A.aculeatinus" "N-type"
"90" "Aspacu1_341967_1" "Aspacu1_341967" "Aspacu1_341967_1" "Aspacu1_341967" "2" "NRPS" "Aspergillus aculeatinus" "Aspergillus" "aculeatinus" "Aspacu1" "Nigri" "undetermined" "Eurotiomycetes" "Nigri" "A.aculeatinus" "N-type"
"91" "Aspacu1_341967_2" "Aspacu1_341967" "Aspacu1_341967_2" "Aspacu1_341967" "2" "NRPS" "Aspergillus aculeatinus" "Aspergillus" "aculeatinus" "Aspacu1" "Nigri" "undetermined" "Eurotiomycetes" "Nigri" "A.aculeatinus" "N-type"
"92" "Aspacu1_341967_3" "Aspacu1_341967" "Aspacu1_341967_3" "Aspacu1_341967" "2" "NRPS" "Aspergillus aculeatinus" "Aspergillus" "aculeatinus" "Aspacu1" "Nigri" "undetermined" "Eurotiomycetes" "Nigri" "A.aculeatinus" "N-type"
"93" "Aspacu1_341967_4" "Aspacu1_341967" "Aspacu1_341967_4" "Aspacu1_341967" "2" "NRPS" "Aspergillus aculeatinus" "Aspergillus" "aculeatinus" "Aspacu1" "Nigri" "undetermined" "Eurotiomycetes" "Nigri" "A.aculeatinus" "N-type"
"94" "Aspacu1_347476_1" "Aspacu1_347476" "Aspacu1_347476_1" "Aspacu1_347476" "2" "NRPS" "Aspergillus aculeatinus" "Aspergillus" "aculeatinus" "Aspacu1" "Nigri" "undetermined" "Eurotiomycetes" "Nigri" "A.aculeatinus" "N-type"
"95" "Aspacu1_352974_1" "Aspacu1_352974" "Aspacu1_352974_1" "Aspacu1_352974" "2" "NRPS" "Aspergillus aculeatinus" "Aspergillus" "aculeatinus" "Aspacu1" "Nigri" "undetermined" "Eurotiomycetes" "Nigri" "A.aculeatinus" "N-type"
"96" "Aspacu1_359320_1" "Aspacu1_359320" "Aspacu1_359320_1" "Aspacu1_359320" "2" "NRPS-Like" "Aspergillus aculeatinus" "Aspergillus" "aculeatinus" "Aspacu1" "Nigri" "undetermined" "Eurotiomycetes" "Nigri" "A.aculeatinus" "N-type"
"97" "Aspacu1_375544_1" "Aspacu1_375544" "Aspacu1_375544_1" "Aspacu1_375544" "2" "HYBRID" "Aspergillus aculeatinus" "Aspergillus" "aculeatinus" "Aspacu1" "Nigri" "undetermined" "Eurotiomycetes" "Nigri" "A.aculeatinus" "P-type"
"98" "Aspacu1_375639_1" "Aspacu1_375639" "Aspacu1_375639_1" "Aspacu1_375639" "2" "NRPS-Like" "Aspergillus aculeatinus" "Aspergillus" "aculeatinus" "Aspacu1" "Nigri" "undetermined" "Eurotiomycetes" "Nigri" "A.aculeatinus" "N-type"
"99" "Aspacu1_376977_1" "Aspacu1_376977" "Aspacu1_376977_1" "Aspacu1_376977" "2" "NRPS" "Aspergillus aculeatinus" "Aspergillus" "aculeatinus" "Aspacu1" "Nigri" "undetermined" "Eurotiomycetes" "Nigri" "A.aculeatinus" "N-type"
"100" "Aspacu1_376977_2" "Aspacu1_376977" "Aspacu1_376977_2" "Aspacu1_376977" "2" "NRPS" "Aspergillus aculeatinus" "Aspergillus" "aculeatinus" "Aspacu1" "Nigri" "undetermined" "Eurotiomycetes" "Nigri" "A.aculeatinus" "N-type"
"101" "Aspacu1_379225_1" "Aspacu1_379225" "Aspacu1_379225_1" "Aspacu1_379225" "2" "NRPS-Like" "Aspergillus aculeatinus" "Aspergillus" "aculeatinus" "Aspacu1" "Nigri" "undetermined" "Eurotiomycetes" "Nigri" "A.aculeatinus" "N-type"
"102" "Aspacu1_379510_1" "Aspacu1_379510" "Aspacu1_379510_1" "Aspacu1_379510" "2" "NRPS-Like" "Aspergillus aculeatinus" "Aspergillus" "aculeatinus" "Aspacu1" "Nigri" "undetermined" "Eurotiomycetes" "Nigri" "A.aculeatinus" "N-type"
"103" "Aspacu1_383216_1" "Aspacu1_383216" "Aspacu1_383216_1" "Aspacu1_383216" "2" "NRPS" "Aspergillus aculeatinus" "Aspergillus" "aculeatinus" "Aspacu1" "Nigri" "undetermined" "Eurotiomycetes" "Nigri" "A.aculeatinus" "N-type"
"104" "Aspacu1_383216_2" "Aspacu1_383216" "Aspacu1_383216_2" "Aspacu1_383216" "2" "NRPS" "Aspergillus aculeatinus" "Aspergillus" "aculeatinus" "Aspacu1" "Nigri" "undetermined" "Eurotiomycetes" "Nigri" "A.aculeatinus" "N-type"
"105" "Aspacu1_386455_1" "Aspacu1_386455" "Aspacu1_386455_1" "Aspacu1_386455" "2" "NRPS" "Aspergillus aculeatinus" "Aspergillus" "aculeatinus" "Aspacu1" "Nigri" "undetermined" "Eurotiomycetes" "Nigri" "A.aculeatinus" "N-type"
"106" "Aspacu1_390747_1" "Aspacu1_390747" "Aspacu1_390747_1" "Aspacu1_390747" "2" "NRPS-Like" "Aspergillus aculeatinus" "Aspergillus" "aculeatinus" "Aspacu1" "Nigri" "undetermined" "Eurotiomycetes" "Nigri" "A.aculeatinus" "N-type"
"107" "Aspacu1_407314_1" "Aspacu1_407314" "Aspacu1_407314_1" "Aspacu1_407314" "2" "NRPS-Like" "Aspergillus aculeatinus" "Aspergillus" "aculeatinus" "Aspacu1" "Nigri" "undetermined" "Eurotiomycetes" "Nigri" "A.aculeatinus" "N-type"
"108" "Aspacu1_418700_1" "Aspacu1_418700" "Aspacu1_418700_1" "Aspacu1_418700" "2" "NRPS-Like" "Aspergillus aculeatinus" "Aspergillus" "aculeatinus" "Aspacu1" "Nigri" "undetermined" "Eurotiomycetes" "Nigri" "A.aculeatinus" "N-type"
"109" "Aspacu1_422705_1" "Aspacu1_422705" "Aspacu1_422705_1" "Aspacu1_422705" "2" "NRPS-Like" "Aspergillus aculeatinus" "Aspergillus" "aculeatinus" "Aspacu1" "Nigri" "undetermined" "Eurotiomycetes" "Nigri" "A.aculeatinus" "N-type"
"110" "Aspacu1_424096_1" "Aspacu1_424096" "Aspacu1_424096_1" "Aspacu1_424096" "2" "NRPS-Like" "Aspergillus aculeatinus" "Aspergillus" "aculeatinus" "Aspacu1" "Nigri" "undetermined" "Eurotiomycetes" "Nigri" "A.aculeatinus" "N-type"
"111" "Aspacu1_429294_1" "Aspacu1_429294" "Aspacu1_429294_1" "Aspacu1_429294" "2" "HYBRID" "Aspergillus aculeatinus" "Aspergillus" "aculeatinus" "Aspacu1" "Nigri" "undetermined" "Eurotiomycetes" "Nigri" "A.aculeatinus" "P-type"
"112" "Aspacu1_434150_1" "Aspacu1_434150" "Aspacu1_434150_1" "Aspacu1_434150" "2" "NRPS" "Aspergillus aculeatinus" "Aspergillus" "aculeatinus" "Aspacu1" "Nigri" "undetermined" "Eurotiomycetes" "Nigri" "A.aculeatinus" "N-type"
"113" "Aspacu1_434150_2" "Aspacu1_434150" "Aspacu1_434150_2" "Aspacu1_434150" "2" "NRPS" "Aspergillus aculeatinus" "Aspergillus" "aculeatinus" "Aspacu1" "Nigri" "undetermined" "Eurotiomycetes" "Nigri" "A.aculeatinus" "N-type"
"114" "Aspacu1_434150_3" "Aspacu1_434150" "Aspacu1_434150_3" "Aspacu1_434150" "2" "NRPS" "Aspergillus aculeatinus" "Aspergillus" "aculeatinus" "Aspacu1" "Nigri" "undetermined" "Eurotiomycetes" "Nigri" "A.aculeatinus" "N-type"
"115" "Aspacu1_434150_4" "Aspacu1_434150" "Aspacu1_434150_4" "Aspacu1_434150" "2" "NRPS" "Aspergillus aculeatinus" "Aspergillus" "aculeatinus" "Aspacu1" "Nigri" "undetermined" "Eurotiomycetes" "Nigri" "A.aculeatinus" "N-type"
"116" "Aspacu1_434150_5" "Aspacu1_434150" "Aspacu1_434150_5" "Aspacu1_434150" "2" "NRPS" "Aspergillus aculeatinus" "Aspergillus" "aculeatinus" "Aspacu1" "Nigri" "undetermined" "Eurotiomycetes" "Nigri" "A.aculeatinus" "N-type"
"117" "Aspacu1_437329_1" "Aspacu1_437329" "Aspacu1_437329_1" "Aspacu1_437329" "2" "NRPS" "Aspergillus aculeatinus" "Aspergillus" "aculeatinus" "Aspacu1" "Nigri" "undetermined" "Eurotiomycetes" "Nigri" "A.aculeatinus" "N-type"
"118" "Aspacu1_437329_2" "Aspacu1_437329" "Aspacu1_437329_2" "Aspacu1_437329" "2" "NRPS" "Aspergillus aculeatinus" "Aspergillus" "aculeatinus" "Aspacu1" "Nigri" "undetermined" "Eurotiomycetes" "Nigri" "A.aculeatinus" "N-type"
"119" "Aspacu1_440886_1" "Aspacu1_440886" "Aspacu1_440886_1" "Aspacu1_440886" "2" "NRPS-Like" "Aspergillus aculeatinus" "Aspergillus" "aculeatinus" "Aspacu1" "Nigri" "undetermined" "Eurotiomycetes" "Nigri" "A.aculeatinus" "N-type"
"120" "Aspacu1_443249_1" "Aspacu1_443249" "Aspacu1_443249_1" "Aspacu1_443249" "2" "NRPS-Like" "Aspergillus aculeatinus" "Aspergillus" "aculeatinus" "Aspacu1" "Nigri" "undetermined" "Eurotiomycetes" "Nigri" "A.aculeatinus" "N-type"
"121" "Aspacu1_444237_1" "Aspacu1_444237" "Aspacu1_444237_1" "Aspacu1_444237" "2" "NRPS-Like" "Aspergillus aculeatinus" "Aspergillus" "aculeatinus" "Aspacu1" "Nigri" "undetermined" "Eurotiomycetes" "Nigri" "A.aculeatinus" "N-type"
"122" "Aspacu1_446230_1" "Aspacu1_446230" "Aspacu1_446230_1" "Aspacu1_446230" "2" "NRPS-Like" "Aspergillus aculeatinus" "Aspergillus" "aculeatinus" "Aspacu1" "Nigri" "undetermined" "Eurotiomycetes" "Nigri" "A.aculeatinus" "N-type"
"123" "Aspacu1_449854_1" "Aspacu1_449854" "Aspacu1_449854_1" "Aspacu1_449854" "2" "NRPS-Like" "Aspergillus aculeatinus" "Aspergillus" "aculeatinus" "Aspacu1" "Nigri" "undetermined" "Eurotiomycetes" "Nigri" "A.aculeatinus" "N-type"
"124" "Aspacu1_451210_1" "Aspacu1_451210" "Aspacu1_451210_1" "Aspacu1_451210" "2" "NRPS" "Aspergillus aculeatinus" "Aspergillus" "aculeatinus" "Aspacu1" "Nigri" "undetermined" "Eurotiomycetes" "Nigri" "A.aculeatinus" "N-type"
"125" "Aspacu1_451210_2" "Aspacu1_451210" "Aspacu1_451210_2" "Aspacu1_451210" "2" "NRPS" "Aspergillus aculeatinus" "Aspergillus" "aculeatinus" "Aspacu1" "Nigri" "undetermined" "Eurotiomycetes" "Nigri" "A.aculeatinus" "N-type"
"126" "Aspacu1_451212_1" "Aspacu1_451212" "Aspacu1_451212_1" "Aspacu1_451212" "2" "NRPS" "Aspergillus aculeatinus" "Aspergillus" "aculeatinus" "Aspacu1" "Nigri" "Aculeacin" "Eurotiomycetes" "Nigri" "A.aculeatinus" "N-type"
"127" "Aspacu1_451212_2" "Aspacu1_451212" "Aspacu1_451212_2" "Aspacu1_451212" "2" "NRPS" "Aspergillus aculeatinus" "Aspergillus" "aculeatinus" "Aspacu1" "Nigri" "Aculeacin" "Eurotiomycetes" "Nigri" "A.aculeatinus" "N-type"
"128" "Aspacu1_451212_3" "Aspacu1_451212" "Aspacu1_451212_3" "Aspacu1_451212" "2" "NRPS" "Aspergillus aculeatinus" "Aspergillus" "aculeatinus" "Aspacu1" "Nigri" "Aculeacin" "Eurotiomycetes" "Nigri" "A.aculeatinus" "N-type"
"129" "Aspacu1_451397_1" "Aspacu1_451397" "Aspacu1_451397_1" "Aspacu1_451397" "2" "NRPS-Like" "Aspergillus aculeatinus" "Aspergillus" "aculeatinus" "Aspacu1" "Nigri" "undetermined" "Eurotiomycetes" "Nigri" "A.aculeatinus" "N-type"
"130" "Aspacu1_452187_1" "Aspacu1_452187" "Aspacu1_452187_1" "Aspacu1_452187" "2" "NRPS-Like" "Aspergillus aculeatinus" "Aspergillus" "aculeatinus" "Aspacu1" "Nigri" "undetermined" "Eurotiomycetes" "Nigri" "A.aculeatinus" "N-type"
"131" "Aspacu1_452822_1" "Aspacu1_452822" "Aspacu1_452822_1" "Aspacu1_452822" "2" "NRPS-Like" "Aspergillus aculeatinus" "Aspergillus" "aculeatinus" "Aspacu1" "Nigri" "undetermined" "Eurotiomycetes" "Nigri" "A.aculeatinus" "N-type"
"132" "Aspacu1_452956_1" "Aspacu1_452956" "Aspacu1_452956_1" "Aspacu1_452956" "2" "NRPS" "Aspergillus aculeatinus" "Aspergillus" "aculeatinus" "Aspacu1" "Nigri" "undetermined" "Eurotiomycetes" "Nigri" "A.aculeatinus" "N-type"
"133" "Aspacu1_453363_1" "Aspacu1_453363" "Aspacu1_453363_1" "Aspacu1_453363" "2" "NRPS" "Aspergillus aculeatinus" "Aspergillus" "aculeatinus" "Aspacu1" "Nigri" "undetermined" "Eurotiomycetes" "Nigri" "A.aculeatinus" "N-type"
"134" "Aspacu1_460895_1" "Aspacu1_460895" "Aspacu1_460895_1" "Aspacu1_460895" "2" "NRPS-Like" "Aspergillus aculeatinus" "Aspergillus" "aculeatinus" "Aspacu1" "Nigri" "undetermined" "Eurotiomycetes" "Nigri" "A.aculeatinus" "N-type"
"135" "Aspacu1_462906_1" "Aspacu1_462906" "Aspacu1_462906_1" "Aspacu1_462906" "2" "NRPS-Like" "Aspergillus aculeatinus" "Aspergillus" "aculeatinus" "Aspacu1" "Nigri" "undetermined" "Eurotiomycetes" "Nigri" "A.aculeatinus" "N-type"
"136" "Aspacu1_464400_1" "Aspacu1_464400" "Aspacu1_464400_1" "Aspacu1_464400" "2" "NRPS" "Aspergillus aculeatinus" "Aspergillus" "aculeatinus" "Aspacu1" "Nigri" "undetermined" "Eurotiomycetes" "Nigri" "A.aculeatinus" "N-type"
"137" "Aspacu1_464400_2" "Aspacu1_464400" "Aspacu1_464400_2" "Aspacu1_464400" "2" "NRPS" "Aspergillus aculeatinus" "Aspergillus" "aculeatinus" "Aspacu1" "Nigri" "undetermined" "Eurotiomycetes" "Nigri" "A.aculeatinus" "N-type"
"138" "Aspacu1_464400_3" "Aspacu1_464400" "Aspacu1_464400_3" "Aspacu1_464400" "2" "NRPS" "Aspergillus aculeatinus" "Aspergillus" "aculeatinus" "Aspacu1" "Nigri" "undetermined" "Eurotiomycetes" "Nigri" "A.aculeatinus" "N-type"
"139" "Aspacu1_467184_1" "Aspacu1_467184" "Aspacu1_467184_1" "Aspacu1_467184" "2" "HYBRID" "Aspergillus aculeatinus" "Aspergillus" "aculeatinus" "Aspacu1" "Nigri" "undetermined" "Eurotiomycetes" "Nigri" "A.aculeatinus" "P-type"
"140" "Aspacu1_470489_1" "Aspacu1_470489" "Aspacu1_470489_1" "Aspacu1_470489" "2" "NRPS" "Aspergillus aculeatinus" "Aspergillus" "aculeatinus" "Aspacu1" "Nigri" "undetermined" "Eurotiomycetes" "Nigri" "A.aculeatinus" "N-type"
"141" "Aspacu1_470489_2" "Aspacu1_470489" "Aspacu1_470489_2" "Aspacu1_470489" "2" "NRPS" "Aspergillus aculeatinus" "Aspergillus" "aculeatinus" "Aspacu1" "Nigri" "undetermined" "Eurotiomycetes" "Nigri" "A.aculeatinus" "N-type"
"142" "Aspacu1_471179_1" "Aspacu1_471179" "Aspacu1_471179_1" "Aspacu1_471179" "2" "NRPS" "Aspergillus aculeatinus" "Aspergillus" "aculeatinus" "Aspacu1" "Nigri" "undetermined" "Eurotiomycetes" "Nigri" "A.aculeatinus" "N-type"
"143" "Aspacu1_472963_1" "Aspacu1_472963" "Aspacu1_472963_1" "Aspacu1_472963" "2" "NRPS" "Aspergillus aculeatinus" "Aspergillus" "aculeatinus" "Aspacu1" "Nigri" "undetermined" "Eurotiomycetes" "Nigri" "A.aculeatinus" "N-type"
"144" "Aspacu1_472963_2" "Aspacu1_472963" "Aspacu1_472963_2" "Aspacu1_472963" "2" "NRPS" "Aspergillus aculeatinus" "Aspergillus" "aculeatinus" "Aspacu1" "Nigri" "undetermined" "Eurotiomycetes" "Nigri" "A.aculeatinus" "N-type"
"145" "Aspacu1_473145_1" "Aspacu1_473145" "Aspacu1_473145_1" "Aspacu1_473145" "2" "NRPS-Like" "Aspergillus aculeatinus" "Aspergillus" "aculeatinus" "Aspacu1" "Nigri" "undetermined" "Eurotiomycetes" "Nigri" "A.aculeatinus" "N-type"
"146" "Aspacu1_473521_1" "Aspacu1_473521" "Aspacu1_473521_1" "Aspacu1_473521" "2" "NRPS" "Aspergillus aculeatinus" "Aspergillus" "aculeatinus" "Aspacu1" "Nigri" "undetermined" "Eurotiomycetes" "Nigri" "A.aculeatinus" "N-type"
"147" "Aspacu1_475003_1" "Aspacu1_475003" "Aspacu1_475003_1" "Aspacu1_475003" "2" "NRPS" "Aspergillus aculeatinus" "Aspergillus" "aculeatinus" "Aspacu1" "Nigri" "undetermined" "Eurotiomycetes" "Nigri" "A.aculeatinus" "N-type"
"148" "Aspacu1_475184_1" "Aspacu1_475184" "Aspacu1_475184_1" "Aspacu1_475184" "2" "NRPS" "Aspergillus aculeatinus" "Aspergillus" "aculeatinus" "Aspacu1" "Nigri" "undetermined" "Eurotiomycetes" "Nigri" "A.aculeatinus" "N-type"
"149" "Aspbr1_116972_1" "Aspbr1_116972" "Aspbr1_116972_1" "Aspbr1_116972" "4" "NRPS-Like" "Aspergillus brasiliensis" "Aspergillus" "brasiliensis" "Aspbr1" "Nigri" "undetermined" "Eurotiomycetes" "Nigri" "A.brasiliensis" "N-type"
"150" "Aspbr1_119907_1" "Aspbr1_119907" "Aspbr1_119907_1" "Aspbr1_119907" "4" "NRPS-Like" "Aspergillus brasiliensis" "Aspergillus" "brasiliensis" "Aspbr1" "Nigri" "undetermined" "Eurotiomycetes" "Nigri" "A.brasiliensis" "N-type"
"151" "Aspbr1_121167_1" "Aspbr1_121167" "Aspbr1_121167_1" "Aspbr1_121167" "4" "NRPS" "Aspergillus brasiliensis" "Aspergillus" "brasiliensis" "Aspbr1" "Nigri" "undetermined" "Eurotiomycetes" "Nigri" "A.brasiliensis" "N-type"
"152" "Aspbr1_121167_2" "Aspbr1_121167" "Aspbr1_121167_2" "Aspbr1_121167" "4" "NRPS" "Aspergillus brasiliensis" "Aspergillus" "brasiliensis" "Aspbr1" "Nigri" "undetermined" "Eurotiomycetes" "Nigri" "A.brasiliensis" "N-type"
"153" "Aspbr1_121167_3" "Aspbr1_121167" "Aspbr1_121167_3" "Aspbr1_121167" "4" "NRPS" "Aspergillus brasiliensis" "Aspergillus" "brasiliensis" "Aspbr1" "Nigri" "undetermined" "Eurotiomycetes" "Nigri" "A.brasiliensis" "N-type"
"154" "Aspbr1_125300_1" "Aspbr1_125300" "Aspbr1_125300_1" "Aspbr1_125300" "4" "NRPS-Like" "Aspergillus brasiliensis" "Aspergillus" "brasiliensis" "Aspbr1" "Nigri" "undetermined" "Eurotiomycetes" "Nigri" "A.brasiliensis" "N-type"
"155" "Aspbr1_126737_1" "Aspbr1_126737" "Aspbr1_126737_1" "Aspbr1_126737" "4" "HYBRID" "Aspergillus brasiliensis" "Aspergillus" "brasiliensis" "Aspbr1" "Nigri" "undetermined" "Eurotiomycetes" "Nigri" "A.brasiliensis" "P-type"
"156" "Aspbr1_129995_1" "Aspbr1_129995" "Aspbr1_129995_1" "Aspbr1_129995" "4" "NRPS" "Aspergillus brasiliensis" "Aspergillus" "brasiliensis" "Aspbr1" "Nigri" "undetermined" "Eurotiomycetes" "Nigri" "A.brasiliensis" "N-type"
"157" "Aspbr1_129995_2" "Aspbr1_129995" "Aspbr1_129995_2" "Aspbr1_129995" "4" "NRPS" "Aspergillus brasiliensis" "Aspergillus" "brasiliensis" "Aspbr1" "Nigri" "undetermined" "Eurotiomycetes" "Nigri" "A.brasiliensis" "N-type"
"158" "Aspbr1_129995_3" "Aspbr1_129995" "Aspbr1_129995_3" "Aspbr1_129995" "4" "NRPS" "Aspergillus brasiliensis" "Aspergillus" "brasiliensis" "Aspbr1" "Nigri" "undetermined" "Eurotiomycetes" "Nigri" "A.brasiliensis" "N-type"
"159" "Aspbr1_130985_1" "Aspbr1_130985" "Aspbr1_130985_1" "Aspbr1_130985" "4" "NRPS" "Aspergillus brasiliensis" "Aspergillus" "brasiliensis" "Aspbr1" "Nigri" "undetermined" "Eurotiomycetes" "Nigri" "A.brasiliensis" "N-type"
"160" "Aspbr1_131188_1" "Aspbr1_131188" "Aspbr1_131188_1" "Aspbr1_131188" "4" "NRPS-Like" "Aspergillus brasiliensis" "Aspergillus" "brasiliensis" "Aspbr1" "Nigri" "undetermined" "Eurotiomycetes" "Nigri" "A.brasiliensis" "N-type"
"161" "Aspbr1_132942_1" "Aspbr1_132942" "Aspbr1_132942_1" "Aspbr1_132942" "4" "NRPS" "Aspergillus brasiliensis" "Aspergillus" "brasiliensis" "Aspbr1" "Nigri" "undetermined" "Eurotiomycetes" "Nigri" "A.brasiliensis" "N-type"
"162" "Aspbr1_135017_1" "Aspbr1_135017" "Aspbr1_135017_1" "Aspbr1_135017" "4" "NRPS" "Aspergillus brasiliensis" "Aspergillus" "brasiliensis" "Aspbr1" "Nigri" "undetermined" "Eurotiomycetes" "Nigri" "A.brasiliensis" "N-type"
"163" "Aspbr1_135017_2" "Aspbr1_135017" "Aspbr1_135017_2" "Aspbr1_135017" "4" "NRPS" "Aspergillus brasiliensis" "Aspergillus" "brasiliensis" "Aspbr1" "Nigri" "undetermined" "Eurotiomycetes" "Nigri" "A.brasiliensis" "N-type"
"164" "Aspbr1_135017_3" "Aspbr1_135017" "Aspbr1_135017_3" "Aspbr1_135017" "4" "NRPS" "Aspergillus brasiliensis" "Aspergillus" "brasiliensis" "Aspbr1" "Nigri" "undetermined" "Eurotiomycetes" "Nigri" "A.brasiliensis" "N-type"
"165" "Aspbr1_135017_4" "Aspbr1_135017" "Aspbr1_135017_4" "Aspbr1_135017" "4" "NRPS" "Aspergillus brasiliensis" "Aspergillus" "brasiliensis" "Aspbr1" "Nigri" "undetermined" "Eurotiomycetes" "Nigri" "A.brasiliensis" "N-type"
"166" "Aspbr1_154054_1" "Aspbr1_154054" "Aspbr1_154054_1" "Aspbr1_154054" "4" "NRPS-Like" "Aspergillus brasiliensis" "Aspergillus" "brasiliensis" "Aspbr1" "Nigri" "undetermined" "Eurotiomycetes" "Nigri" "A.brasiliensis" "N-type"
"167" "Aspbr1_165333_1" "Aspbr1_165333" "Aspbr1_165333_1" "Aspbr1_165333" "4" "NRPS-Like" "Aspergillus brasiliensis" "Aspergillus" "brasiliensis" "Aspbr1" "Nigri" "undetermined" "Eurotiomycetes" "Nigri" "A.brasiliensis" "N-type"
"168" "Aspbr1_190761_1" "Aspbr1_190761" "Aspbr1_190761_1" "Aspbr1_190761" "4" "HYBRID" "Aspergillus brasiliensis" "Aspergillus" "brasiliensis" "Aspbr1" "Nigri" "Pyranonigrin" "Eurotiomycetes" "Nigri" "A.brasiliensis" "P-type"
"169" "Aspbr1_191248_1" "Aspbr1_191248" "Aspbr1_191248_1" "Aspbr1_191248" "4" "HYBRID" "Aspergillus brasiliensis" "Aspergillus" "brasiliensis" "Aspbr1" "Nigri" "undetermined" "Eurotiomycetes" "Nigri" "A.brasiliensis" "P-type"
"170" "Aspbr1_191763_1" "Aspbr1_191763" "Aspbr1_191763_1" "Aspbr1_191763" "4" "HYBRID" "Aspergillus brasiliensis" "Aspergillus" "brasiliensis" "Aspbr1" "Nigri" "undetermined" "Eurotiomycetes" "Nigri" "A.brasiliensis" "P-type"
"171" "Aspbr1_193948_1" "Aspbr1_193948" "Aspbr1_193948_1" "Aspbr1_193948" "4" "NRPS" "Aspergillus brasiliensis" "Aspergillus" "brasiliensis" "Aspbr1" "Nigri" "Ferrichrome" "Eurotiomycetes" "Nigri" "A.brasiliensis" "N-type"
"172" "Aspbr1_193948_2" "Aspbr1_193948" "Aspbr1_193948_2" "Aspbr1_193948" "4" "NRPS" "Aspergillus brasiliensis" "Aspergillus" "brasiliensis" "Aspbr1" "Nigri" "Ferrichrome" "Eurotiomycetes" "Nigri" "A.brasiliensis" "N-type"
"173" "Aspbr1_193948_3" "Aspbr1_193948" "Aspbr1_193948_3" "Aspbr1_193948" "4" "NRPS" "Aspergillus brasiliensis" "Aspergillus" "brasiliensis" "Aspbr1" "Nigri" "Ferrichrome" "Eurotiomycetes" "Nigri" "A.brasiliensis" "N-type"
"174" "Aspbr1_193948_4" "Aspbr1_193948" "Aspbr1_193948_4" "Aspbr1_193948" "4" "NRPS" "Aspergillus brasiliensis" "Aspergillus" "brasiliensis" "Aspbr1" "Nigri" "Ferrichrome" "Eurotiomycetes" "Nigri" "A.brasiliensis" "N-type"
"175" "Aspbr1_193948_5" "Aspbr1_193948" "Aspbr1_193948_5" "Aspbr1_193948" "4" "NRPS" "Aspergillus brasiliensis" "Aspergillus" "brasiliensis" "Aspbr1" "Nigri" "Ferrichrome" "Eurotiomycetes" "Nigri" "A.brasiliensis" "N-type"
"176" "Aspbr1_196470_1" "Aspbr1_196470" "Aspbr1_196470_1" "Aspbr1_196470" "4" "NRPS" "Aspergillus brasiliensis" "Aspergillus" "brasiliensis" "Aspbr1" "Nigri" "undetermined" "Eurotiomycetes" "Nigri" "A.brasiliensis" "N-type"
"177" "Aspbr1_196470_2" "Aspbr1_196470" "Aspbr1_196470_2" "Aspbr1_196470" "4" "NRPS" "Aspergillus brasiliensis" "Aspergillus" "brasiliensis" "Aspbr1" "Nigri" "undetermined" "Eurotiomycetes" "Nigri" "A.brasiliensis" "N-type"
"178" "Aspbr1_199747_1" "Aspbr1_199747" "Aspbr1_199747_1" "Aspbr1_199747" "4" "NRPS" "Aspergillus brasiliensis" "Aspergillus" "brasiliensis" "Aspbr1" "Nigri" "undetermined" "Eurotiomycetes" "Nigri" "A.brasiliensis" "N-type"
"179" "Aspbr1_199747_2" "Aspbr1_199747" "Aspbr1_199747_2" "Aspbr1_199747" "4" "NRPS" "Aspergillus brasiliensis" "Aspergillus" "brasiliensis" "Aspbr1" "Nigri" "undetermined" "Eurotiomycetes" "Nigri" "A.brasiliensis" "N-type"
"180" "Aspbr1_201678_1" "Aspbr1_201678" "Aspbr1_201678_1" "Aspbr1_201678" "4" "NRPS-Like" "Aspergillus brasiliensis" "Aspergillus" "brasiliensis" "Aspbr1" "Nigri" "undetermined" "Eurotiomycetes" "Nigri" "A.brasiliensis" "N-type"
"181" "Aspbr1_211676_1" "Aspbr1_211676" "Aspbr1_211676_1" "Aspbr1_211676" "4" "HYBRID" "Aspergillus brasiliensis" "Aspergillus" "brasiliensis" "Aspbr1" "Nigri" "undetermined" "Eurotiomycetes" "Nigri" "A.brasiliensis" "P-type"
"182" "Aspbr1_27062_1" "Aspbr1_27062" "Aspbr1_27062_1" "Aspbr1_27062" "4" "NRPS-Like" "Aspergillus brasiliensis" "Aspergillus" "brasiliensis" "Aspbr1" "Nigri" "undetermined" "Eurotiomycetes" "Nigri" "A.brasiliensis" "N-type"
"183" "Aspbr1_27433_1" "Aspbr1_27433" "Aspbr1_27433_1" "Aspbr1_27433" "4" "NRPS" "Aspergillus brasiliensis" "Aspergillus" "brasiliensis" "Aspbr1" "Nigri" "undetermined" "Eurotiomycetes" "Nigri" "A.brasiliensis" "N-type"
"184" "Aspbr1_30764_1" "Aspbr1_30764" "Aspbr1_30764_1" "Aspbr1_30764" "4" "NRPS-Like" "Aspergillus brasiliensis" "Aspergillus" "brasiliensis" "Aspbr1" "Nigri" "undetermined" "Eurotiomycetes" "Nigri" "A.brasiliensis" "N-type"
"185" "Aspbr1_33860_1" "Aspbr1_33860" "Aspbr1_33860_1" "Aspbr1_33860" "4" "NRPS-Like" "Aspergillus brasiliensis" "Aspergillus" "brasiliensis" "Aspbr1" "Nigri" "undetermined" "Eurotiomycetes" "Nigri" "A.brasiliensis" "N-type"
"186" "Aspbr1_34020_1" "Aspbr1_34020" "Aspbr1_34020_1" "Aspbr1_34020" "4" "NRPS" "Aspergillus brasiliensis" "Aspergillus" "brasiliensis" "Aspbr1" "Nigri" "undetermined" "Eurotiomycetes" "Nigri" "A.brasiliensis" "N-type"
"187" "Aspbr1_34020_2" "Aspbr1_34020" "Aspbr1_34020_2" "Aspbr1_34020" "4" "NRPS" "Aspergillus brasiliensis" "Aspergillus" "brasiliensis" "Aspbr1" "Nigri" "undetermined" "Eurotiomycetes" "Nigri" "A.brasiliensis" "N-type"
"188" "Aspbr1_34020_3" "Aspbr1_34020" "Aspbr1_34020_3" "Aspbr1_34020" "4" "NRPS" "Aspergillus brasiliensis" "Aspergillus" "brasiliensis" "Aspbr1" "Nigri" "undetermined" "Eurotiomycetes" "Nigri" "A.brasiliensis" "N-type"
"189" "Aspbr1_34020_4" "Aspbr1_34020" "Aspbr1_34020_4" "Aspbr1_34020" "4" "NRPS" "Aspergillus brasiliensis" "Aspergillus" "brasiliensis" "Aspbr1" "Nigri" "undetermined" "Eurotiomycetes" "Nigri" "A.brasiliensis" "N-type"
"190" "Aspbr1_372853_1" "Aspbr1_372853" "Aspbr1_372853_1" "Aspbr1_372853" "4" "NRPS" "Aspergillus brasiliensis" "Aspergillus" "brasiliensis" "Aspbr1" "Nigri" "undetermined" "Eurotiomycetes" "Nigri" "A.brasiliensis" "N-type"
"191" "Aspbr1_41690_1" "Aspbr1_41690" "Aspbr1_41690_1" "Aspbr1_41690" "4" "NRPS" "Aspergillus brasiliensis" "Aspergillus" "brasiliensis" "Aspbr1" "Nigri" "undetermined" "Eurotiomycetes" "Nigri" "A.brasiliensis" "N-type"
"192" "Aspbr1_41690_2" "Aspbr1_41690" "Aspbr1_41690_2" "Aspbr1_41690" "4" "NRPS" "Aspergillus brasiliensis" "Aspergillus" "brasiliensis" "Aspbr1" "Nigri" "undetermined" "Eurotiomycetes" "Nigri" "A.brasiliensis" "N-type"
"193" "Aspbr1_41690_3" "Aspbr1_41690" "Aspbr1_41690_3" "Aspbr1_41690" "4" "NRPS" "Aspergillus brasiliensis" "Aspergillus" "brasiliensis" "Aspbr1" "Nigri" "undetermined" "Eurotiomycetes" "Nigri" "A.brasiliensis" "N-type"
"194" "Aspbr1_41690_4" "Aspbr1_41690" "Aspbr1_41690_4" "Aspbr1_41690" "4" "NRPS" "Aspergillus brasiliensis" "Aspergillus" "brasiliensis" "Aspbr1" "Nigri" "undetermined" "Eurotiomycetes" "Nigri" "A.brasiliensis" "N-type"
"195" "Aspbr1_45119_1" "Aspbr1_45119" "Aspbr1_45119_1" "Aspbr1_45119" "4" "NRPS-Like" "Aspergillus brasiliensis" "Aspergillus" "brasiliensis" "Aspbr1" "Nigri" "undetermined" "Eurotiomycetes" "Nigri" "A.brasiliensis" "N-type"
"196" "Aspbr1_47081_1" "Aspbr1_47081" "Aspbr1_47081_1" "Aspbr1_47081" "4" "NRPS-Like" "Aspergillus brasiliensis" "Aspergillus" "brasiliensis" "Aspbr1" "Nigri" "undetermined" "Eurotiomycetes" "Nigri" "A.brasiliensis" "N-type"
"197" "Aspbr1_47641_1" "Aspbr1_47641" "Aspbr1_47641_1" "Aspbr1_47641" "4" "NRPS-Like" "Aspergillus brasiliensis" "Aspergillus" "brasiliensis" "Aspbr1" "Nigri" "undetermined" "Eurotiomycetes" "Nigri" "A.brasiliensis" "N-type"
"198" "Aspbr1_61383_1" "Aspbr1_61383" "Aspbr1_61383_1" "Aspbr1_61383" "4" "NRPS-Like" "Aspergillus brasiliensis" "Aspergillus" "brasiliensis" "Aspbr1" "Nigri" "undetermined" "Eurotiomycetes" "Nigri" "A.brasiliensis" "N-type"
"199" "Aspbr1_62855_1" "Aspbr1_62855" "Aspbr1_62855_1" "Aspbr1_62855" "4" "NRPS-Like" "Aspergillus brasiliensis" "Aspergillus" "brasiliensis" "Aspbr1" "Nigri" "undetermined" "Eurotiomycetes" "Nigri" "A.brasiliensis" "N-type"
"200" "Aspbr1_64383_1" "Aspbr1_64383" "Aspbr1_64383_1" "Aspbr1_64383" "4" "NRPS-Like" "Aspergillus brasiliensis" "Aspergillus" "brasiliensis" "Aspbr1" "Nigri" "undetermined" "Eurotiomycetes" "Nigri" "A.brasiliensis" "N-type"
"201" "Aspbr1_658998_1" "Aspbr1_658998" "Aspbr1_658998_1" "Aspbr1_658998" "4" "NRPS-Like" "Aspergillus brasiliensis" "Aspergillus" "brasiliensis" "Aspbr1" "Nigri" "undetermined" "Eurotiomycetes" "Nigri" "A.brasiliensis" "N-type"
"202" "Aspbr1_663711_1" "Aspbr1_663711" "Aspbr1_663711_1" "Aspbr1_663711" "4" "NRPS-Like" "Aspergillus brasiliensis" "Aspergillus" "brasiliensis" "Aspbr1" "Nigri" "undetermined" "Eurotiomycetes" "Nigri" "A.brasiliensis" "N-type"
"203" "Aspbr1_664586_1" "Aspbr1_664586" "Aspbr1_664586_1" "Aspbr1_664586" "4" "NRPS" "Aspergillus brasiliensis" "Aspergillus" "brasiliensis" "Aspbr1" "Nigri" "undetermined" "Eurotiomycetes" "Nigri" "A.brasiliensis" "N-type"
"204" "Aspbr1_67580_1" "Aspbr1_67580" "Aspbr1_67580_1" "Aspbr1_67580" "4" "NRPS" "Aspergillus brasiliensis" "Aspergillus" "brasiliensis" "Aspbr1" "Nigri" "undetermined" "Eurotiomycetes" "Nigri" "A.brasiliensis" "N-type"
"205" "Aspbr1_67580_2" "Aspbr1_67580" "Aspbr1_67580_2" "Aspbr1_67580" "4" "NRPS" "Aspergillus brasiliensis" "Aspergillus" "brasiliensis" "Aspbr1" "Nigri" "undetermined" "Eurotiomycetes" "Nigri" "A.brasiliensis" "N-type"
"206" "Aspbr1_68538_1" "Aspbr1_68538" "Aspbr1_68538_1" "Aspbr1_68538" "4" "NRPS-Like" "Aspergillus brasiliensis" "Aspergillus" "brasiliensis" "Aspbr1" "Nigri" "undetermined" "Eurotiomycetes" "Nigri" "A.brasiliensis" "N-type"
"207" "Aspbr1_69823_1" "Aspbr1_69823" "Aspbr1_69823_1" "Aspbr1_69823" "4" "NRPS" "Aspergillus brasiliensis" "Aspergillus" "brasiliensis" "Aspbr1" "Nigri" "undetermined" "Eurotiomycetes" "Nigri" "A.brasiliensis" "N-type"
"208" "Aspbr1_78350_1" "Aspbr1_78350" "Aspbr1_78350_1" "Aspbr1_78350" "4" "NRPS-Like" "Aspergillus brasiliensis" "Aspergillus" "brasiliensis" "Aspbr1" "Nigri" "undetermined" "Eurotiomycetes" "Nigri" "A.brasiliensis" "N-type"
"209" "Aspbru1_104447_1" "Aspbru1_104447" "Aspbru1_104447_1" "Aspbru1_104447" "5" "NRPS" "Aspergillus brunneoviolaceus" "Aspergillus" "brunneoviolaceus" "Aspbru1" "Nigri" "undetermined" "Eurotiomycetes" "Nigri" "A.brunneoviolaceus" "N-type"
"210" "Aspbru1_234865_1" "Aspbru1_234865" "Aspbru1_234865_1" "Aspbru1_234865" "5" "NRPS-Like" "Aspergillus brunneoviolaceus" "Aspergillus" "brunneoviolaceus" "Aspbru1" "Nigri" "undetermined" "Eurotiomycetes" "Nigri" "A.brunneoviolaceus" "N-type"
"211" "Aspbru1_23818_1" "Aspbru1_23818" "Aspbru1_23818_1" "Aspbru1_23818" "5" "NRPS-Like" "Aspergillus brunneoviolaceus" "Aspergillus" "brunneoviolaceus" "Aspbru1" "Nigri" "undetermined" "Eurotiomycetes" "Nigri" "A.brunneoviolaceus" "N-type"
"212" "Aspbru1_248778_1" "Aspbru1_248778" "Aspbru1_248778_1" "Aspbru1_248778" "5" "NRPS-Like" "Aspergillus brunneoviolaceus" "Aspergillus" "brunneoviolaceus" "Aspbru1" "Nigri" "undetermined" "Eurotiomycetes" "Nigri" "A.brunneoviolaceus" "N-type"
"213" "Aspbru1_251986_1" "Aspbru1_251986" "Aspbru1_251986_1" "Aspbru1_251986" "5" "NRPS-Like" "Aspergillus brunneoviolaceus" "Aspergillus" "brunneoviolaceus" "Aspbru1" "Nigri" "undetermined" "Eurotiomycetes" "Nigri" "A.brunneoviolaceus" "N-type"
"214" "Aspbru1_322108_1" "Aspbru1_322108" "Aspbru1_322108_1" "Aspbru1_322108" "5" "NRPS" "Aspergillus brunneoviolaceus" "Aspergillus" "brunneoviolaceus" "Aspbru1" "Nigri" "undetermined" "Eurotiomycetes" "Nigri" "A.brunneoviolaceus" "N-type"
"215" "Aspbru1_322108_2" "Aspbru1_322108" "Aspbru1_322108_2" "Aspbru1_322108" "5" "NRPS" "Aspergillus brunneoviolaceus" "Aspergillus" "brunneoviolaceus" "Aspbru1" "Nigri" "undetermined" "Eurotiomycetes" "Nigri" "A.brunneoviolaceus" "N-type"
"216" "Aspbru1_328346_1" "Aspbru1_328346" "Aspbru1_328346_1" "Aspbru1_328346" "5" "NRPS" "Aspergillus brunneoviolaceus" "Aspergillus" "brunneoviolaceus" "Aspbru1" "Nigri" "Aculeacin" "Eurotiomycetes" "Nigri" "A.brunneoviolaceus" "N-type"
"217" "Aspbru1_328346_2" "Aspbru1_328346" "Aspbru1_328346_2" "Aspbru1_328346" "5" "NRPS" "Aspergillus brunneoviolaceus" "Aspergillus" "brunneoviolaceus" "Aspbru1" "Nigri" "Aculeacin" "Eurotiomycetes" "Nigri" "A.brunneoviolaceus" "N-type"
"218" "Aspbru1_351822_1" "Aspbru1_351822" "Aspbru1_351822_1" "Aspbru1_351822" "5" "NRPS" "Aspergillus brunneoviolaceus" "Aspergillus" "brunneoviolaceus" "Aspbru1" "Nigri" "undetermined" "Eurotiomycetes" "Nigri" "A.brunneoviolaceus" "N-type"
"219" "Aspbru1_351851_1" "Aspbru1_351851" "Aspbru1_351851_1" "Aspbru1_351851" "5" "NRPS-Like" "Aspergillus brunneoviolaceus" "Aspergillus" "brunneoviolaceus" "Aspbru1" "Nigri" "undetermined" "Eurotiomycetes" "Nigri" "A.brunneoviolaceus" "N-type"
"220" "Aspbru1_352785_1" "Aspbru1_352785" "Aspbru1_352785_1" "Aspbru1_352785" "5" "NRPS-Like" "Aspergillus brunneoviolaceus" "Aspergillus" "brunneoviolaceus" "Aspbru1" "Nigri" "undetermined" "Eurotiomycetes" "Nigri" "A.brunneoviolaceus" "N-type"
"221" "Aspbru1_358005_1" "Aspbru1_358005" "Aspbru1_358005_1" "Aspbru1_358005" "5" "NRPS-Like" "Aspergillus brunneoviolaceus" "Aspergillus" "brunneoviolaceus" "Aspbru1" "Nigri" "undetermined" "Eurotiomycetes" "Nigri" "A.brunneoviolaceus" "N-type"
"222" "Aspbru1_367619_1" "Aspbru1_367619" "Aspbru1_367619_1" "Aspbru1_367619" "5" "NRPS" "Aspergillus brunneoviolaceus" "Aspergillus" "brunneoviolaceus" "Aspbru1" "Nigri" "undetermined" "Eurotiomycetes" "Nigri" "A.brunneoviolaceus" "N-type"
"223" "Aspbru1_369279_1" "Aspbru1_369279" "Aspbru1_369279_1" "Aspbru1_369279" "5" "NRPS-Like" "Aspergillus brunneoviolaceus" "Aspergillus" "brunneoviolaceus" "Aspbru1" "Nigri" "undetermined" "Eurotiomycetes" "Nigri" "A.brunneoviolaceus" "N-type"
"224" "Aspbru1_376907_1" "Aspbru1_376907" "Aspbru1_376907_1" "Aspbru1_376907" "5" "NRPS-Like" "Aspergillus brunneoviolaceus" "Aspergillus" "brunneoviolaceus" "Aspbru1" "Nigri" "undetermined" "Eurotiomycetes" "Nigri" "A.brunneoviolaceus" "N-type"
"225" "Aspbru1_393860_1" "Aspbru1_393860" "Aspbru1_393860_1" "Aspbru1_393860" "5" "NRPS-Like" "Aspergillus brunneoviolaceus" "Aspergillus" "brunneoviolaceus" "Aspbru1" "Nigri" "undetermined" "Eurotiomycetes" "Nigri" "A.brunneoviolaceus" "N-type"
"226" "Aspbru1_396881_1" "Aspbru1_396881" "Aspbru1_396881_1" "Aspbru1_396881" "5" "NRPS" "Aspergillus brunneoviolaceus" "Aspergillus" "brunneoviolaceus" "Aspbru1" "Nigri" "undetermined" "Eurotiomycetes" "Nigri" "A.brunneoviolaceus" "N-type"
"227" "Aspbru1_396881_2" "Aspbru1_396881" "Aspbru1_396881_2" "Aspbru1_396881" "5" "NRPS" "Aspergillus brunneoviolaceus" "Aspergillus" "brunneoviolaceus" "Aspbru1" "Nigri" "undetermined" "Eurotiomycetes" "Nigri" "A.brunneoviolaceus" "N-type"
"228" "Aspbru1_396881_3" "Aspbru1_396881" "Aspbru1_396881_3" "Aspbru1_396881" "5" "NRPS" "Aspergillus brunneoviolaceus" "Aspergillus" "brunneoviolaceus" "Aspbru1" "Nigri" "undetermined" "Eurotiomycetes" "Nigri" "A.brunneoviolaceus" "N-type"
"229" "Aspbru1_397120_1" "Aspbru1_397120" "Aspbru1_397120_1" "Aspbru1_397120" "5" "NRPS" "Aspergillus brunneoviolaceus" "Aspergillus" "brunneoviolaceus" "Aspbru1" "Nigri" "undetermined" "Eurotiomycetes" "Nigri" "A.brunneoviolaceus" "N-type"
"230" "Aspbru1_397120_2" "Aspbru1_397120" "Aspbru1_397120_2" "Aspbru1_397120" "5" "NRPS" "Aspergillus brunneoviolaceus" "Aspergillus" "brunneoviolaceus" "Aspbru1" "Nigri" "undetermined" "Eurotiomycetes" "Nigri" "A.brunneoviolaceus" "N-type"
"231" "Aspbru1_397120_3" "Aspbru1_397120" "Aspbru1_397120_3" "Aspbru1_397120" "5" "NRPS" "Aspergillus brunneoviolaceus" "Aspergillus" "brunneoviolaceus" "Aspbru1" "Nigri" "undetermined" "Eurotiomycetes" "Nigri" "A.brunneoviolaceus" "N-type"
"232" "Aspbru1_400804_1" "Aspbru1_400804" "Aspbru1_400804_1" "Aspbru1_400804" "5" "NRPS" "Aspergillus brunneoviolaceus" "Aspergillus" "brunneoviolaceus" "Aspbru1" "Nigri" "undetermined" "Eurotiomycetes" "Nigri" "A.brunneoviolaceus" "N-type"
"233" "Aspbru1_409306_1" "Aspbru1_409306" "Aspbru1_409306_1" "Aspbru1_409306" "5" "NRPS" "Aspergillus brunneoviolaceus" "Aspergillus" "brunneoviolaceus" "Aspbru1" "Nigri" "undetermined" "Eurotiomycetes" "Nigri" "A.brunneoviolaceus" "N-type"
"234" "Aspbru1_409306_2" "Aspbru1_409306" "Aspbru1_409306_2" "Aspbru1_409306" "5" "NRPS" "Aspergillus brunneoviolaceus" "Aspergillus" "brunneoviolaceus" "Aspbru1" "Nigri" "undetermined" "Eurotiomycetes" "Nigri" "A.brunneoviolaceus" "N-type"
"235" "Aspbru1_419737_1" "Aspbru1_419737" "Aspbru1_419737_1" "Aspbru1_419737" "5" "NRPS-Like" "Aspergillus brunneoviolaceus" "Aspergillus" "brunneoviolaceus" "Aspbru1" "Nigri" "undetermined" "Eurotiomycetes" "Nigri" "A.brunneoviolaceus" "N-type"
"236" "Aspbru1_423475_1" "Aspbru1_423475" "Aspbru1_423475_1" "Aspbru1_423475" "5" "NRPS" "Aspergillus brunneoviolaceus" "Aspergillus" "brunneoviolaceus" "Aspbru1" "Nigri" "undetermined" "Eurotiomycetes" "Nigri" "A.brunneoviolaceus" "N-type"
"237" "Aspbru1_423475_2" "Aspbru1_423475" "Aspbru1_423475_2" "Aspbru1_423475" "5" "NRPS" "Aspergillus brunneoviolaceus" "Aspergillus" "brunneoviolaceus" "Aspbru1" "Nigri" "undetermined" "Eurotiomycetes" "Nigri" "A.brunneoviolaceus" "N-type"
"238" "Aspbru1_445305_1" "Aspbru1_445305" "Aspbru1_445305_1" "Aspbru1_445305" "5" "NRPS-Like" "Aspergillus brunneoviolaceus" "Aspergillus" "brunneoviolaceus" "Aspbru1" "Nigri" "undetermined" "Eurotiomycetes" "Nigri" "A.brunneoviolaceus" "N-type"
"239" "Aspbru1_459418_1" "Aspbru1_459418" "Aspbru1_459418_1" "Aspbru1_459418" "5" "NRPS" "Aspergillus brunneoviolaceus" "Aspergillus" "brunneoviolaceus" "Aspbru1" "Nigri" "undetermined" "Eurotiomycetes" "Nigri" "A.brunneoviolaceus" "N-type"
"240" "Aspbru1_462103_1" "Aspbru1_462103" "Aspbru1_462103_1" "Aspbru1_462103" "5" "NRPS" "Aspergillus brunneoviolaceus" "Aspergillus" "brunneoviolaceus" "Aspbru1" "Nigri" "undetermined" "Eurotiomycetes" "Nigri" "A.brunneoviolaceus" "N-type"
"241" "Aspbru1_462103_3" "Aspbru1_462103" "Aspbru1_462103_3" "Aspbru1_462103" "5" "NRPS" "Aspergillus brunneoviolaceus" "Aspergillus" "brunneoviolaceus" "Aspbru1" "Nigri" "undetermined" "Eurotiomycetes" "Nigri" "A.brunneoviolaceus" "N-type"
"242" "Aspbru1_462103_4" "Aspbru1_462103" "Aspbru1_462103_4" "Aspbru1_462103" "5" "NRPS" "Aspergillus brunneoviolaceus" "Aspergillus" "brunneoviolaceus" "Aspbru1" "Nigri" "undetermined" "Eurotiomycetes" "Nigri" "A.brunneoviolaceus" "N-type"
"243" "Aspbru1_462103_5" "Aspbru1_462103" "Aspbru1_462103_5" "Aspbru1_462103" "5" "NRPS" "Aspergillus brunneoviolaceus" "Aspergillus" "brunneoviolaceus" "Aspbru1" "Nigri" "undetermined" "Eurotiomycetes" "Nigri" "A.brunneoviolaceus" "N-type"
"244" "Aspbru1_466158_1" "Aspbru1_466158" "Aspbru1_466158_1" "Aspbru1_466158" "5" "NRPS-Like" "Aspergillus brunneoviolaceus" "Aspergillus" "brunneoviolaceus" "Aspbru1" "Nigri" "undetermined" "Eurotiomycetes" "Nigri" "A.brunneoviolaceus" "N-type"
"245" "Aspbru1_468007_1" "Aspbru1_468007" "Aspbru1_468007_1" "Aspbru1_468007" "5" "NRPS" "Aspergillus brunneoviolaceus" "Aspergillus" "brunneoviolaceus" "Aspbru1" "Nigri" "undetermined" "Eurotiomycetes" "Nigri" "A.brunneoviolaceus" "N-type"
"246" "Aspbru1_468007_2" "Aspbru1_468007" "Aspbru1_468007_2" "Aspbru1_468007" "5" "NRPS" "Aspergillus brunneoviolaceus" "Aspergillus" "brunneoviolaceus" "Aspbru1" "Nigri" "undetermined" "Eurotiomycetes" "Nigri" "A.brunneoviolaceus" "N-type"
"247" "Aspbru1_468007_3" "Aspbru1_468007" "Aspbru1_468007_3" "Aspbru1_468007" "5" "NRPS" "Aspergillus brunneoviolaceus" "Aspergillus" "brunneoviolaceus" "Aspbru1" "Nigri" "undetermined" "Eurotiomycetes" "Nigri" "A.brunneoviolaceus" "N-type"
"248" "Aspbru1_468007_4" "Aspbru1_468007" "Aspbru1_468007_4" "Aspbru1_468007" "5" "NRPS" "Aspergillus brunneoviolaceus" "Aspergillus" "brunneoviolaceus" "Aspbru1" "Nigri" "undetermined" "Eurotiomycetes" "Nigri" "A.brunneoviolaceus" "N-type"
"249" "Aspbru1_469933_1" "Aspbru1_469933" "Aspbru1_469933_1" "Aspbru1_469933" "5" "NRPS-Like" "Aspergillus brunneoviolaceus" "Aspergillus" "brunneoviolaceus" "Aspbru1" "Nigri" "undetermined" "Eurotiomycetes" "Nigri" "A.brunneoviolaceus" "N-type"
"250" "Aspbru1_472067_1" "Aspbru1_472067" "Aspbru1_472067_1" "Aspbru1_472067" "5" "NRPS" "Aspergillus brunneoviolaceus" "Aspergillus" "brunneoviolaceus" "Aspbru1" "Nigri" "undetermined" "Eurotiomycetes" "Nigri" "A.brunneoviolaceus" "N-type"
"251" "Aspbru1_485743_1" "Aspbru1_485743" "Aspbru1_485743_1" "Aspbru1_485743" "5" "NRPS-Like" "Aspergillus brunneoviolaceus" "Aspergillus" "brunneoviolaceus" "Aspbru1" "Nigri" "undetermined" "Eurotiomycetes" "Nigri" "A.brunneoviolaceus" "N-type"
"252" "Aspbru1_487809_1" "Aspbru1_487809" "Aspbru1_487809_1" "Aspbru1_487809" "5" "NRPS" "Aspergillus brunneoviolaceus" "Aspergillus" "brunneoviolaceus" "Aspbru1" "Nigri" "undetermined" "Eurotiomycetes" "Nigri" "A.brunneoviolaceus" "N-type"
"253" "Aspbru1_487809_2" "Aspbru1_487809" "Aspbru1_487809_2" "Aspbru1_487809" "5" "NRPS" "Aspergillus brunneoviolaceus" "Aspergillus" "brunneoviolaceus" "Aspbru1" "Nigri" "undetermined" "Eurotiomycetes" "Nigri" "A.brunneoviolaceus" "N-type"
"254" "Aspbru1_488833_1" "Aspbru1_488833" "Aspbru1_488833_1" "Aspbru1_488833" "5" "NRPS-Like" "Aspergillus brunneoviolaceus" "Aspergillus" "brunneoviolaceus" "Aspbru1" "Nigri" "undetermined" "Eurotiomycetes" "Nigri" "A.brunneoviolaceus" "N-type"
"255" "Aspbru1_489668_1" "Aspbru1_489668" "Aspbru1_489668_1" "Aspbru1_489668" "5" "NRPS" "Aspergillus brunneoviolaceus" "Aspergillus" "brunneoviolaceus" "Aspbru1" "Nigri" "undetermined" "Eurotiomycetes" "Nigri" "A.brunneoviolaceus" "N-type"
"256" "Aspbru1_489726_1" "Aspbru1_489726" "Aspbru1_489726_1" "Aspbru1_489726" "5" "HYBRID" "Aspergillus brunneoviolaceus" "Aspergillus" "brunneoviolaceus" "Aspbru1" "Nigri" "undetermined" "Eurotiomycetes" "Nigri" "A.brunneoviolaceus" "P-type"
"257" "Aspbru1_491986_1" "Aspbru1_491986" "Aspbru1_491986_1" "Aspbru1_491986" "5" "NRPS" "Aspergillus brunneoviolaceus" "Aspergillus" "brunneoviolaceus" "Aspbru1" "Nigri" "undetermined" "Eurotiomycetes" "Nigri" "A.brunneoviolaceus" "N-type"
"258" "Aspbru1_491986_2" "Aspbru1_491986" "Aspbru1_491986_2" "Aspbru1_491986" "5" "NRPS" "Aspergillus brunneoviolaceus" "Aspergillus" "brunneoviolaceus" "Aspbru1" "Nigri" "undetermined" "Eurotiomycetes" "Nigri" "A.brunneoviolaceus" "N-type"
"259" "Aspbru1_492547_1" "Aspbru1_492547" "Aspbru1_492547_1" "Aspbru1_492547" "5" "NRPS" "Aspergillus brunneoviolaceus" "Aspergillus" "brunneoviolaceus" "Aspbru1" "Nigri" "undetermined" "Eurotiomycetes" "Nigri" "A.brunneoviolaceus" "N-type"
"260" "Aspbru1_492547_2" "Aspbru1_492547" "Aspbru1_492547_2" "Aspbru1_492547" "5" "NRPS" "Aspergillus brunneoviolaceus" "Aspergillus" "brunneoviolaceus" "Aspbru1" "Nigri" "undetermined" "Eurotiomycetes" "Nigri" "A.brunneoviolaceus" "N-type"
"261" "Aspbru1_494517_1" "Aspbru1_494517" "Aspbru1_494517_1" "Aspbru1_494517" "5" "NRPS" "Aspergillus brunneoviolaceus" "Aspergillus" "brunneoviolaceus" "Aspbru1" "Nigri" "undetermined" "Eurotiomycetes" "Nigri" "A.brunneoviolaceus" "N-type"
"262" "Aspbru1_494945_1" "Aspbru1_494945" "Aspbru1_494945_1" "Aspbru1_494945" "5" "NRPS" "Aspergillus brunneoviolaceus" "Aspergillus" "brunneoviolaceus" "Aspbru1" "Nigri" "undetermined" "Eurotiomycetes" "Nigri" "A.brunneoviolaceus" "N-type"
"263" "Aspbru1_494945_2" "Aspbru1_494945" "Aspbru1_494945_2" "Aspbru1_494945" "5" "NRPS" "Aspergillus brunneoviolaceus" "Aspergillus" "brunneoviolaceus" "Aspbru1" "Nigri" "undetermined" "Eurotiomycetes" "Nigri" "A.brunneoviolaceus" "N-type"
"264" "Aspbru1_494945_3" "Aspbru1_494945" "Aspbru1_494945_3" "Aspbru1_494945" "5" "NRPS" "Aspergillus brunneoviolaceus" "Aspergillus" "brunneoviolaceus" "Aspbru1" "Nigri" "undetermined" "Eurotiomycetes" "Nigri" "A.brunneoviolaceus" "N-type"
"265" "Aspbru1_498034_1" "Aspbru1_498034" "Aspbru1_498034_1" "Aspbru1_498034" "5" "NRPS-Like" "Aspergillus brunneoviolaceus" "Aspergillus" "brunneoviolaceus" "Aspbru1" "Nigri" "undetermined" "Eurotiomycetes" "Nigri" "A.brunneoviolaceus" "N-type"
"266" "Aspbru1_498813_1" "Aspbru1_498813" "Aspbru1_498813_1" "Aspbru1_498813" "5" "NRPS" "Aspergillus brunneoviolaceus" "Aspergillus" "brunneoviolaceus" "Aspbru1" "Nigri" "undetermined" "Eurotiomycetes" "Nigri" "A.brunneoviolaceus" "N-type"
"267" "Aspbru1_498813_2" "Aspbru1_498813" "Aspbru1_498813_2" "Aspbru1_498813" "5" "NRPS" "Aspergillus brunneoviolaceus" "Aspergillus" "brunneoviolaceus" "Aspbru1" "Nigri" "undetermined" "Eurotiomycetes" "Nigri" "A.brunneoviolaceus" "N-type"
"268" "Aspbru1_499169_1" "Aspbru1_499169" "Aspbru1_499169_1" "Aspbru1_499169" "5" "HYBRID" "Aspergillus brunneoviolaceus" "Aspergillus" "brunneoviolaceus" "Aspbru1" "Nigri" "undetermined" "Eurotiomycetes" "Nigri" "A.brunneoviolaceus" "P-type"
"269" "Aspbru1_499240_1" "Aspbru1_499240" "Aspbru1_499240_1" "Aspbru1_499240" "5" "NRPS-Like" "Aspergillus brunneoviolaceus" "Aspergillus" "brunneoviolaceus" "Aspbru1" "Nigri" "undetermined" "Eurotiomycetes" "Nigri" "A.brunneoviolaceus" "N-type"
"270" "Aspbru1_503103_1" "Aspbru1_503103" "Aspbru1_503103_1" "Aspbru1_503103" "5" "NRPS" "Aspergillus brunneoviolaceus" "Aspergillus" "brunneoviolaceus" "Aspbru1" "Nigri" "undetermined" "Eurotiomycetes" "Nigri" "A.brunneoviolaceus" "N-type"
"271" "Aspbru1_507133_1" "Aspbru1_507133" "Aspbru1_507133_1" "Aspbru1_507133" "5" "NRPS" "Aspergillus brunneoviolaceus" "Aspergillus" "brunneoviolaceus" "Aspbru1" "Nigri" "undetermined" "Eurotiomycetes" "Nigri" "A.brunneoviolaceus" "N-type"
"272" "Aspbru1_507576_1" "Aspbru1_507576" "Aspbru1_507576_1" "Aspbru1_507576" "5" "NRPS" "Aspergillus brunneoviolaceus" "Aspergillus" "brunneoviolaceus" "Aspbru1" "Nigri" "undetermined" "Eurotiomycetes" "Nigri" "A.brunneoviolaceus" "N-type"
"273" "Aspbru1_507576_2" "Aspbru1_507576" "Aspbru1_507576_2" "Aspbru1_507576" "5" "NRPS" "Aspergillus brunneoviolaceus" "Aspergillus" "brunneoviolaceus" "Aspbru1" "Nigri" "undetermined" "Eurotiomycetes" "Nigri" "A.brunneoviolaceus" "N-type"
"274" "Aspbru1_508308_1" "Aspbru1_508308" "Aspbru1_508308_1" "Aspbru1_508308" "5" "NRPS-Like" "Aspergillus brunneoviolaceus" "Aspergillus" "brunneoviolaceus" "Aspbru1" "Nigri" "undetermined" "Eurotiomycetes" "Nigri" "A.brunneoviolaceus" "N-type"
"275" "Aspbru1_510936_1" "Aspbru1_510936" "Aspbru1_510936_1" "Aspbru1_510936" "5" "NRPS" "Aspergillus brunneoviolaceus" "Aspergillus" "brunneoviolaceus" "Aspbru1" "Nigri" "undetermined" "Eurotiomycetes" "Nigri" "A.brunneoviolaceus" "N-type"
"276" "Aspbru1_510936_2" "Aspbru1_510936" "Aspbru1_510936_2" "Aspbru1_510936" "5" "NRPS" "Aspergillus brunneoviolaceus" "Aspergillus" "brunneoviolaceus" "Aspbru1" "Nigri" "undetermined" "Eurotiomycetes" "Nigri" "A.brunneoviolaceus" "N-type"
"277" "Aspbru1_510936_3" "Aspbru1_510936" "Aspbru1_510936_3" "Aspbru1_510936" "5" "NRPS" "Aspergillus brunneoviolaceus" "Aspergillus" "brunneoviolaceus" "Aspbru1" "Nigri" "undetermined" "Eurotiomycetes" "Nigri" "A.brunneoviolaceus" "N-type"
"278" "Aspbru1_512979_1" "Aspbru1_512979" "Aspbru1_512979_1" "Aspbru1_512979" "5" "NRPS-Like" "Aspergillus brunneoviolaceus" "Aspergillus" "brunneoviolaceus" "Aspbru1" "Nigri" "undetermined" "Eurotiomycetes" "Nigri" "A.brunneoviolaceus" "N-type"
"279" "Aspbru1_513298_1" "Aspbru1_513298" "Aspbru1_513298_1" "Aspbru1_513298" "5" "NRPS-Like" "Aspergillus brunneoviolaceus" "Aspergillus" "brunneoviolaceus" "Aspbru1" "Nigri" "undetermined" "Eurotiomycetes" "Nigri" "A.brunneoviolaceus" "N-type"
"280" "Aspbru1_513840_1" "Aspbru1_513840" "Aspbru1_513840_1" "Aspbru1_513840" "5" "NRPS-Like" "Aspergillus brunneoviolaceus" "Aspergillus" "brunneoviolaceus" "Aspbru1" "Nigri" "undetermined" "Eurotiomycetes" "Nigri" "A.brunneoviolaceus" "N-type"
"281" "Aspbru1_515391_1" "Aspbru1_515391" "Aspbru1_515391_1" "Aspbru1_515391" "5" "NRPS" "Aspergillus brunneoviolaceus" "Aspergillus" "brunneoviolaceus" "Aspbru1" "Nigri" "undetermined" "Eurotiomycetes" "Nigri" "A.brunneoviolaceus" "N-type"
"282" "Aspbru1_517076_1" "Aspbru1_517076" "Aspbru1_517076_1" "Aspbru1_517076" "5" "NRPS" "Aspergillus brunneoviolaceus" "Aspergillus" "brunneoviolaceus" "Aspbru1" "Nigri" "undetermined" "Eurotiomycetes" "Nigri" "A.brunneoviolaceus" "N-type"
"283" "Aspca3_127454_1" "Aspca3_127454" "Aspca3_127454_1" "Aspca3_127454" "7" "NRPS-Like" "Aspergillus carbonarius" "Aspergillus" "carbonarius" "Aspca3" "Nigri" "undetermined" "Eurotiomycetes" "Nigri" "A.carbonarius" "N-type"
"284" "Aspca3_127703_1" "Aspca3_127703" "Aspca3_127703_1" "Aspca3_127703" "7" "NRPS" "Aspergillus carbonarius" "Aspergillus" "carbonarius" "Aspca3" "Nigri" "undetermined" "Eurotiomycetes" "Nigri" "A.carbonarius" "N-type"
"285" "Aspca3_129251_1" "Aspca3_129251" "Aspca3_129251_1" "Aspca3_129251" "7" "HYBRID" "Aspergillus carbonarius" "Aspergillus" "carbonarius" "Aspca3" "Nigri" "undetermined" "Eurotiomycetes" "Nigri" "A.carbonarius" "P-type"
"286" "Aspca3_130822_1" "Aspca3_130822" "Aspca3_130822_1" "Aspca3_130822" "7" "NRPS-Like" "Aspergillus carbonarius" "Aspergillus" "carbonarius" "Aspca3" "Nigri" "undetermined" "Eurotiomycetes" "Nigri" "A.carbonarius" "N-type"
"287" "Aspca3_132610_1" "Aspca3_132610" "Aspca3_132610_1" "Aspca3_132610" "7" "NRPS" "Aspergillus carbonarius" "Aspergillus" "carbonarius" "Aspca3" "Nigri" "undetermined" "Eurotiomycetes" "Nigri" "A.carbonarius" "N-type"
"288" "Aspca3_132610_2" "Aspca3_132610" "Aspca3_132610_2" "Aspca3_132610" "7" "NRPS" "Aspergillus carbonarius" "Aspergillus" "carbonarius" "Aspca3" "Nigri" "undetermined" "Eurotiomycetes" "Nigri" "A.carbonarius" "N-type"
"289" "Aspca3_133220_1" "Aspca3_133220" "Aspca3_133220_1" "Aspca3_133220" "7" "NRPS" "Aspergillus carbonarius" "Aspergillus" "carbonarius" "Aspca3" "Nigri" "undetermined" "Eurotiomycetes" "Nigri" "A.carbonarius" "N-type"
"290" "Aspca3_133220_2" "Aspca3_133220" "Aspca3_133220_2" "Aspca3_133220" "7" "NRPS" "Aspergillus carbonarius" "Aspergillus" "carbonarius" "Aspca3" "Nigri" "undetermined" "Eurotiomycetes" "Nigri" "A.carbonarius" "N-type"
"291" "Aspca3_136039_1" "Aspca3_136039" "Aspca3_136039_1" "Aspca3_136039" "7" "NRPS" "Aspergillus carbonarius" "Aspergillus" "carbonarius" "Aspca3" "Nigri" "undetermined" "Eurotiomycetes" "Nigri" "A.carbonarius" "N-type"
"292" "Aspca3_136039_2" "Aspca3_136039" "Aspca3_136039_2" "Aspca3_136039" "7" "NRPS" "Aspergillus carbonarius" "Aspergillus" "carbonarius" "Aspca3" "Nigri" "undetermined" "Eurotiomycetes" "Nigri" "A.carbonarius" "N-type"
"293" "Aspca3_136039_3" "Aspca3_136039" "Aspca3_136039_3" "Aspca3_136039" "7" "NRPS" "Aspergillus carbonarius" "Aspergillus" "carbonarius" "Aspca3" "Nigri" "undetermined" "Eurotiomycetes" "Nigri" "A.carbonarius" "N-type"
"294" "Aspca3_136310_1" "Aspca3_136310" "Aspca3_136310_1" "Aspca3_136310" "7" "NRPS-Like" "Aspergillus carbonarius" "Aspergillus" "carbonarius" "Aspca3" "Nigri" "undetermined" "Eurotiomycetes" "Nigri" "A.carbonarius" "N-type"
"295" "Aspca3_141925_1" "Aspca3_141925" "Aspca3_141925_1" "Aspca3_141925" "7" "NRPS-Like" "Aspergillus carbonarius" "Aspergillus" "carbonarius" "Aspca3" "Nigri" "undetermined" "Eurotiomycetes" "Nigri" "A.carbonarius" "N-type"
"296" "Aspca3_157242_1" "Aspca3_157242" "Aspca3_157242_1" "Aspca3_157242" "7" "NRPS-Like" "Aspergillus carbonarius" "Aspergillus" "carbonarius" "Aspca3" "Nigri" "undetermined" "Eurotiomycetes" "Nigri" "A.carbonarius" "N-type"
"297" "Aspca3_157524_1" "Aspca3_157524" "Aspca3_157524_1" "Aspca3_157524" "7" "NRPS" "Aspergillus carbonarius" "Aspergillus" "carbonarius" "Aspca3" "Nigri" "undetermined" "Eurotiomycetes" "Nigri" "A.carbonarius" "N-type"
"298" "Aspca3_160039_1" "Aspca3_160039" "Aspca3_160039_1" "Aspca3_160039" "7" "NRPS-Like" "Aspergillus carbonarius" "Aspergillus" "carbonarius" "Aspca3" "Nigri" "undetermined" "Eurotiomycetes" "Nigri" "A.carbonarius" "N-type"
"299" "Aspca3_163413_1" "Aspca3_163413" "Aspca3_163413_1" "Aspca3_163413" "7" "NRPS" "Aspergillus carbonarius" "Aspergillus" "carbonarius" "Aspca3" "Nigri" "undetermined" "Eurotiomycetes" "Nigri" "A.carbonarius" "N-type"
"300" "Aspca3_163413_2" "Aspca3_163413" "Aspca3_163413_2" "Aspca3_163413" "7" "NRPS" "Aspergillus carbonarius" "Aspergillus" "carbonarius" "Aspca3" "Nigri" "undetermined" "Eurotiomycetes" "Nigri" "A.carbonarius" "N-type"
"301" "Aspca3_163413_3" "Aspca3_163413" "Aspca3_163413_3" "Aspca3_163413" "7" "NRPS" "Aspergillus carbonarius" "Aspergillus" "carbonarius" "Aspca3" "Nigri" "undetermined" "Eurotiomycetes" "Nigri" "A.carbonarius" "N-type"
"302" "Aspca3_163413_4" "Aspca3_163413" "Aspca3_163413_4" "Aspca3_163413" "7" "NRPS" "Aspergillus carbonarius" "Aspergillus" "carbonarius" "Aspca3" "Nigri" "undetermined" "Eurotiomycetes" "Nigri" "A.carbonarius" "N-type"
"303" "Aspca3_166581_1" "Aspca3_166581" "Aspca3_166581_1" "Aspca3_166581" "7" "NRPS-Like" "Aspergillus carbonarius" "Aspergillus" "carbonarius" "Aspca3" "Nigri" "undetermined" "Eurotiomycetes" "Nigri" "A.carbonarius" "N-type"
"304" "Aspca3_175691_1" "Aspca3_175691" "Aspca3_175691_1" "Aspca3_175691" "7" "NRPS-Like" "Aspergillus carbonarius" "Aspergillus" "carbonarius" "Aspca3" "Nigri" "undetermined" "Eurotiomycetes" "Nigri" "A.carbonarius" "N-type"
"305" "Aspca3_178602_1" "Aspca3_178602" "Aspca3_178602_1" "Aspca3_178602" "7" "NRPS-Like" "Aspergillus carbonarius" "Aspergillus" "carbonarius" "Aspca3" "Nigri" "undetermined" "Eurotiomycetes" "Nigri" "A.carbonarius" "N-type"
"306" "Aspca3_179722_1" "Aspca3_179722" "Aspca3_179722_1" "Aspca3_179722" "7" "NRPS-Like" "Aspergillus carbonarius" "Aspergillus" "carbonarius" "Aspca3" "Nigri" "undetermined" "Eurotiomycetes" "Nigri" "A.carbonarius" "N-type"
"307" "Aspca3_202910_1" "Aspca3_202910" "Aspca3_202910_1" "Aspca3_202910" "7" "NRPS" "Aspergillus carbonarius" "Aspergillus" "carbonarius" "Aspca3" "Nigri" "undetermined" "Eurotiomycetes" "Nigri" "A.carbonarius" "N-type"
"308" "Aspca3_202910_2" "Aspca3_202910" "Aspca3_202910_2" "Aspca3_202910" "7" "NRPS" "Aspergillus carbonarius" "Aspergillus" "carbonarius" "Aspca3" "Nigri" "undetermined" "Eurotiomycetes" "Nigri" "A.carbonarius" "N-type"
"309" "Aspca3_202910_3" "Aspca3_202910" "Aspca3_202910_3" "Aspca3_202910" "7" "NRPS" "Aspergillus carbonarius" "Aspergillus" "carbonarius" "Aspca3" "Nigri" "undetermined" "Eurotiomycetes" "Nigri" "A.carbonarius" "N-type"
"310" "Aspca3_202910_4" "Aspca3_202910" "Aspca3_202910_4" "Aspca3_202910" "7" "NRPS" "Aspergillus carbonarius" "Aspergillus" "carbonarius" "Aspca3" "Nigri" "undetermined" "Eurotiomycetes" "Nigri" "A.carbonarius" "N-type"
"311" "Aspca3_204544_1" "Aspca3_204544" "Aspca3_204544_1" "Aspca3_204544" "7" "NRPS-Like" "Aspergillus carbonarius" "Aspergillus" "carbonarius" "Aspca3" "Nigri" "undetermined" "Eurotiomycetes" "Nigri" "A.carbonarius" "N-type"
"312" "Aspca3_205402_1" "Aspca3_205402" "Aspca3_205402_1" "Aspca3_205402" "7" "NRPS-Like" "Aspergillus carbonarius" "Aspergillus" "carbonarius" "Aspca3" "Nigri" "undetermined" "Eurotiomycetes" "Nigri" "A.carbonarius" "N-type"
"313" "Aspca3_206989_1" "Aspca3_206989" "Aspca3_206989_1" "Aspca3_206989" "7" "NRPS-Like" "Aspergillus carbonarius" "Aspergillus" "carbonarius" "Aspca3" "Nigri" "undetermined" "Eurotiomycetes" "Nigri" "A.carbonarius" "N-type"
"314" "Aspca3_208731_1" "Aspca3_208731" "Aspca3_208731_1" "Aspca3_208731" "7" "NRPS" "Aspergillus carbonarius" "Aspergillus" "carbonarius" "Aspca3" "Nigri" "undetermined" "Eurotiomycetes" "Nigri" "A.carbonarius" "N-type"
"315" "Aspca3_208731_2" "Aspca3_208731" "Aspca3_208731_2" "Aspca3_208731" "7" "NRPS" "Aspergillus carbonarius" "Aspergillus" "carbonarius" "Aspca3" "Nigri" "undetermined" "Eurotiomycetes" "Nigri" "A.carbonarius" "N-type"
"316" "Aspca3_208824_1" "Aspca3_208824" "Aspca3_208824_1" "Aspca3_208824" "7" "NRPS-Like" "Aspergillus carbonarius" "Aspergillus" "carbonarius" "Aspca3" "Nigri" "undetermined" "Eurotiomycetes" "Nigri" "A.carbonarius" "N-type"
"317" "Aspca3_212221_1" "Aspca3_212221" "Aspca3_212221_1" "Aspca3_212221" "7" "NRPS-Like" "Aspergillus carbonarius" "Aspergillus" "carbonarius" "Aspca3" "Nigri" "undetermined" "Eurotiomycetes" "Nigri" "A.carbonarius" "N-type"
"318" "Aspca3_2160_1" "Aspca3_2160" "Aspca3_2160_1" "Aspca3_2160" "7" "NRPS-Like" "Aspergillus carbonarius" "Aspergillus" "carbonarius" "Aspca3" "Nigri" "undetermined" "Eurotiomycetes" "Nigri" "A.carbonarius" "N-type"
"319" "Aspca3_399303_1" "Aspca3_399303" "Aspca3_399303_1" "Aspca3_399303" "7" "NRPS-Like" "Aspergillus carbonarius" "Aspergillus" "carbonarius" "Aspca3" "Nigri" "undetermined" "Eurotiomycetes" "Nigri" "A.carbonarius" "N-type"
"320" "Aspca3_502898_1" "Aspca3_502898" "Aspca3_502898_1" "Aspca3_502898" "7" "NRPS" "Aspergillus carbonarius" "Aspergillus" "carbonarius" "Aspca3" "Nigri" "undetermined" "Eurotiomycetes" "Nigri" "A.carbonarius" "N-type"
"321" "Aspca3_503426_1" "Aspca3_503426" "Aspca3_503426_1" "Aspca3_503426" "7" "NRPS-Like" "Aspergillus carbonarius" "Aspergillus" "carbonarius" "Aspca3" "Nigri" "undetermined" "Eurotiomycetes" "Nigri" "A.carbonarius" "N-type"
"322" "Aspca3_503574_1" "Aspca3_503574" "Aspca3_503574_1" "Aspca3_503574" "7" "NRPS" "Aspergillus carbonarius" "Aspergillus" "carbonarius" "Aspca3" "Nigri" "undetermined" "Eurotiomycetes" "Nigri" "A.carbonarius" "N-type"
"323" "Aspca3_503574_2" "Aspca3_503574" "Aspca3_503574_2" "Aspca3_503574" "7" "NRPS" "Aspergillus carbonarius" "Aspergillus" "carbonarius" "Aspca3" "Nigri" "undetermined" "Eurotiomycetes" "Nigri" "A.carbonarius" "N-type"
"324" "Aspca3_503574_3" "Aspca3_503574" "Aspca3_503574_3" "Aspca3_503574" "7" "NRPS" "Aspergillus carbonarius" "Aspergillus" "carbonarius" "Aspca3" "Nigri" "undetermined" "Eurotiomycetes" "Nigri" "A.carbonarius" "N-type"
"325" "Aspca3_503574_4" "Aspca3_503574" "Aspca3_503574_4" "Aspca3_503574" "7" "NRPS" "Aspergillus carbonarius" "Aspergillus" "carbonarius" "Aspca3" "Nigri" "undetermined" "Eurotiomycetes" "Nigri" "A.carbonarius" "N-type"
"326" "Aspca3_503574_5" "Aspca3_503574" "Aspca3_503574_5" "Aspca3_503574" "7" "NRPS" "Aspergillus carbonarius" "Aspergillus" "carbonarius" "Aspca3" "Nigri" "undetermined" "Eurotiomycetes" "Nigri" "A.carbonarius" "N-type"
"327" "Aspca3_503574_6" "Aspca3_503574" "Aspca3_503574_6" "Aspca3_503574" "7" "NRPS" "Aspergillus carbonarius" "Aspergillus" "carbonarius" "Aspca3" "Nigri" "undetermined" "Eurotiomycetes" "Nigri" "A.carbonarius" "N-type"
"328" "Aspca3_503574_7" "Aspca3_503574" "Aspca3_503574_7" "Aspca3_503574" "7" "NRPS" "Aspergillus carbonarius" "Aspergillus" "carbonarius" "Aspca3" "Nigri" "undetermined" "Eurotiomycetes" "Nigri" "A.carbonarius" "N-type"
"329" "Aspca3_504719_1" "Aspca3_504719" "Aspca3_504719_1" "Aspca3_504719" "7" "NRPS" "Aspergillus carbonarius" "Aspergillus" "carbonarius" "Aspca3" "Nigri" "undetermined" "Eurotiomycetes" "Nigri" "A.carbonarius" "N-type"
"330" "Aspca3_504719_2" "Aspca3_504719" "Aspca3_504719_2" "Aspca3_504719" "7" "NRPS" "Aspergillus carbonarius" "Aspergillus" "carbonarius" "Aspca3" "Nigri" "undetermined" "Eurotiomycetes" "Nigri" "A.carbonarius" "N-type"
"331" "Aspca3_504719_3" "Aspca3_504719" "Aspca3_504719_3" "Aspca3_504719" "7" "NRPS" "Aspergillus carbonarius" "Aspergillus" "carbonarius" "Aspca3" "Nigri" "undetermined" "Eurotiomycetes" "Nigri" "A.carbonarius" "N-type"
"332" "Aspca3_505182_1" "Aspca3_505182" "Aspca3_505182_1" "Aspca3_505182" "7" "NRPS" "Aspergillus carbonarius" "Aspergillus" "carbonarius" "Aspca3" "Nigri" "undetermined" "Eurotiomycetes" "Nigri" "A.carbonarius" "N-type"
"333" "Aspca3_505182_2" "Aspca3_505182" "Aspca3_505182_2" "Aspca3_505182" "7" "NRPS" "Aspergillus carbonarius" "Aspergillus" "carbonarius" "Aspca3" "Nigri" "undetermined" "Eurotiomycetes" "Nigri" "A.carbonarius" "N-type"
"334" "Aspca3_505925_1" "Aspca3_505925" "Aspca3_505925_1" "Aspca3_505925" "7" "HYBRID" "Aspergillus carbonarius" "Aspergillus" "carbonarius" "Aspca3" "Nigri" "undetermined" "Eurotiomycetes" "Nigri" "A.carbonarius" "P-type"
"335" "Aspca3_507410_1" "Aspca3_507410" "Aspca3_507410_1" "Aspca3_507410" "7" "NRPS-Like" "Aspergillus carbonarius" "Aspergillus" "carbonarius" "Aspca3" "Nigri" "undetermined" "Eurotiomycetes" "Nigri" "A.carbonarius" "N-type"
"336" "Aspca3_511653_1" "Aspca3_511653" "Aspca3_511653_1" "Aspca3_511653" "7" "HYBRID" "Aspergillus carbonarius" "Aspergillus" "carbonarius" "Aspca3" "Nigri" "undetermined" "Eurotiomycetes" "Nigri" "A.carbonarius" "P-type"
"337" "Aspca3_517120_1" "Aspca3_517120" "Aspca3_517120_1" "Aspca3_517120" "7" "NRPS" "Aspergillus carbonarius" "Aspergillus" "carbonarius" "Aspca3" "Nigri" "undetermined" "Eurotiomycetes" "Nigri" "A.carbonarius" "N-type"
"338" "Aspca3_517120_2" "Aspca3_517120" "Aspca3_517120_2" "Aspca3_517120" "7" "NRPS" "Aspergillus carbonarius" "Aspergillus" "carbonarius" "Aspca3" "Nigri" "undetermined" "Eurotiomycetes" "Nigri" "A.carbonarius" "N-type"
"339" "Aspca3_517120_3" "Aspca3_517120" "Aspca3_517120_3" "Aspca3_517120" "7" "NRPS" "Aspergillus carbonarius" "Aspergillus" "carbonarius" "Aspca3" "Nigri" "undetermined" "Eurotiomycetes" "Nigri" "A.carbonarius" "N-type"
"340" "Aspca3_53344_1" "Aspca3_53344" "Aspca3_53344_1" "Aspca3_53344" "7" "NRPS-Like" "Aspergillus carbonarius" "Aspergillus" "carbonarius" "Aspca3" "Nigri" "undetermined" "Eurotiomycetes" "Nigri" "A.carbonarius" "N-type"
"341" "Aspcam1_235916_1" "Aspcam1_235916" "Aspcam1_235916_1" "Aspcam1_235916" "6" "NRPS" "Aspergillus campestris" "Aspergillus" "campestris" "Aspcam1" "Candidi" "undetermined" "Eurotiomycetes" "Candidi" "A.campestris" "N-type"
"342" "Aspcam1_235916_2" "Aspcam1_235916" "Aspcam1_235916_2" "Aspcam1_235916" "6" "NRPS" "Aspergillus campestris" "Aspergillus" "campestris" "Aspcam1" "Candidi" "undetermined" "Eurotiomycetes" "Candidi" "A.campestris" "N-type"
"343" "Aspcam1_235916_3" "Aspcam1_235916" "Aspcam1_235916_3" "Aspcam1_235916" "6" "NRPS" "Aspergillus campestris" "Aspergillus" "campestris" "Aspcam1" "Candidi" "undetermined" "Eurotiomycetes" "Candidi" "A.campestris" "N-type"
"344" "Aspcam1_236258_1" "Aspcam1_236258" "Aspcam1_236258_1" "Aspcam1_236258" "6" "NRPS" "Aspergillus campestris" "Aspergillus" "campestris" "Aspcam1" "Candidi" "undetermined" "Eurotiomycetes" "Candidi" "A.campestris" "N-type"
"345" "Aspcam1_236258_2" "Aspcam1_236258" "Aspcam1_236258_2" "Aspcam1_236258" "6" "NRPS" "Aspergillus campestris" "Aspergillus" "campestris" "Aspcam1" "Candidi" "undetermined" "Eurotiomycetes" "Candidi" "A.campestris" "N-type"
"346" "Aspcam1_242345_1" "Aspcam1_242345" "Aspcam1_242345_1" "Aspcam1_242345" "6" "NRPS" "Aspergillus campestris" "Aspergillus" "campestris" "Aspcam1" "Candidi" "undetermined" "Eurotiomycetes" "Candidi" "A.campestris" "N-type"
"347" "Aspcam1_243112_1" "Aspcam1_243112" "Aspcam1_243112_1" "Aspcam1_243112" "6" "NRPS" "Aspergillus campestris" "Aspergillus" "campestris" "Aspcam1" "Candidi" "undetermined" "Eurotiomycetes" "Candidi" "A.campestris" "N-type"
"348" "Aspcam1_260046_1" "Aspcam1_260046" "Aspcam1_260046_1" "Aspcam1_260046" "6" "HYBRID" "Aspergillus campestris" "Aspergillus" "campestris" "Aspcam1" "Candidi" "undetermined" "Eurotiomycetes" "Candidi" "A.campestris" "P-type"
"349" "Aspcam1_264018_1" "Aspcam1_264018" "Aspcam1_264018_1" "Aspcam1_264018" "6" "NRPS" "Aspergillus campestris" "Aspergillus" "campestris" "Aspcam1" "Candidi" "undetermined" "Eurotiomycetes" "Candidi" "A.campestris" "N-type"
"350" "Aspcam1_264018_2" "Aspcam1_264018" "Aspcam1_264018_2" "Aspcam1_264018" "6" "NRPS" "Aspergillus campestris" "Aspergillus" "campestris" "Aspcam1" "Candidi" "undetermined" "Eurotiomycetes" "Candidi" "A.campestris" "N-type"
"351" "Aspcam1_264388_1" "Aspcam1_264388" "Aspcam1_264388_1" "Aspcam1_264388" "6" "NRPS" "Aspergillus campestris" "Aspergillus" "campestris" "Aspcam1" "Candidi" "undetermined" "Eurotiomycetes" "Candidi" "A.campestris" "N-type"
"352" "Aspcam1_264388_2" "Aspcam1_264388" "Aspcam1_264388_2" "Aspcam1_264388" "6" "NRPS" "Aspergillus campestris" "Aspergillus" "campestris" "Aspcam1" "Candidi" "undetermined" "Eurotiomycetes" "Candidi" "A.campestris" "N-type"
"353" "Aspcam1_269701_1" "Aspcam1_269701" "Aspcam1_269701_1" "Aspcam1_269701" "6" "NRPS-Like" "Aspergillus campestris" "Aspergillus" "campestris" "Aspcam1" "Candidi" "undetermined" "Eurotiomycetes" "Candidi" "A.campestris" "N-type"
"354" "Aspcam1_270112_1" "Aspcam1_270112" "Aspcam1_270112_1" "Aspcam1_270112" "6" "NRPS" "Aspergillus campestris" "Aspergillus" "campestris" "Aspcam1" "Candidi" "undetermined" "Eurotiomycetes" "Candidi" "A.campestris" "N-type"
"355" "Aspcam1_275300_1" "Aspcam1_275300" "Aspcam1_275300_1" "Aspcam1_275300" "6" "HYBRID" "Aspergillus campestris" "Aspergillus" "campestris" "Aspcam1" "Candidi" "undetermined" "Eurotiomycetes" "Candidi" "A.campestris" "P-type"
"356" "Aspcam1_275880_1" "Aspcam1_275880" "Aspcam1_275880_1" "Aspcam1_275880" "6" "NRPS-Like" "Aspergillus campestris" "Aspergillus" "campestris" "Aspcam1" "Candidi" "undetermined" "Eurotiomycetes" "Candidi" "A.campestris" "N-type"
"357" "Aspcam1_276125_1" "Aspcam1_276125" "Aspcam1_276125_1" "Aspcam1_276125" "6" "NRPS" "Aspergillus campestris" "Aspergillus" "campestris" "Aspcam1" "Candidi" "undetermined" "Eurotiomycetes" "Candidi" "A.campestris" "N-type"
"358" "Aspcam1_281777_1" "Aspcam1_281777" "Aspcam1_281777_1" "Aspcam1_281777" "6" "NRPS" "Aspergillus campestris" "Aspergillus" "campestris" "Aspcam1" "Candidi" "undetermined" "Eurotiomycetes" "Candidi" "A.campestris" "N-type"
"359" "Aspcam1_281777_2" "Aspcam1_281777" "Aspcam1_281777_2" "Aspcam1_281777" "6" "NRPS" "Aspergillus campestris" "Aspergillus" "campestris" "Aspcam1" "Candidi" "undetermined" "Eurotiomycetes" "Candidi" "A.campestris" "N-type"
"360" "Aspcam1_281777_3" "Aspcam1_281777" "Aspcam1_281777_3" "Aspcam1_281777" "6" "NRPS" "Aspergillus campestris" "Aspergillus" "campestris" "Aspcam1" "Candidi" "undetermined" "Eurotiomycetes" "Candidi" "A.campestris" "N-type"
"361" "Aspcam1_281777_4" "Aspcam1_281777" "Aspcam1_281777_4" "Aspcam1_281777" "6" "NRPS" "Aspergillus campestris" "Aspergillus" "campestris" "Aspcam1" "Candidi" "undetermined" "Eurotiomycetes" "Candidi" "A.campestris" "N-type"
"362" "Aspcam1_281777_5" "Aspcam1_281777" "Aspcam1_281777_5" "Aspcam1_281777" "6" "NRPS" "Aspergillus campestris" "Aspergillus" "campestris" "Aspcam1" "Candidi" "undetermined" "Eurotiomycetes" "Candidi" "A.campestris" "N-type"
"363" "Aspcam1_281777_6" "Aspcam1_281777" "Aspcam1_281777_6" "Aspcam1_281777" "6" "NRPS" "Aspergillus campestris" "Aspergillus" "campestris" "Aspcam1" "Candidi" "undetermined" "Eurotiomycetes" "Candidi" "A.campestris" "N-type"
"364" "Aspcam1_281777_7" "Aspcam1_281777" "Aspcam1_281777_7" "Aspcam1_281777" "6" "NRPS" "Aspergillus campestris" "Aspergillus" "campestris" "Aspcam1" "Candidi" "undetermined" "Eurotiomycetes" "Candidi" "A.campestris" "N-type"
"365" "Aspcam1_285611_1" "Aspcam1_285611" "Aspcam1_285611_1" "Aspcam1_285611" "6" "NRPS" "Aspergillus campestris" "Aspergillus" "campestris" "Aspcam1" "Candidi" "undetermined" "Eurotiomycetes" "Candidi" "A.campestris" "N-type"
"366" "Aspcam1_292844_1" "Aspcam1_292844" "Aspcam1_292844_1" "Aspcam1_292844" "6" "NRPS-Like" "Aspergillus campestris" "Aspergillus" "campestris" "Aspcam1" "Candidi" "undetermined" "Eurotiomycetes" "Candidi" "A.campestris" "N-type"
"367" "Aspcam1_293613_1" "Aspcam1_293613" "Aspcam1_293613_1" "Aspcam1_293613" "6" "NRPS-Like" "Aspergillus campestris" "Aspergillus" "campestris" "Aspcam1" "Candidi" "undetermined" "Eurotiomycetes" "Candidi" "A.campestris" "N-type"
"368" "Aspcam1_295405_1" "Aspcam1_295405" "Aspcam1_295405_1" "Aspcam1_295405" "6" "NRPS-Like" "Aspergillus campestris" "Aspergillus" "campestris" "Aspcam1" "Candidi" "undetermined" "Eurotiomycetes" "Candidi" "A.campestris" "N-type"
"369" "Aspcam1_301585_1" "Aspcam1_301585" "Aspcam1_301585_1" "Aspcam1_301585" "6" "NRPS-Like" "Aspergillus campestris" "Aspergillus" "campestris" "Aspcam1" "Candidi" "undetermined" "Eurotiomycetes" "Candidi" "A.campestris" "N-type"
"370" "Aspcam1_301585_2" "Aspcam1_301585" "Aspcam1_301585_2" "Aspcam1_301585" "6" "NRPS-Like" "Aspergillus campestris" "Aspergillus" "campestris" "Aspcam1" "Candidi" "undetermined" "Eurotiomycetes" "Candidi" "A.campestris" "N-type"
"371" "Aspcam1_310784_1" "Aspcam1_310784" "Aspcam1_310784_1" "Aspcam1_310784" "6" "HYBRID" "Aspergillus campestris" "Aspergillus" "campestris" "Aspcam1" "Candidi" "undetermined" "Eurotiomycetes" "Candidi" "A.campestris" "P-type"
"372" "Aspcam1_313076_1" "Aspcam1_313076" "Aspcam1_313076_1" "Aspcam1_313076" "6" "NRPS-Like" "Aspergillus campestris" "Aspergillus" "campestris" "Aspcam1" "Candidi" "undetermined" "Eurotiomycetes" "Candidi" "A.campestris" "N-type"
"373" "Aspcam1_314533_1" "Aspcam1_314533" "Aspcam1_314533_1" "Aspcam1_314533" "6" "NRPS-Like" "Aspergillus campestris" "Aspergillus" "campestris" "Aspcam1" "Candidi" "undetermined" "Eurotiomycetes" "Candidi" "A.campestris" "N-type"
"374" "Aspcam1_316060_1" "Aspcam1_316060" "Aspcam1_316060_1" "Aspcam1_316060" "6" "NRPS" "Aspergillus campestris" "Aspergillus" "campestris" "Aspcam1" "Candidi" "undetermined" "Eurotiomycetes" "Candidi" "A.campestris" "N-type"
"375" "Aspcam1_316060_2" "Aspcam1_316060" "Aspcam1_316060_2" "Aspcam1_316060" "6" "NRPS" "Aspergillus campestris" "Aspergillus" "campestris" "Aspcam1" "Candidi" "undetermined" "Eurotiomycetes" "Candidi" "A.campestris" "N-type"
"376" "Aspcam1_316060_3" "Aspcam1_316060" "Aspcam1_316060_3" "Aspcam1_316060" "6" "NRPS" "Aspergillus campestris" "Aspergillus" "campestris" "Aspcam1" "Candidi" "undetermined" "Eurotiomycetes" "Candidi" "A.campestris" "N-type"
"377" "Aspcam1_323099_1" "Aspcam1_323099" "Aspcam1_323099_1" "Aspcam1_323099" "6" "HYBRID" "Aspergillus campestris" "Aspergillus" "campestris" "Aspcam1" "Candidi" "undetermined" "Eurotiomycetes" "Candidi" "A.campestris" "N-type"
"378" "Aspcam1_324387_1" "Aspcam1_324387" "Aspcam1_324387_1" "Aspcam1_324387" "6" "NRPS-Like" "Aspergillus campestris" "Aspergillus" "campestris" "Aspcam1" "Candidi" "undetermined" "Eurotiomycetes" "Candidi" "A.campestris" "N-type"
"379" "Aspcam1_328911_1" "Aspcam1_328911" "Aspcam1_328911_1" "Aspcam1_328911" "6" "NRPS-Like" "Aspergillus campestris" "Aspergillus" "campestris" "Aspcam1" "Candidi" "undetermined" "Eurotiomycetes" "Candidi" "A.campestris" "N-type"
"380" "Aspcam1_329145_1" "Aspcam1_329145" "Aspcam1_329145_1" "Aspcam1_329145" "6" "NRPS" "Aspergillus campestris" "Aspergillus" "campestris" "Aspcam1" "Candidi" "undetermined" "Eurotiomycetes" "Candidi" "A.campestris" "N-type"
"381" "Aspcam1_329145_2" "Aspcam1_329145" "Aspcam1_329145_2" "Aspcam1_329145" "6" "NRPS" "Aspergillus campestris" "Aspergillus" "campestris" "Aspcam1" "Candidi" "undetermined" "Eurotiomycetes" "Candidi" "A.campestris" "N-type"
"382" "Aspcam1_329145_3" "Aspcam1_329145" "Aspcam1_329145_3" "Aspcam1_329145" "6" "NRPS" "Aspergillus campestris" "Aspergillus" "campestris" "Aspcam1" "Candidi" "undetermined" "Eurotiomycetes" "Candidi" "A.campestris" "N-type"
"383" "Aspcam1_329517_1" "Aspcam1_329517" "Aspcam1_329517_1" "Aspcam1_329517" "6" "NRPS-Like" "Aspergillus campestris" "Aspergillus" "campestris" "Aspcam1" "Candidi" "undetermined" "Eurotiomycetes" "Candidi" "A.campestris" "N-type"
"384" "Aspcam1_330137_1" "Aspcam1_330137" "Aspcam1_330137_1" "Aspcam1_330137" "6" "HYBRID" "Aspergillus campestris" "Aspergillus" "campestris" "Aspcam1" "Candidi" "undetermined" "Eurotiomycetes" "Candidi" "A.campestris" "P-type"
"385" "Aspcam1_34184_1" "Aspcam1_34184" "Aspcam1_34184_1" "Aspcam1_34184" "6" "NRPS" "Aspergillus campestris" "Aspergillus" "campestris" "Aspcam1" "Candidi" "undetermined" "Eurotiomycetes" "Candidi" "A.campestris" "N-type"
"386" "Aspcam1_34184_2" "Aspcam1_34184" "Aspcam1_34184_2" "Aspcam1_34184" "6" "NRPS" "Aspergillus campestris" "Aspergillus" "campestris" "Aspcam1" "Candidi" "undetermined" "Eurotiomycetes" "Candidi" "A.campestris" "N-type"
"387" "Aspcam1_34184_3" "Aspcam1_34184" "Aspcam1_34184_3" "Aspcam1_34184" "6" "NRPS" "Aspergillus campestris" "Aspergillus" "campestris" "Aspcam1" "Candidi" "undetermined" "Eurotiomycetes" "Candidi" "A.campestris" "N-type"
"388" "Aspcam1_346308_1" "Aspcam1_346308" "Aspcam1_346308_1" "Aspcam1_346308" "6" "NRPS" "Aspergillus campestris" "Aspergillus" "campestris" "Aspcam1" "Candidi" "undetermined" "Eurotiomycetes" "Candidi" "A.campestris" "N-type"
"389" "Aspcam1_346308_2" "Aspcam1_346308" "Aspcam1_346308_2" "Aspcam1_346308" "6" "NRPS" "Aspergillus campestris" "Aspergillus" "campestris" "Aspcam1" "Candidi" "undetermined" "Eurotiomycetes" "Candidi" "A.campestris" "N-type"
"390" "Aspcl1_1593_1" "Aspcl1_1593" "Aspcl1_1593_1" "Aspcl1_1593" "9" "NRPS" "Aspergillus clavatus" "Aspergillus" "clavatus" "Aspcl1" "Clavati" "undetermined" "Eurotiomycetes" "Clavati" "A.clavatus" "N-type"
"391" "Aspcl1_1593_2" "Aspcl1_1593" "Aspcl1_1593_2" "Aspcl1_1593" "9" "NRPS" "Aspergillus clavatus" "Aspergillus" "clavatus" "Aspcl1" "Clavati" "undetermined" "Eurotiomycetes" "Clavati" "A.clavatus" "N-type"
"392" "Aspcl1_1593_3" "Aspcl1_1593" "Aspcl1_1593_3" "Aspcl1_1593" "9" "NRPS" "Aspergillus clavatus" "Aspergillus" "clavatus" "Aspcl1" "Clavati" "undetermined" "Eurotiomycetes" "Clavati" "A.clavatus" "N-type"
"393" "Aspcl1_1760_1" "Aspcl1_1760" "Aspcl1_1760_1" "Aspcl1_1760" "9" "NRPS" "Aspergillus clavatus" "Aspergillus" "clavatus" "Aspcl1" "Clavati" "undetermined" "Eurotiomycetes" "Clavati" "A.clavatus" "N-type"
"394" "Aspcl1_1760_2" "Aspcl1_1760" "Aspcl1_1760_2" "Aspcl1_1760" "9" "NRPS" "Aspergillus clavatus" "Aspergillus" "clavatus" "Aspcl1" "Clavati" "undetermined" "Eurotiomycetes" "Clavati" "A.clavatus" "N-type"
"395" "Aspcl1_224_1" "Aspcl1_224" "Aspcl1_224_1" "Aspcl1_224" "9" "NRPS" "Aspergillus clavatus" "Aspergillus" "clavatus" "Aspcl1" "Clavati" "undetermined" "Eurotiomycetes" "Clavati" "A.clavatus" "N-type"
"396" "Aspcl1_224_2" "Aspcl1_224" "Aspcl1_224_2" "Aspcl1_224" "9" "NRPS" "Aspergillus clavatus" "Aspergillus" "clavatus" "Aspcl1" "Clavati" "undetermined" "Eurotiomycetes" "Clavati" "A.clavatus" "N-type"
"397" "Aspcl1_224_3" "Aspcl1_224" "Aspcl1_224_3" "Aspcl1_224" "9" "NRPS" "Aspergillus clavatus" "Aspergillus" "clavatus" "Aspcl1" "Clavati" "undetermined" "Eurotiomycetes" "Clavati" "A.clavatus" "N-type"
"398" "Aspcl1_224_4" "Aspcl1_224" "Aspcl1_224_4" "Aspcl1_224" "9" "NRPS" "Aspergillus clavatus" "Aspergillus" "clavatus" "Aspcl1" "Clavati" "undetermined" "Eurotiomycetes" "Clavati" "A.clavatus" "N-type"
"399" "Aspcl1_2518_1" "Aspcl1_2518" "Aspcl1_2518_1" "Aspcl1_2518" "9" "NRPS-Like" "Aspergillus clavatus" "Aspergillus" "clavatus" "Aspcl1" "Clavati" "undetermined" "Eurotiomycetes" "Clavati" "A.clavatus" "N-type"
"400" "Aspcl1_2961_1" "Aspcl1_2961" "Aspcl1_2961_1" "Aspcl1_2961" "9" "NRPS" "Aspergillus clavatus" "Aspergillus" "clavatus" "Aspcl1" "Clavati" "undetermined" "Eurotiomycetes" "Clavati" "A.clavatus" "N-type"
"401" "Aspcl1_2979_1" "Aspcl1_2979" "Aspcl1_2979_1" "Aspcl1_2979" "9" "NRPS" "Aspergillus clavatus" "Aspergillus" "clavatus" "Aspcl1" "Clavati" "undetermined" "Eurotiomycetes" "Clavati" "A.clavatus" "N-type"
"402" "Aspcl1_2979_2" "Aspcl1_2979" "Aspcl1_2979_2" "Aspcl1_2979" "9" "NRPS" "Aspergillus clavatus" "Aspergillus" "clavatus" "Aspcl1" "Clavati" "undetermined" "Eurotiomycetes" "Clavati" "A.clavatus" "N-type"
"403" "Aspcl1_4158_1" "Aspcl1_4158" "Aspcl1_4158_1" "Aspcl1_4158" "9" "NRPS" "Aspergillus clavatus" "Aspergillus" "clavatus" "Aspcl1" "Clavati" "undetermined" "Eurotiomycetes" "Clavati" "A.clavatus" "N-type"
"404" "Aspcl1_4158_2" "Aspcl1_4158" "Aspcl1_4158_2" "Aspcl1_4158" "9" "NRPS" "Aspergillus clavatus" "Aspergillus" "clavatus" "Aspcl1" "Clavati" "undetermined" "Eurotiomycetes" "Clavati" "A.clavatus" "N-type"
"405" "Aspcl1_4158_3" "Aspcl1_4158" "Aspcl1_4158_3" "Aspcl1_4158" "9" "NRPS" "Aspergillus clavatus" "Aspergillus" "clavatus" "Aspcl1" "Clavati" "undetermined" "Eurotiomycetes" "Clavati" "A.clavatus" "N-type"
"406" "Aspcl1_4158_4" "Aspcl1_4158" "Aspcl1_4158_4" "Aspcl1_4158" "9" "NRPS" "Aspergillus clavatus" "Aspergillus" "clavatus" "Aspcl1" "Clavati" "undetermined" "Eurotiomycetes" "Clavati" "A.clavatus" "N-type"
"407" "Aspcl1_4158_5" "Aspcl1_4158" "Aspcl1_4158_5" "Aspcl1_4158" "9" "NRPS" "Aspergillus clavatus" "Aspergillus" "clavatus" "Aspcl1" "Clavati" "undetermined" "Eurotiomycetes" "Clavati" "A.clavatus" "N-type"
"408" "Aspcl1_4433_1" "Aspcl1_4433" "Aspcl1_4433_1" "Aspcl1_4433" "9" "NRPS" "Aspergillus clavatus" "Aspergillus" "clavatus" "Aspcl1" "Clavati" "undetermined" "Eurotiomycetes" "Clavati" "A.clavatus" "N-type"
"409" "Aspcl1_5034_1" "Aspcl1_5034" "Aspcl1_5034_1" "Aspcl1_5034" "9" "NRPS-Like" "Aspergillus clavatus" "Aspergillus" "clavatus" "Aspcl1" "Clavati" "undetermined" "Eurotiomycetes" "Clavati" "A.clavatus" "N-type"
"410" "Aspcl1_6268_1" "Aspcl1_6268" "Aspcl1_6268_1" "Aspcl1_6268" "9" "HYBRID" "Aspergillus clavatus" "Aspergillus" "clavatus" "Aspcl1" "Clavati" "undetermined" "Eurotiomycetes" "Clavati" "A.clavatus" "P-type"
"411" "Aspcl1_6366_1" "Aspcl1_6366" "Aspcl1_6366_1" "Aspcl1_6366" "9" "HYBRID" "Aspergillus clavatus" "Aspergillus" "clavatus" "Aspcl1" "Clavati" "Cytochalasin" "Eurotiomycetes" "Clavati" "A.clavatus" "P-type"
"412" "Aspcl1_6456_1" "Aspcl1_6456" "Aspcl1_6456_1" "Aspcl1_6456" "9" "NRPS" "Aspergillus clavatus" "Aspergillus" "clavatus" "Aspcl1" "Clavati" "undetermined" "Eurotiomycetes" "Clavati" "A.clavatus" "N-type"
"413" "Aspcl1_6456_2" "Aspcl1_6456" "Aspcl1_6456_2" "Aspcl1_6456" "9" "NRPS" "Aspergillus clavatus" "Aspergillus" "clavatus" "Aspcl1" "Clavati" "undetermined" "Eurotiomycetes" "Clavati" "A.clavatus" "N-type"
"414" "Aspcl1_6456_3" "Aspcl1_6456" "Aspcl1_6456_3" "Aspcl1_6456" "9" "NRPS" "Aspergillus clavatus" "Aspergillus" "clavatus" "Aspcl1" "Clavati" "undetermined" "Eurotiomycetes" "Clavati" "A.clavatus" "N-type"
"415" "Aspcl1_6691_1" "Aspcl1_6691" "Aspcl1_6691_1" "Aspcl1_6691" "9" "NRPS" "Aspergillus clavatus" "Aspergillus" "clavatus" "Aspcl1" "Clavati" "undetermined" "Eurotiomycetes" "Clavati" "A.clavatus" "N-type"
"416" "Aspcl1_6691_2" "Aspcl1_6691" "Aspcl1_6691_2" "Aspcl1_6691" "9" "NRPS" "Aspergillus clavatus" "Aspergillus" "clavatus" "Aspcl1" "Clavati" "undetermined" "Eurotiomycetes" "Clavati" "A.clavatus" "N-type"
"417" "Aspcl1_6691_3" "Aspcl1_6691" "Aspcl1_6691_3" "Aspcl1_6691" "9" "NRPS" "Aspergillus clavatus" "Aspergillus" "clavatus" "Aspcl1" "Clavati" "undetermined" "Eurotiomycetes" "Clavati" "A.clavatus" "N-type"
"418" "Aspcl1_6691_4" "Aspcl1_6691" "Aspcl1_6691_4" "Aspcl1_6691" "9" "NRPS" "Aspergillus clavatus" "Aspergillus" "clavatus" "Aspcl1" "Clavati" "undetermined" "Eurotiomycetes" "Clavati" "A.clavatus" "N-type"
"419" "Aspcl1_6691_5" "Aspcl1_6691" "Aspcl1_6691_5" "Aspcl1_6691" "9" "NRPS" "Aspergillus clavatus" "Aspergillus" "clavatus" "Aspcl1" "Clavati" "undetermined" "Eurotiomycetes" "Clavati" "A.clavatus" "N-type"
"420" "Aspcl1_6691_6" "Aspcl1_6691" "Aspcl1_6691_6" "Aspcl1_6691" "9" "NRPS" "Aspergillus clavatus" "Aspergillus" "clavatus" "Aspcl1" "Clavati" "undetermined" "Eurotiomycetes" "Clavati" "A.clavatus" "N-type"
"421" "Aspcl1_6691_7" "Aspcl1_6691" "Aspcl1_6691_7" "Aspcl1_6691" "9" "NRPS" "Aspergillus clavatus" "Aspergillus" "clavatus" "Aspcl1" "Clavati" "undetermined" "Eurotiomycetes" "Clavati" "A.clavatus" "N-type"
"422" "Aspcl1_675_1" "Aspcl1_675" "Aspcl1_675_1" "Aspcl1_675" "9" "NRPS-Like" "Aspergillus clavatus" "Aspergillus" "clavatus" "Aspcl1" "Clavati" "undetermined" "Eurotiomycetes" "Clavati" "A.clavatus" "N-type"
"423" "Aspcl1_6793_1" "Aspcl1_6793" "Aspcl1_6793_1" "Aspcl1_6793" "9" "NRPS" "Aspergillus clavatus" "Aspergillus" "clavatus" "Aspcl1" "Clavati" "undetermined" "Eurotiomycetes" "Clavati" "A.clavatus" "N-type"
"424" "Aspcl1_6793_2" "Aspcl1_6793" "Aspcl1_6793_2" "Aspcl1_6793" "9" "NRPS" "Aspergillus clavatus" "Aspergillus" "clavatus" "Aspcl1" "Clavati" "undetermined" "Eurotiomycetes" "Clavati" "A.clavatus" "N-type"
"425" "Aspcl1_6793_3" "Aspcl1_6793" "Aspcl1_6793_3" "Aspcl1_6793" "9" "NRPS" "Aspergillus clavatus" "Aspergillus" "clavatus" "Aspcl1" "Clavati" "undetermined" "Eurotiomycetes" "Clavati" "A.clavatus" "N-type"
"426" "Aspcl1_6794_1" "Aspcl1_6794" "Aspcl1_6794_1" "Aspcl1_6794" "9" "NRPS" "Aspergillus clavatus" "Aspergillus" "clavatus" "Aspcl1" "Clavati" "undetermined" "Eurotiomycetes" "Clavati" "A.clavatus" "N-type"
"427" "Aspcl1_7179_1" "Aspcl1_7179" "Aspcl1_7179_1" "Aspcl1_7179" "9" "NRPS-Like" "Aspergillus clavatus" "Aspergillus" "clavatus" "Aspcl1" "Clavati" "undetermined" "Eurotiomycetes" "Clavati" "A.clavatus" "N-type"
"428" "Aspcl1_722_1" "Aspcl1_722" "Aspcl1_722_1" "Aspcl1_722" "9" "HYBRID" "Aspergillus clavatus" "Aspergillus" "clavatus" "Aspcl1" "Clavati" "Pseurotin" "Eurotiomycetes" "Clavati" "A.clavatus" "P-type"
"429" "Aspcl1_7331_1" "Aspcl1_7331" "Aspcl1_7331_1" "Aspcl1_7331" "9" "HYBRID" "Aspergillus clavatus" "Aspergillus" "clavatus" "Aspcl1" "Clavati" "undetermined" "Eurotiomycetes" "Clavati" "A.clavatus" "P-type"
"430" "Aspcl1_7506_1" "Aspcl1_7506" "Aspcl1_7506_1" "Aspcl1_7506" "9" "NRPS" "Aspergillus clavatus" "Aspergillus" "clavatus" "Aspcl1" "Clavati" "undetermined" "Eurotiomycetes" "Clavati" "A.clavatus" "N-type"
"431" "Aspcl1_7506_2" "Aspcl1_7506" "Aspcl1_7506_2" "Aspcl1_7506" "9" "NRPS" "Aspergillus clavatus" "Aspergillus" "clavatus" "Aspcl1" "Clavati" "undetermined" "Eurotiomycetes" "Clavati" "A.clavatus" "N-type"
"432" "Aspcl1_7506_3" "Aspcl1_7506" "Aspcl1_7506_3" "Aspcl1_7506" "9" "NRPS" "Aspergillus clavatus" "Aspergillus" "clavatus" "Aspcl1" "Clavati" "undetermined" "Eurotiomycetes" "Clavati" "A.clavatus" "N-type"
"433" "Aspcl1_7506_4" "Aspcl1_7506" "Aspcl1_7506_4" "Aspcl1_7506" "9" "NRPS" "Aspergillus clavatus" "Aspergillus" "clavatus" "Aspcl1" "Clavati" "undetermined" "Eurotiomycetes" "Clavati" "A.clavatus" "N-type"
"434" "Aspcl1_8326_1" "Aspcl1_8326" "Aspcl1_8326_1" "Aspcl1_8326" "9" "NRPS" "Aspergillus clavatus" "Aspergillus" "clavatus" "Aspcl1" "Clavati" "undetermined" "Eurotiomycetes" "Clavati" "A.clavatus" "N-type"
"435" "Aspcl1_8326_2" "Aspcl1_8326" "Aspcl1_8326_2" "Aspcl1_8326" "9" "NRPS" "Aspergillus clavatus" "Aspergillus" "clavatus" "Aspcl1" "Clavati" "undetermined" "Eurotiomycetes" "Clavati" "A.clavatus" "N-type"
"436" "Aspcl1_8326_3" "Aspcl1_8326" "Aspcl1_8326_3" "Aspcl1_8326" "9" "NRPS" "Aspergillus clavatus" "Aspergillus" "clavatus" "Aspcl1" "Clavati" "undetermined" "Eurotiomycetes" "Clavati" "A.clavatus" "N-type"
"437" "Aspcl1_8731_1" "Aspcl1_8731" "Aspcl1_8731_1" "Aspcl1_8731" "9" "NRPS-Like" "Aspergillus clavatus" "Aspergillus" "clavatus" "Aspcl1" "Clavati" "undetermined" "Eurotiomycetes" "Clavati" "A.clavatus" "N-type"
"438" "Aspcos1_151620_1" "Aspcos1_151620" "Aspcos1_151620_1" "Aspcos1_151620" "49" "NRPS" "Aspergillus costaricaensis" "Aspergillus" "costaricaensis" "Aspcos1" "Nigri" "undetermined" "Eurotiomycetes" "Nigri" "A.costaricaensis" "N-type"
"439" "Aspcos1_151620_2" "Aspcos1_151620" "Aspcos1_151620_2" "Aspcos1_151620" "49" "NRPS" "Aspergillus costaricaensis" "Aspergillus" "costaricaensis" "Aspcos1" "Nigri" "undetermined" "Eurotiomycetes" "Nigri" "A.costaricaensis" "N-type"
"440" "Aspcos1_151697_1" "Aspcos1_151697" "Aspcos1_151697_1" "Aspcos1_151697" "49" "NRPS-Like" "Aspergillus costaricaensis" "Aspergillus" "costaricaensis" "Aspcos1" "Nigri" "undetermined" "Eurotiomycetes" "Nigri" "A.costaricaensis" "N-type"
"441" "Aspcos1_157201_1" "Aspcos1_157201" "Aspcos1_157201_1" "Aspcos1_157201" "49" "NRPS-Like" "Aspergillus costaricaensis" "Aspergillus" "costaricaensis" "Aspcos1" "Nigri" "undetermined" "Eurotiomycetes" "Nigri" "A.costaricaensis" "N-type"
"442" "Aspcos1_172035_1" "Aspcos1_172035" "Aspcos1_172035_1" "Aspcos1_172035" "49" "NRPS" "Aspergillus costaricaensis" "Aspergillus" "costaricaensis" "Aspcos1" "Nigri" "undetermined" "Eurotiomycetes" "Nigri" "A.costaricaensis" "N-type"
"443" "Aspcos1_172035_2" "Aspcos1_172035" "Aspcos1_172035_2" "Aspcos1_172035" "49" "NRPS" "Aspergillus costaricaensis" "Aspergillus" "costaricaensis" "Aspcos1" "Nigri" "undetermined" "Eurotiomycetes" "Nigri" "A.costaricaensis" "N-type"
"444" "Aspcos1_172035_3" "Aspcos1_172035" "Aspcos1_172035_3" "Aspcos1_172035" "49" "NRPS" "Aspergillus costaricaensis" "Aspergillus" "costaricaensis" "Aspcos1" "Nigri" "undetermined" "Eurotiomycetes" "Nigri" "A.costaricaensis" "N-type"
"445" "Aspcos1_191045_1" "Aspcos1_191045" "Aspcos1_191045_1" "Aspcos1_191045" "49" "NRPS-Like" "Aspergillus costaricaensis" "Aspergillus" "costaricaensis" "Aspcos1" "Nigri" "undetermined" "Eurotiomycetes" "Nigri" "A.costaricaensis" "N-type"
"446" "Aspcos1_194054_1" "Aspcos1_194054" "Aspcos1_194054_1" "Aspcos1_194054" "49" "NRPS" "Aspergillus costaricaensis" "Aspergillus" "costaricaensis" "Aspcos1" "Nigri" "undetermined" "Eurotiomycetes" "Nigri" "A.costaricaensis" "N-type"
"447" "Aspcos1_194054_2" "Aspcos1_194054" "Aspcos1_194054_2" "Aspcos1_194054" "49" "NRPS" "Aspergillus costaricaensis" "Aspergillus" "costaricaensis" "Aspcos1" "Nigri" "undetermined" "Eurotiomycetes" "Nigri" "A.costaricaensis" "N-type"
"448" "Aspcos1_202230_1" "Aspcos1_202230" "Aspcos1_202230_1" "Aspcos1_202230" "49" "NRPS-Like" "Aspergillus costaricaensis" "Aspergillus" "costaricaensis" "Aspcos1" "Nigri" "undetermined" "Eurotiomycetes" "Nigri" "A.costaricaensis" "N-type"
"449" "Aspcos1_210654_1" "Aspcos1_210654" "Aspcos1_210654_1" "Aspcos1_210654" "49" "NRPS-Like" "Aspergillus costaricaensis" "Aspergillus" "costaricaensis" "Aspcos1" "Nigri" "undetermined" "Eurotiomycetes" "Nigri" "A.costaricaensis" "N-type"
"450" "Aspcos1_217228_1" "Aspcos1_217228" "Aspcos1_217228_1" "Aspcos1_217228" "49" "NRPS-Like" "Aspergillus costaricaensis" "Aspergillus" "costaricaensis" "Aspcos1" "Nigri" "undetermined" "Eurotiomycetes" "Nigri" "A.costaricaensis" "N-type"
"451" "Aspcos1_231984_1" "Aspcos1_231984" "Aspcos1_231984_1" "Aspcos1_231984" "49" "NRPS" "Aspergillus costaricaensis" "Aspergillus" "costaricaensis" "Aspcos1" "Nigri" "undetermined" "Eurotiomycetes" "Nigri" "A.costaricaensis" "N-type"
"452" "Aspcos1_231984_2" "Aspcos1_231984" "Aspcos1_231984_2" "Aspcos1_231984" "49" "NRPS" "Aspergillus costaricaensis" "Aspergillus" "costaricaensis" "Aspcos1" "Nigri" "undetermined" "Eurotiomycetes" "Nigri" "A.costaricaensis" "N-type"
"453" "Aspcos1_237808_1" "Aspcos1_237808" "Aspcos1_237808_1" "Aspcos1_237808" "49" "NRPS" "Aspergillus costaricaensis" "Aspergillus" "costaricaensis" "Aspcos1" "Nigri" "undetermined" "Eurotiomycetes" "Nigri" "A.costaricaensis" "N-type"
"454" "Aspcos1_240846_1" "Aspcos1_240846" "Aspcos1_240846_1" "Aspcos1_240846" "49" "NRPS-Like" "Aspergillus costaricaensis" "Aspergillus" "costaricaensis" "Aspcos1" "Nigri" "undetermined" "Eurotiomycetes" "Nigri" "A.costaricaensis" "N-type"
"455" "Aspcos1_243460_1" "Aspcos1_243460" "Aspcos1_243460_1" "Aspcos1_243460" "49" "NRPS-Like" "Aspergillus costaricaensis" "Aspergillus" "costaricaensis" "Aspcos1" "Nigri" "undetermined" "Eurotiomycetes" "Nigri" "A.costaricaensis" "N-type"
"456" "Aspcos1_244489_1" "Aspcos1_244489" "Aspcos1_244489_1" "Aspcos1_244489" "49" "NRPS" "Aspergillus costaricaensis" "Aspergillus" "costaricaensis" "Aspcos1" "Nigri" "undetermined" "Eurotiomycetes" "Nigri" "A.costaricaensis" "N-type"
"457" "Aspcos1_244489_2" "Aspcos1_244489" "Aspcos1_244489_2" "Aspcos1_244489" "49" "NRPS" "Aspergillus costaricaensis" "Aspergillus" "costaricaensis" "Aspcos1" "Nigri" "undetermined" "Eurotiomycetes" "Nigri" "A.costaricaensis" "N-type"
"458" "Aspcos1_250404_1" "Aspcos1_250404" "Aspcos1_250404_1" "Aspcos1_250404" "49" "NRPS-Like" "Aspergillus costaricaensis" "Aspergillus" "costaricaensis" "Aspcos1" "Nigri" "undetermined" "Eurotiomycetes" "Nigri" "A.costaricaensis" "N-type"
"459" "Aspcos1_255250_1" "Aspcos1_255250" "Aspcos1_255250_1" "Aspcos1_255250" "49" "HYBRID" "Aspergillus costaricaensis" "Aspergillus" "costaricaensis" "Aspcos1" "Nigri" "undetermined" "Eurotiomycetes" "Nigri" "A.costaricaensis" "P-type"
"460" "Aspcos1_255918_1" "Aspcos1_255918" "Aspcos1_255918_1" "Aspcos1_255918" "49" "NRPS-Like" "Aspergillus costaricaensis" "Aspergillus" "costaricaensis" "Aspcos1" "Nigri" "undetermined" "Eurotiomycetes" "Nigri" "A.costaricaensis" "N-type"
"461" "Aspcos1_257262_1" "Aspcos1_257262" "Aspcos1_257262_1" "Aspcos1_257262" "49" "NRPS-Like" "Aspergillus costaricaensis" "Aspergillus" "costaricaensis" "Aspcos1" "Nigri" "undetermined" "Eurotiomycetes" "Nigri" "A.costaricaensis" "N-type"
"462" "Aspcos1_262082_1" "Aspcos1_262082" "Aspcos1_262082_1" "Aspcos1_262082" "49" "NRPS-Like" "Aspergillus costaricaensis" "Aspergillus" "costaricaensis" "Aspcos1" "Nigri" "undetermined" "Eurotiomycetes" "Nigri" "A.costaricaensis" "N-type"
"463" "Aspcos1_262106_1" "Aspcos1_262106" "Aspcos1_262106_1" "Aspcos1_262106" "49" "NRPS" "Aspergillus costaricaensis" "Aspergillus" "costaricaensis" "Aspcos1" "Nigri" "undetermined" "Eurotiomycetes" "Nigri" "A.costaricaensis" "N-type"
"464" "Aspcos1_262336_1" "Aspcos1_262336" "Aspcos1_262336_1" "Aspcos1_262336" "49" "NRPS" "Aspergillus costaricaensis" "Aspergillus" "costaricaensis" "Aspcos1" "Nigri" "undetermined" "Eurotiomycetes" "Nigri" "A.costaricaensis" "N-type"
"465" "Aspcos1_262336_2" "Aspcos1_262336" "Aspcos1_262336_2" "Aspcos1_262336" "49" "NRPS" "Aspergillus costaricaensis" "Aspergillus" "costaricaensis" "Aspcos1" "Nigri" "undetermined" "Eurotiomycetes" "Nigri" "A.costaricaensis" "N-type"
"466" "Aspcos1_262939_1" "Aspcos1_262939" "Aspcos1_262939_1" "Aspcos1_262939" "49" "NRPS-Like" "Aspergillus costaricaensis" "Aspergillus" "costaricaensis" "Aspcos1" "Nigri" "undetermined" "Eurotiomycetes" "Nigri" "A.costaricaensis" "N-type"
"467" "Aspcos1_264368_1" "Aspcos1_264368" "Aspcos1_264368_1" "Aspcos1_264368" "49" "NRPS" "Aspergillus costaricaensis" "Aspergillus" "costaricaensis" "Aspcos1" "Nigri" "undetermined" "Eurotiomycetes" "Nigri" "A.costaricaensis" "N-type"
"468" "Aspcos1_264368_2" "Aspcos1_264368" "Aspcos1_264368_2" "Aspcos1_264368" "49" "NRPS" "Aspergillus costaricaensis" "Aspergillus" "costaricaensis" "Aspcos1" "Nigri" "undetermined" "Eurotiomycetes" "Nigri" "A.costaricaensis" "N-type"
"469" "Aspcos1_264368_3" "Aspcos1_264368" "Aspcos1_264368_3" "Aspcos1_264368" "49" "NRPS" "Aspergillus costaricaensis" "Aspergillus" "costaricaensis" "Aspcos1" "Nigri" "undetermined" "Eurotiomycetes" "Nigri" "A.costaricaensis" "N-type"
"470" "Aspcos1_265916_1" "Aspcos1_265916" "Aspcos1_265916_1" "Aspcos1_265916" "49" "NRPS" "Aspergillus costaricaensis" "Aspergillus" "costaricaensis" "Aspcos1" "Nigri" "undetermined" "Eurotiomycetes" "Nigri" "A.costaricaensis" "N-type"
"471" "Aspcos1_267997_1" "Aspcos1_267997" "Aspcos1_267997_1" "Aspcos1_267997" "49" "HYBRID" "Aspergillus costaricaensis" "Aspergillus" "costaricaensis" "Aspcos1" "Nigri" "undetermined" "Eurotiomycetes" "Nigri" "A.costaricaensis" "P-type"
"472" "Aspcos1_271070_1" "Aspcos1_271070" "Aspcos1_271070_1" "Aspcos1_271070" "49" "NRPS" "Aspergillus costaricaensis" "Aspergillus" "costaricaensis" "Aspcos1" "Nigri" "undetermined" "Eurotiomycetes" "Nigri" "A.costaricaensis" "N-type"
"473" "Aspcos1_271070_2" "Aspcos1_271070" "Aspcos1_271070_2" "Aspcos1_271070" "49" "NRPS" "Aspergillus costaricaensis" "Aspergillus" "costaricaensis" "Aspcos1" "Nigri" "undetermined" "Eurotiomycetes" "Nigri" "A.costaricaensis" "N-type"
"474" "Aspcos1_271137_1" "Aspcos1_271137" "Aspcos1_271137_1" "Aspcos1_271137" "49" "NRPS-Like" "Aspergillus costaricaensis" "Aspergillus" "costaricaensis" "Aspcos1" "Nigri" "undetermined" "Eurotiomycetes" "Nigri" "A.costaricaensis" "N-type"
"475" "Aspcos1_271622_1" "Aspcos1_271622" "Aspcos1_271622_1" "Aspcos1_271622" "49" "NRPS-Like" "Aspergillus costaricaensis" "Aspergillus" "costaricaensis" "Aspcos1" "Nigri" "undetermined" "Eurotiomycetes" "Nigri" "A.costaricaensis" "N-type"
"476" "Aspcos1_272070_1" "Aspcos1_272070" "Aspcos1_272070_1" "Aspcos1_272070" "49" "NRPS-Like" "Aspergillus costaricaensis" "Aspergillus" "costaricaensis" "Aspcos1" "Nigri" "undetermined" "Eurotiomycetes" "Nigri" "A.costaricaensis" "N-type"
"477" "Aspcos1_272239_1" "Aspcos1_272239" "Aspcos1_272239_1" "Aspcos1_272239" "49" "NRPS" "Aspergillus costaricaensis" "Aspergillus" "costaricaensis" "Aspcos1" "Nigri" "undetermined" "Eurotiomycetes" "Nigri" "A.costaricaensis" "N-type"
"478" "Aspcos1_272239_2" "Aspcos1_272239" "Aspcos1_272239_2" "Aspcos1_272239" "49" "NRPS" "Aspergillus costaricaensis" "Aspergillus" "costaricaensis" "Aspcos1" "Nigri" "undetermined" "Eurotiomycetes" "Nigri" "A.costaricaensis" "N-type"
"479" "Aspcos1_272239_3" "Aspcos1_272239" "Aspcos1_272239_3" "Aspcos1_272239" "49" "NRPS" "Aspergillus costaricaensis" "Aspergillus" "costaricaensis" "Aspcos1" "Nigri" "undetermined" "Eurotiomycetes" "Nigri" "A.costaricaensis" "N-type"
"480" "Aspcos1_272239_4" "Aspcos1_272239" "Aspcos1_272239_4" "Aspcos1_272239" "49" "NRPS" "Aspergillus costaricaensis" "Aspergillus" "costaricaensis" "Aspcos1" "Nigri" "undetermined" "Eurotiomycetes" "Nigri" "A.costaricaensis" "N-type"
"481" "Aspcos1_272239_5" "Aspcos1_272239" "Aspcos1_272239_5" "Aspcos1_272239" "49" "NRPS" "Aspergillus costaricaensis" "Aspergillus" "costaricaensis" "Aspcos1" "Nigri" "undetermined" "Eurotiomycetes" "Nigri" "A.costaricaensis" "N-type"
"482" "Aspcos1_272577_1" "Aspcos1_272577" "Aspcos1_272577_1" "Aspcos1_272577" "49" "NRPS" "Aspergillus costaricaensis" "Aspergillus" "costaricaensis" "Aspcos1" "Nigri" "undetermined" "Eurotiomycetes" "Nigri" "A.costaricaensis" "N-type"
"483" "Aspcos1_272872_1" "Aspcos1_272872" "Aspcos1_272872_1" "Aspcos1_272872" "49" "HYBRID" "Aspergillus costaricaensis" "Aspergillus" "costaricaensis" "Aspcos1" "Nigri" "undetermined" "Eurotiomycetes" "Nigri" "A.costaricaensis" "P-type"
"484" "Aspcos1_273250_1" "Aspcos1_273250" "Aspcos1_273250_1" "Aspcos1_273250" "49" "NRPS" "Aspergillus costaricaensis" "Aspergillus" "costaricaensis" "Aspcos1" "Nigri" "undetermined" "Eurotiomycetes" "Nigri" "A.costaricaensis" "N-type"
"485" "Aspcos1_273250_2" "Aspcos1_273250" "Aspcos1_273250_2" "Aspcos1_273250" "49" "NRPS" "Aspergillus costaricaensis" "Aspergillus" "costaricaensis" "Aspcos1" "Nigri" "undetermined" "Eurotiomycetes" "Nigri" "A.costaricaensis" "N-type"
"486" "Aspcos1_273250_3" "Aspcos1_273250" "Aspcos1_273250_3" "Aspcos1_273250" "49" "NRPS" "Aspergillus costaricaensis" "Aspergillus" "costaricaensis" "Aspcos1" "Nigri" "undetermined" "Eurotiomycetes" "Nigri" "A.costaricaensis" "N-type"
"487" "Aspcos1_273250_4" "Aspcos1_273250" "Aspcos1_273250_4" "Aspcos1_273250" "49" "NRPS" "Aspergillus costaricaensis" "Aspergillus" "costaricaensis" "Aspcos1" "Nigri" "undetermined" "Eurotiomycetes" "Nigri" "A.costaricaensis" "N-type"
"488" "Aspcos1_273250_5" "Aspcos1_273250" "Aspcos1_273250_5" "Aspcos1_273250" "49" "NRPS" "Aspergillus costaricaensis" "Aspergillus" "costaricaensis" "Aspcos1" "Nigri" "undetermined" "Eurotiomycetes" "Nigri" "A.costaricaensis" "N-type"
"489" "Aspcos1_273706_1" "Aspcos1_273706" "Aspcos1_273706_1" "Aspcos1_273706" "49" "NRPS-Like" "Aspergillus costaricaensis" "Aspergillus" "costaricaensis" "Aspcos1" "Nigri" "undetermined" "Eurotiomycetes" "Nigri" "A.costaricaensis" "N-type"
"490" "Aspcos1_273714_1" "Aspcos1_273714" "Aspcos1_273714_1" "Aspcos1_273714" "49" "NRPS-Like" "Aspergillus costaricaensis" "Aspergillus" "costaricaensis" "Aspcos1" "Nigri" "undetermined" "Eurotiomycetes" "Nigri" "A.costaricaensis" "N-type"
"491" "Aspcos1_274084_1" "Aspcos1_274084" "Aspcos1_274084_1" "Aspcos1_274084" "49" "NRPS-Like" "Aspergillus costaricaensis" "Aspergillus" "costaricaensis" "Aspcos1" "Nigri" "undetermined" "Eurotiomycetes" "Nigri" "A.costaricaensis" "N-type"
"492" "Aspcos1_275253_1" "Aspcos1_275253" "Aspcos1_275253_1" "Aspcos1_275253" "49" "NRPS" "Aspergillus costaricaensis" "Aspergillus" "costaricaensis" "Aspcos1" "Nigri" "undetermined" "Eurotiomycetes" "Nigri" "A.costaricaensis" "N-type"
"493" "Aspcos1_275253_2" "Aspcos1_275253" "Aspcos1_275253_2" "Aspcos1_275253" "49" "NRPS" "Aspergillus costaricaensis" "Aspergillus" "costaricaensis" "Aspcos1" "Nigri" "undetermined" "Eurotiomycetes" "Nigri" "A.costaricaensis" "N-type"
"494" "Aspcos1_275549_1" "Aspcos1_275549" "Aspcos1_275549_1" "Aspcos1_275549" "49" "NRPS-Like" "Aspergillus costaricaensis" "Aspergillus" "costaricaensis" "Aspcos1" "Nigri" "undetermined" "Eurotiomycetes" "Nigri" "A.costaricaensis" "N-type"
"495" "Aspcos1_279092_1" "Aspcos1_279092" "Aspcos1_279092_1" "Aspcos1_279092" "49" "NRPS" "Aspergillus costaricaensis" "Aspergillus" "costaricaensis" "Aspcos1" "Nigri" "undetermined" "Eurotiomycetes" "Nigri" "A.costaricaensis" "N-type"
"496" "Aspcos1_279093_1" "Aspcos1_279093" "Aspcos1_279093_1" "Aspcos1_279093" "49" "NRPS" "Aspergillus costaricaensis" "Aspergillus" "costaricaensis" "Aspcos1" "Nigri" "undetermined" "Eurotiomycetes" "Nigri" "A.costaricaensis" "N-type"
"497" "Aspcos1_279093_2" "Aspcos1_279093" "Aspcos1_279093_2" "Aspcos1_279093" "49" "NRPS" "Aspergillus costaricaensis" "Aspergillus" "costaricaensis" "Aspcos1" "Nigri" "undetermined" "Eurotiomycetes" "Nigri" "A.costaricaensis" "N-type"
"498" "Aspcos1_280900_1" "Aspcos1_280900" "Aspcos1_280900_1" "Aspcos1_280900" "49" "NRPS" "Aspergillus costaricaensis" "Aspergillus" "costaricaensis" "Aspcos1" "Nigri" "undetermined" "Eurotiomycetes" "Nigri" "A.costaricaensis" "N-type"
"499" "Aspcos1_280900_2" "Aspcos1_280900" "Aspcos1_280900_2" "Aspcos1_280900" "49" "NRPS" "Aspergillus costaricaensis" "Aspergillus" "costaricaensis" "Aspcos1" "Nigri" "undetermined" "Eurotiomycetes" "Nigri" "A.costaricaensis" "N-type"
"500" "Aspcos1_280900_3" "Aspcos1_280900" "Aspcos1_280900_3" "Aspcos1_280900" "49" "NRPS" "Aspergillus costaricaensis" "Aspergillus" "costaricaensis" "Aspcos1" "Nigri" "undetermined" "Eurotiomycetes" "Nigri" "A.costaricaensis" "N-type"
"501" "Aspcos1_280900_4" "Aspcos1_280900" "Aspcos1_280900_4" "Aspcos1_280900" "49" "NRPS" "Aspergillus costaricaensis" "Aspergillus" "costaricaensis" "Aspcos1" "Nigri" "undetermined" "Eurotiomycetes" "Nigri" "A.costaricaensis" "N-type"
"502" "Aspcos1_283582_1" "Aspcos1_283582" "Aspcos1_283582_1" "Aspcos1_283582" "49" "NRPS-Like" "Aspergillus costaricaensis" "Aspergillus" "costaricaensis" "Aspcos1" "Nigri" "undetermined" "Eurotiomycetes" "Nigri" "A.costaricaensis" "N-type"
"503" "Aspcos1_284111_1" "Aspcos1_284111" "Aspcos1_284111_1" "Aspcos1_284111" "49" "NRPS" "Aspergillus costaricaensis" "Aspergillus" "costaricaensis" "Aspcos1" "Nigri" "undetermined" "Eurotiomycetes" "Nigri" "A.costaricaensis" "N-type"
"504" "Aspcos1_284111_2" "Aspcos1_284111" "Aspcos1_284111_2" "Aspcos1_284111" "49" "NRPS" "Aspergillus costaricaensis" "Aspergillus" "costaricaensis" "Aspcos1" "Nigri" "undetermined" "Eurotiomycetes" "Nigri" "A.costaricaensis" "N-type"
"505" "Aspcos1_284111_3" "Aspcos1_284111" "Aspcos1_284111_3" "Aspcos1_284111" "49" "NRPS" "Aspergillus costaricaensis" "Aspergillus" "costaricaensis" "Aspcos1" "Nigri" "undetermined" "Eurotiomycetes" "Nigri" "A.costaricaensis" "N-type"
"506" "Aspcos1_284111_4" "Aspcos1_284111" "Aspcos1_284111_4" "Aspcos1_284111" "49" "NRPS" "Aspergillus costaricaensis" "Aspergillus" "costaricaensis" "Aspcos1" "Nigri" "undetermined" "Eurotiomycetes" "Nigri" "A.costaricaensis" "N-type"
"507" "Aspcos1_286236_1" "Aspcos1_286236" "Aspcos1_286236_1" "Aspcos1_286236" "49" "NRPS" "Aspergillus costaricaensis" "Aspergillus" "costaricaensis" "Aspcos1" "Nigri" "undetermined" "Eurotiomycetes" "Nigri" "A.costaricaensis" "N-type"
"508" "Aspcos1_286236_2" "Aspcos1_286236" "Aspcos1_286236_2" "Aspcos1_286236" "49" "NRPS" "Aspergillus costaricaensis" "Aspergillus" "costaricaensis" "Aspcos1" "Nigri" "undetermined" "Eurotiomycetes" "Nigri" "A.costaricaensis" "N-type"
"509" "Aspcos1_286236_3" "Aspcos1_286236" "Aspcos1_286236_3" "Aspcos1_286236" "49" "NRPS" "Aspergillus costaricaensis" "Aspergillus" "costaricaensis" "Aspcos1" "Nigri" "undetermined" "Eurotiomycetes" "Nigri" "A.costaricaensis" "N-type"
"510" "Aspcos1_286236_4" "Aspcos1_286236" "Aspcos1_286236_4" "Aspcos1_286236" "49" "NRPS" "Aspergillus costaricaensis" "Aspergillus" "costaricaensis" "Aspcos1" "Nigri" "undetermined" "Eurotiomycetes" "Nigri" "A.costaricaensis" "N-type"
"511" "Aspcos1_286633_1" "Aspcos1_286633" "Aspcos1_286633_1" "Aspcos1_286633" "49" "HYBRID" "Aspergillus costaricaensis" "Aspergillus" "costaricaensis" "Aspcos1" "Nigri" "undetermined" "Eurotiomycetes" "Nigri" "A.costaricaensis" "P-type"
"512" "Aspcos1_286748_1" "Aspcos1_286748" "Aspcos1_286748_1" "Aspcos1_286748" "49" "NRPS-Like" "Aspergillus costaricaensis" "Aspergillus" "costaricaensis" "Aspcos1" "Nigri" "undetermined" "Eurotiomycetes" "Nigri" "A.costaricaensis" "N-type"
"513" "Aspcos1_287415_1" "Aspcos1_287415" "Aspcos1_287415_1" "Aspcos1_287415" "49" "HYBRID" "Aspergillus costaricaensis" "Aspergillus" "costaricaensis" "Aspcos1" "Nigri" "undetermined" "Eurotiomycetes" "Nigri" "A.costaricaensis" "N-type"
"514" "Aspcos1_291329_1" "Aspcos1_291329" "Aspcos1_291329_1" "Aspcos1_291329" "49" "NRPS-Like" "Aspergillus costaricaensis" "Aspergillus" "costaricaensis" "Aspcos1" "Nigri" "undetermined" "Eurotiomycetes" "Nigri" "A.costaricaensis" "N-type"
"515" "Aspell1_231503_1" "Aspell1_231503" "Aspell1_231503_1" "Aspell1_231503" "10" "NRPS-Like" "Aspergillus ellipticus" "Aspergillus" "ellipticus" "Aspell1" "Nigri" "undetermined" "Eurotiomycetes" "Nigri" "A.ellipticus" "N-type"
"516" "Aspell1_337791_1" "Aspell1_337791" "Aspell1_337791_1" "Aspell1_337791" "10" "NRPS-Like" "Aspergillus ellipticus" "Aspergillus" "ellipticus" "Aspell1" "Nigri" "undetermined" "Eurotiomycetes" "Nigri" "A.ellipticus" "N-type"
"517" "Aspell1_341305_1" "Aspell1_341305" "Aspell1_341305_1" "Aspell1_341305" "10" "NRPS" "Aspergillus ellipticus" "Aspergillus" "ellipticus" "Aspell1" "Nigri" "undetermined" "Eurotiomycetes" "Nigri" "A.ellipticus" "N-type"
"518" "Aspell1_358634_1" "Aspell1_358634" "Aspell1_358634_1" "Aspell1_358634" "10" "NRPS-Like" "Aspergillus ellipticus" "Aspergillus" "ellipticus" "Aspell1" "Nigri" "undetermined" "Eurotiomycetes" "Nigri" "A.ellipticus" "N-type"
"519" "Aspell1_360853_1" "Aspell1_360853" "Aspell1_360853_1" "Aspell1_360853" "10" "NRPS-Like" "Aspergillus ellipticus" "Aspergillus" "ellipticus" "Aspell1" "Nigri" "undetermined" "Eurotiomycetes" "Nigri" "A.ellipticus" "N-type"
"520" "Aspell1_362766_1" "Aspell1_362766" "Aspell1_362766_1" "Aspell1_362766" "10" "NRPS-Like" "Aspergillus ellipticus" "Aspergillus" "ellipticus" "Aspell1" "Nigri" "undetermined" "Eurotiomycetes" "Nigri" "A.ellipticus" "N-type"
"521" "Aspell1_379168_1" "Aspell1_379168" "Aspell1_379168_1" "Aspell1_379168" "10" "NRPS-Like" "Aspergillus ellipticus" "Aspergillus" "ellipticus" "Aspell1" "Nigri" "undetermined" "Eurotiomycetes" "Nigri" "A.ellipticus" "N-type"
"522" "Aspell1_389547_1" "Aspell1_389547" "Aspell1_389547_1" "Aspell1_389547" "10" "NRPS" "Aspergillus ellipticus" "Aspergillus" "ellipticus" "Aspell1" "Nigri" "undetermined" "Eurotiomycetes" "Nigri" "A.ellipticus" "N-type"
"523" "Aspell1_389547_2" "Aspell1_389547" "Aspell1_389547_2" "Aspell1_389547" "10" "NRPS" "Aspergillus ellipticus" "Aspergillus" "ellipticus" "Aspell1" "Nigri" "undetermined" "Eurotiomycetes" "Nigri" "A.ellipticus" "N-type"
"524" "Aspell1_389987_1" "Aspell1_389987" "Aspell1_389987_1" "Aspell1_389987" "10" "NRPS-Like" "Aspergillus ellipticus" "Aspergillus" "ellipticus" "Aspell1" "Nigri" "undetermined" "Eurotiomycetes" "Nigri" "A.ellipticus" "N-type"
"525" "Aspell1_392442_1" "Aspell1_392442" "Aspell1_392442_1" "Aspell1_392442" "10" "NRPS" "Aspergillus ellipticus" "Aspergillus" "ellipticus" "Aspell1" "Nigri" "undetermined" "Eurotiomycetes" "Nigri" "A.ellipticus" "N-type"
"526" "Aspell1_402238_1" "Aspell1_402238" "Aspell1_402238_1" "Aspell1_402238" "10" "NRPS-Like" "Aspergillus ellipticus" "Aspergillus" "ellipticus" "Aspell1" "Nigri" "undetermined" "Eurotiomycetes" "Nigri" "A.ellipticus" "N-type"
"527" "Aspell1_404171_1" "Aspell1_404171" "Aspell1_404171_1" "Aspell1_404171" "10" "NRPS-Like" "Aspergillus ellipticus" "Aspergillus" "ellipticus" "Aspell1" "Nigri" "undetermined" "Eurotiomycetes" "Nigri" "A.ellipticus" "N-type"
"528" "Aspell1_411549_1" "Aspell1_411549" "Aspell1_411549_1" "Aspell1_411549" "10" "NRPS-Like" "Aspergillus ellipticus" "Aspergillus" "ellipticus" "Aspell1" "Nigri" "undetermined" "Eurotiomycetes" "Nigri" "A.ellipticus" "N-type"
"529" "Aspell1_411549_2" "Aspell1_411549" "Aspell1_411549_2" "Aspell1_411549" "10" "NRPS-Like" "Aspergillus ellipticus" "Aspergillus" "ellipticus" "Aspell1" "Nigri" "undetermined" "Eurotiomycetes" "Nigri" "A.ellipticus" "N-type"
"530" "Aspell1_426414_1" "Aspell1_426414" "Aspell1_426414_1" "Aspell1_426414" "10" "NRPS" "Aspergillus ellipticus" "Aspergillus" "ellipticus" "Aspell1" "Nigri" "undetermined" "Eurotiomycetes" "Nigri" "A.ellipticus" "N-type"
"531" "Aspell1_426414_2" "Aspell1_426414" "Aspell1_426414_2" "Aspell1_426414" "10" "NRPS" "Aspergillus ellipticus" "Aspergillus" "ellipticus" "Aspell1" "Nigri" "undetermined" "Eurotiomycetes" "Nigri" "A.ellipticus" "N-type"
"532" "Aspell1_434483_1" "Aspell1_434483" "Aspell1_434483_1" "Aspell1_434483" "10" "NRPS" "Aspergillus ellipticus" "Aspergillus" "ellipticus" "Aspell1" "Nigri" "undetermined" "Eurotiomycetes" "Nigri" "A.ellipticus" "N-type"
"533" "Aspell1_434483_2" "Aspell1_434483" "Aspell1_434483_2" "Aspell1_434483" "10" "NRPS" "Aspergillus ellipticus" "Aspergillus" "ellipticus" "Aspell1" "Nigri" "undetermined" "Eurotiomycetes" "Nigri" "A.ellipticus" "N-type"
"534" "Aspell1_436157_1" "Aspell1_436157" "Aspell1_436157_1" "Aspell1_436157" "10" "NRPS" "Aspergillus ellipticus" "Aspergillus" "ellipticus" "Aspell1" "Nigri" "undetermined" "Eurotiomycetes" "Nigri" "A.ellipticus" "N-type"
"535" "Aspell1_436157_2" "Aspell1_436157" "Aspell1_436157_2" "Aspell1_436157" "10" "NRPS" "Aspergillus ellipticus" "Aspergillus" "ellipticus" "Aspell1" "Nigri" "undetermined" "Eurotiomycetes" "Nigri" "A.ellipticus" "N-type"
"536" "Aspell1_453883_1" "Aspell1_453883" "Aspell1_453883_1" "Aspell1_453883" "10" "NRPS-Like" "Aspergillus ellipticus" "Aspergillus" "ellipticus" "Aspell1" "Nigri" "undetermined" "Eurotiomycetes" "Nigri" "A.ellipticus" "N-type"
"537" "Aspell1_454796_1" "Aspell1_454796" "Aspell1_454796_1" "Aspell1_454796" "10" "HYBRID" "Aspergillus ellipticus" "Aspergillus" "ellipticus" "Aspell1" "Nigri" "undetermined" "Eurotiomycetes" "Nigri" "A.ellipticus" "P-type"
"538" "Aspell1_456065_1" "Aspell1_456065" "Aspell1_456065_1" "Aspell1_456065" "10" "NRPS-Like" "Aspergillus ellipticus" "Aspergillus" "ellipticus" "Aspell1" "Nigri" "undetermined" "Eurotiomycetes" "Nigri" "A.ellipticus" "N-type"
"539" "Aspell1_457489_1" "Aspell1_457489" "Aspell1_457489_1" "Aspell1_457489" "10" "NRPS" "Aspergillus ellipticus" "Aspergillus" "ellipticus" "Aspell1" "Nigri" "undetermined" "Eurotiomycetes" "Nigri" "A.ellipticus" "N-type"
"540" "Aspell1_457489_2" "Aspell1_457489" "Aspell1_457489_2" "Aspell1_457489" "10" "NRPS" "Aspergillus ellipticus" "Aspergillus" "ellipticus" "Aspell1" "Nigri" "undetermined" "Eurotiomycetes" "Nigri" "A.ellipticus" "N-type"
"541" "Aspell1_459533_1" "Aspell1_459533" "Aspell1_459533_1" "Aspell1_459533" "10" "NRPS" "Aspergillus ellipticus" "Aspergillus" "ellipticus" "Aspell1" "Nigri" "undetermined" "Eurotiomycetes" "Nigri" "A.ellipticus" "N-type"
"542" "Aspell1_459533_2" "Aspell1_459533" "Aspell1_459533_2" "Aspell1_459533" "10" "NRPS" "Aspergillus ellipticus" "Aspergillus" "ellipticus" "Aspell1" "Nigri" "undetermined" "Eurotiomycetes" "Nigri" "A.ellipticus" "N-type"
"543" "Aspell1_459533_3" "Aspell1_459533" "Aspell1_459533_3" "Aspell1_459533" "10" "NRPS" "Aspergillus ellipticus" "Aspergillus" "ellipticus" "Aspell1" "Nigri" "undetermined" "Eurotiomycetes" "Nigri" "A.ellipticus" "N-type"
"544" "Aspell1_460533_1" "Aspell1_460533" "Aspell1_460533_1" "Aspell1_460533" "10" "NRPS" "Aspergillus ellipticus" "Aspergillus" "ellipticus" "Aspell1" "Nigri" "undetermined" "Eurotiomycetes" "Nigri" "A.ellipticus" "N-type"
"545" "Aspell1_460533_2" "Aspell1_460533" "Aspell1_460533_2" "Aspell1_460533" "10" "NRPS" "Aspergillus ellipticus" "Aspergillus" "ellipticus" "Aspell1" "Nigri" "undetermined" "Eurotiomycetes" "Nigri" "A.ellipticus" "N-type"
"546" "Aspell1_461124_1" "Aspell1_461124" "Aspell1_461124_1" "Aspell1_461124" "10" "NRPS-Like" "Aspergillus ellipticus" "Aspergillus" "ellipticus" "Aspell1" "Nigri" "undetermined" "Eurotiomycetes" "Nigri" "A.ellipticus" "N-type"
"547" "Aspell1_463931_1" "Aspell1_463931" "Aspell1_463931_1" "Aspell1_463931" "10" "NRPS-Like" "Aspergillus ellipticus" "Aspergillus" "ellipticus" "Aspell1" "Nigri" "undetermined" "Eurotiomycetes" "Nigri" "A.ellipticus" "N-type"
"548" "Aspell1_465073_1" "Aspell1_465073" "Aspell1_465073_1" "Aspell1_465073" "10" "NRPS" "Aspergillus ellipticus" "Aspergillus" "ellipticus" "Aspell1" "Nigri" "undetermined" "Eurotiomycetes" "Nigri" "A.ellipticus" "N-type"
"549" "Aspell1_465073_2" "Aspell1_465073" "Aspell1_465073_2" "Aspell1_465073" "10" "NRPS" "Aspergillus ellipticus" "Aspergillus" "ellipticus" "Aspell1" "Nigri" "undetermined" "Eurotiomycetes" "Nigri" "A.ellipticus" "N-type"
"550" "Aspell1_465638_1" "Aspell1_465638" "Aspell1_465638_1" "Aspell1_465638" "10" "NRPS-Like" "Aspergillus ellipticus" "Aspergillus" "ellipticus" "Aspell1" "Nigri" "undetermined" "Eurotiomycetes" "Nigri" "A.ellipticus" "N-type"
"551" "Aspell1_468936_1" "Aspell1_468936" "Aspell1_468936_1" "Aspell1_468936" "10" "NRPS" "Aspergillus ellipticus" "Aspergillus" "ellipticus" "Aspell1" "Nigri" "undetermined" "Eurotiomycetes" "Nigri" "A.ellipticus" "N-type"
"552" "Aspell1_468936_2" "Aspell1_468936" "Aspell1_468936_2" "Aspell1_468936" "10" "NRPS" "Aspergillus ellipticus" "Aspergillus" "ellipticus" "Aspell1" "Nigri" "undetermined" "Eurotiomycetes" "Nigri" "A.ellipticus" "N-type"
"553" "Aspell1_468936_3" "Aspell1_468936" "Aspell1_468936_3" "Aspell1_468936" "10" "NRPS" "Aspergillus ellipticus" "Aspergillus" "ellipticus" "Aspell1" "Nigri" "undetermined" "Eurotiomycetes" "Nigri" "A.ellipticus" "N-type"
"554" "Aspell1_469246_1" "Aspell1_469246" "Aspell1_469246_1" "Aspell1_469246" "10" "HYBRID" "Aspergillus ellipticus" "Aspergillus" "ellipticus" "Aspell1" "Nigri" "undetermined" "Eurotiomycetes" "Nigri" "A.ellipticus" "P-type"
"555" "Aspell1_471343_1" "Aspell1_471343" "Aspell1_471343_1" "Aspell1_471343" "10" "NRPS-Like" "Aspergillus ellipticus" "Aspergillus" "ellipticus" "Aspell1" "Nigri" "undetermined" "Eurotiomycetes" "Nigri" "A.ellipticus" "N-type"
"556" "Aspell1_484093_1" "Aspell1_484093" "Aspell1_484093_1" "Aspell1_484093" "10" "NRPS" "Aspergillus ellipticus" "Aspergillus" "ellipticus" "Aspell1" "Nigri" "undetermined" "Eurotiomycetes" "Nigri" "A.ellipticus" "N-type"
"557" "Aspell1_484093_2" "Aspell1_484093" "Aspell1_484093_2" "Aspell1_484093" "10" "NRPS" "Aspergillus ellipticus" "Aspergillus" "ellipticus" "Aspell1" "Nigri" "undetermined" "Eurotiomycetes" "Nigri" "A.ellipticus" "N-type"
"558" "Aspell1_484093_3" "Aspell1_484093" "Aspell1_484093_3" "Aspell1_484093" "10" "NRPS" "Aspergillus ellipticus" "Aspergillus" "ellipticus" "Aspell1" "Nigri" "undetermined" "Eurotiomycetes" "Nigri" "A.ellipticus" "N-type"
"559" "Aspell1_486006_1" "Aspell1_486006" "Aspell1_486006_1" "Aspell1_486006" "10" "NRPS" "Aspergillus ellipticus" "Aspergillus" "ellipticus" "Aspell1" "Nigri" "undetermined" "Eurotiomycetes" "Nigri" "A.ellipticus" "N-type"
"560" "Aspell1_486671_1" "Aspell1_486671" "Aspell1_486671_1" "Aspell1_486671" "10" "NRPS" "Aspergillus ellipticus" "Aspergillus" "ellipticus" "Aspell1" "Nigri" "undetermined" "Eurotiomycetes" "Nigri" "A.ellipticus" "N-type"
"561" "Aspell1_486671_2" "Aspell1_486671" "Aspell1_486671_2" "Aspell1_486671" "10" "NRPS" "Aspergillus ellipticus" "Aspergillus" "ellipticus" "Aspell1" "Nigri" "undetermined" "Eurotiomycetes" "Nigri" "A.ellipticus" "N-type"
"562" "Aspell1_486671_3" "Aspell1_486671" "Aspell1_486671_3" "Aspell1_486671" "10" "NRPS" "Aspergillus ellipticus" "Aspergillus" "ellipticus" "Aspell1" "Nigri" "undetermined" "Eurotiomycetes" "Nigri" "A.ellipticus" "N-type"
"563" "Aspell1_486671_4" "Aspell1_486671" "Aspell1_486671_4" "Aspell1_486671" "10" "NRPS" "Aspergillus ellipticus" "Aspergillus" "ellipticus" "Aspell1" "Nigri" "undetermined" "Eurotiomycetes" "Nigri" "A.ellipticus" "N-type"
"564" "Aspell1_486671_5" "Aspell1_486671" "Aspell1_486671_5" "Aspell1_486671" "10" "NRPS" "Aspergillus ellipticus" "Aspergillus" "ellipticus" "Aspell1" "Nigri" "undetermined" "Eurotiomycetes" "Nigri" "A.ellipticus" "N-type"
"565" "Aspell1_486858_1" "Aspell1_486858" "Aspell1_486858_1" "Aspell1_486858" "10" "NRPS" "Aspergillus ellipticus" "Aspergillus" "ellipticus" "Aspell1" "Nigri" "undetermined" "Eurotiomycetes" "Nigri" "A.ellipticus" "N-type"
"566" "Aspell1_486858_2" "Aspell1_486858" "Aspell1_486858_2" "Aspell1_486858" "10" "NRPS" "Aspergillus ellipticus" "Aspergillus" "ellipticus" "Aspell1" "Nigri" "undetermined" "Eurotiomycetes" "Nigri" "A.ellipticus" "N-type"
"567" "Aspell1_486858_3" "Aspell1_486858" "Aspell1_486858_3" "Aspell1_486858" "10" "NRPS" "Aspergillus ellipticus" "Aspergillus" "ellipticus" "Aspell1" "Nigri" "undetermined" "Eurotiomycetes" "Nigri" "A.ellipticus" "N-type"
"568" "Aspell1_486858_4" "Aspell1_486858" "Aspell1_486858_4" "Aspell1_486858" "10" "NRPS" "Aspergillus ellipticus" "Aspergillus" "ellipticus" "Aspell1" "Nigri" "undetermined" "Eurotiomycetes" "Nigri" "A.ellipticus" "N-type"
"569" "Aspell1_486858_5" "Aspell1_486858" "Aspell1_486858_5" "Aspell1_486858" "10" "NRPS" "Aspergillus ellipticus" "Aspergillus" "ellipticus" "Aspell1" "Nigri" "undetermined" "Eurotiomycetes" "Nigri" "A.ellipticus" "N-type"
"570" "Aspell1_80929_1" "Aspell1_80929" "Aspell1_80929_1" "Aspell1_80929" "10" "NRPS" "Aspergillus ellipticus" "Aspergillus" "ellipticus" "Aspell1" "Nigri" "undetermined" "Eurotiomycetes" "Nigri" "A.ellipticus" "N-type"
"571" "Aspell1_80929_2" "Aspell1_80929" "Aspell1_80929_2" "Aspell1_80929" "10" "NRPS" "Aspergillus ellipticus" "Aspergillus" "ellipticus" "Aspell1" "Nigri" "undetermined" "Eurotiomycetes" "Nigri" "A.ellipticus" "N-type"
"572" "Aspell1_80929_3" "Aspell1_80929" "Aspell1_80929_3" "Aspell1_80929" "10" "NRPS" "Aspergillus ellipticus" "Aspergillus" "ellipticus" "Aspell1" "Nigri" "undetermined" "Eurotiomycetes" "Nigri" "A.ellipticus" "N-type"
"573" "Aspell1_80929_4" "Aspell1_80929" "Aspell1_80929_4" "Aspell1_80929" "10" "NRPS" "Aspergillus ellipticus" "Aspergillus" "ellipticus" "Aspell1" "Nigri" "undetermined" "Eurotiomycetes" "Nigri" "A.ellipticus" "N-type"
"574" "Aspeuc1_309019_1" "Aspeuc1_309019" "Aspeuc1_309019_1" "Aspeuc1_309019" "11" "HYBRID" "Aspergillus eucalypticola" "Aspergillus" "eucalypticola" "Aspeuc1" "Nigri" "undetermined" "Eurotiomycetes" "Nigri" "A.eucalypticola" "N-type"
"575" "Aspeuc1_334354_1" "Aspeuc1_334354" "Aspeuc1_334354_1" "Aspeuc1_334354" "11" "NRPS" "Aspergillus eucalypticola" "Aspergillus" "eucalypticola" "Aspeuc1" "Nigri" "undetermined" "Eurotiomycetes" "Nigri" "A.eucalypticola" "N-type"
"576" "Aspeuc1_336445_1" "Aspeuc1_336445" "Aspeuc1_336445_1" "Aspeuc1_336445" "11" "NRPS-Like" "Aspergillus eucalypticola" "Aspergillus" "eucalypticola" "Aspeuc1" "Nigri" "undetermined" "Eurotiomycetes" "Nigri" "A.eucalypticola" "N-type"
"577" "Aspeuc1_342926_1" "Aspeuc1_342926" "Aspeuc1_342926_1" "Aspeuc1_342926" "11" "NRPS" "Aspergillus eucalypticola" "Aspergillus" "eucalypticola" "Aspeuc1" "Nigri" "undetermined" "Eurotiomycetes" "Nigri" "A.eucalypticola" "N-type"
"578" "Aspeuc1_342926_2" "Aspeuc1_342926" "Aspeuc1_342926_2" "Aspeuc1_342926" "11" "NRPS" "Aspergillus eucalypticola" "Aspergillus" "eucalypticola" "Aspeuc1" "Nigri" "undetermined" "Eurotiomycetes" "Nigri" "A.eucalypticola" "N-type"
"579" "Aspeuc1_342926_3" "Aspeuc1_342926" "Aspeuc1_342926_3" "Aspeuc1_342926" "11" "NRPS" "Aspergillus eucalypticola" "Aspergillus" "eucalypticola" "Aspeuc1" "Nigri" "undetermined" "Eurotiomycetes" "Nigri" "A.eucalypticola" "N-type"
"580" "Aspeuc1_342926_4" "Aspeuc1_342926" "Aspeuc1_342926_4" "Aspeuc1_342926" "11" "NRPS" "Aspergillus eucalypticola" "Aspergillus" "eucalypticola" "Aspeuc1" "Nigri" "undetermined" "Eurotiomycetes" "Nigri" "A.eucalypticola" "N-type"
"581" "Aspeuc1_346521_1" "Aspeuc1_346521" "Aspeuc1_346521_1" "Aspeuc1_346521" "11" "NRPS" "Aspergillus eucalypticola" "Aspergillus" "eucalypticola" "Aspeuc1" "Nigri" "undetermined" "Eurotiomycetes" "Nigri" "A.eucalypticola" "N-type"
"582" "Aspeuc1_346521_2" "Aspeuc1_346521" "Aspeuc1_346521_2" "Aspeuc1_346521" "11" "NRPS" "Aspergillus eucalypticola" "Aspergillus" "eucalypticola" "Aspeuc1" "Nigri" "undetermined" "Eurotiomycetes" "Nigri" "A.eucalypticola" "N-type"
"583" "Aspeuc1_346521_3" "Aspeuc1_346521" "Aspeuc1_346521_3" "Aspeuc1_346521" "11" "NRPS" "Aspergillus eucalypticola" "Aspergillus" "eucalypticola" "Aspeuc1" "Nigri" "undetermined" "Eurotiomycetes" "Nigri" "A.eucalypticola" "N-type"
"584" "Aspeuc1_358441_1" "Aspeuc1_358441" "Aspeuc1_358441_1" "Aspeuc1_358441" "11" "NRPS" "Aspergillus eucalypticola" "Aspergillus" "eucalypticola" "Aspeuc1" "Nigri" "undetermined" "Eurotiomycetes" "Nigri" "A.eucalypticola" "N-type"
"585" "Aspeuc1_358441_2" "Aspeuc1_358441" "Aspeuc1_358441_2" "Aspeuc1_358441" "11" "NRPS" "Aspergillus eucalypticola" "Aspergillus" "eucalypticola" "Aspeuc1" "Nigri" "undetermined" "Eurotiomycetes" "Nigri" "A.eucalypticola" "N-type"
"586" "Aspeuc1_364740_1" "Aspeuc1_364740" "Aspeuc1_364740_1" "Aspeuc1_364740" "11" "NRPS" "Aspergillus eucalypticola" "Aspergillus" "eucalypticola" "Aspeuc1" "Nigri" "undetermined" "Eurotiomycetes" "Nigri" "A.eucalypticola" "N-type"
"587" "Aspeuc1_364740_2" "Aspeuc1_364740" "Aspeuc1_364740_2" "Aspeuc1_364740" "11" "NRPS" "Aspergillus eucalypticola" "Aspergillus" "eucalypticola" "Aspeuc1" "Nigri" "undetermined" "Eurotiomycetes" "Nigri" "A.eucalypticola" "N-type"
"588" "Aspeuc1_371541_1" "Aspeuc1_371541" "Aspeuc1_371541_1" "Aspeuc1_371541" "11" "NRPS-Like" "Aspergillus eucalypticola" "Aspergillus" "eucalypticola" "Aspeuc1" "Nigri" "undetermined" "Eurotiomycetes" "Nigri" "A.eucalypticola" "N-type"
"589" "Aspeuc1_373404_1" "Aspeuc1_373404" "Aspeuc1_373404_1" "Aspeuc1_373404" "11" "NRPS-Like" "Aspergillus eucalypticola" "Aspergillus" "eucalypticola" "Aspeuc1" "Nigri" "undetermined" "Eurotiomycetes" "Nigri" "A.eucalypticola" "N-type"
"590" "Aspeuc1_374707_1" "Aspeuc1_374707" "Aspeuc1_374707_1" "Aspeuc1_374707" "11" "NRPS-Like" "Aspergillus eucalypticola" "Aspergillus" "eucalypticola" "Aspeuc1" "Nigri" "undetermined" "Eurotiomycetes" "Nigri" "A.eucalypticola" "N-type"
"591" "Aspeuc1_383543_1" "Aspeuc1_383543" "Aspeuc1_383543_1" "Aspeuc1_383543" "11" "NRPS-Like" "Aspergillus eucalypticola" "Aspergillus" "eucalypticola" "Aspeuc1" "Nigri" "undetermined" "Eurotiomycetes" "Nigri" "A.eucalypticola" "N-type"
"592" "Aspeuc1_388460_1" "Aspeuc1_388460" "Aspeuc1_388460_1" "Aspeuc1_388460" "11" "NRPS-Like" "Aspergillus eucalypticola" "Aspergillus" "eucalypticola" "Aspeuc1" "Nigri" "undetermined" "Eurotiomycetes" "Nigri" "A.eucalypticola" "N-type"
"593" "Aspeuc1_405711_1" "Aspeuc1_405711" "Aspeuc1_405711_1" "Aspeuc1_405711" "11" "NRPS-Like" "Aspergillus eucalypticola" "Aspergillus" "eucalypticola" "Aspeuc1" "Nigri" "undetermined" "Eurotiomycetes" "Nigri" "A.eucalypticola" "N-type"
"594" "Aspeuc1_406874_1" "Aspeuc1_406874" "Aspeuc1_406874_1" "Aspeuc1_406874" "11" "HYBRID" "Aspergillus eucalypticola" "Aspergillus" "eucalypticola" "Aspeuc1" "Nigri" "undetermined" "Eurotiomycetes" "Nigri" "A.eucalypticola" "P-type"
"595" "Aspeuc1_417906_1" "Aspeuc1_417906" "Aspeuc1_417906_1" "Aspeuc1_417906" "11" "NRPS" "Aspergillus eucalypticola" "Aspergillus" "eucalypticola" "Aspeuc1" "Nigri" "undetermined" "Eurotiomycetes" "Nigri" "A.eucalypticola" "N-type"
"596" "Aspeuc1_417906_2" "Aspeuc1_417906" "Aspeuc1_417906_2" "Aspeuc1_417906" "11" "NRPS" "Aspergillus eucalypticola" "Aspergillus" "eucalypticola" "Aspeuc1" "Nigri" "undetermined" "Eurotiomycetes" "Nigri" "A.eucalypticola" "N-type"
"597" "Aspeuc1_417906_3" "Aspeuc1_417906" "Aspeuc1_417906_3" "Aspeuc1_417906" "11" "NRPS" "Aspergillus eucalypticola" "Aspergillus" "eucalypticola" "Aspeuc1" "Nigri" "undetermined" "Eurotiomycetes" "Nigri" "A.eucalypticola" "N-type"
"598" "Aspeuc1_417906_4" "Aspeuc1_417906" "Aspeuc1_417906_4" "Aspeuc1_417906" "11" "NRPS" "Aspergillus eucalypticola" "Aspergillus" "eucalypticola" "Aspeuc1" "Nigri" "undetermined" "Eurotiomycetes" "Nigri" "A.eucalypticola" "N-type"
"599" "Aspeuc1_420025_1" "Aspeuc1_420025" "Aspeuc1_420025_1" "Aspeuc1_420025" "11" "NRPS" "Aspergillus eucalypticola" "Aspergillus" "eucalypticola" "Aspeuc1" "Nigri" "undetermined" "Eurotiomycetes" "Nigri" "A.eucalypticola" "N-type"
"600" "Aspeuc1_423932_1" "Aspeuc1_423932" "Aspeuc1_423932_1" "Aspeuc1_423932" "11" "NRPS-Like" "Aspergillus eucalypticola" "Aspergillus" "eucalypticola" "Aspeuc1" "Nigri" "undetermined" "Eurotiomycetes" "Nigri" "A.eucalypticola" "N-type"
"601" "Aspeuc1_436542_1" "Aspeuc1_436542" "Aspeuc1_436542_1" "Aspeuc1_436542" "11" "NRPS" "Aspergillus eucalypticola" "Aspergillus" "eucalypticola" "Aspeuc1" "Nigri" "undetermined" "Eurotiomycetes" "Nigri" "A.eucalypticola" "N-type"
"602" "Aspeuc1_436542_2" "Aspeuc1_436542" "Aspeuc1_436542_2" "Aspeuc1_436542" "11" "NRPS" "Aspergillus eucalypticola" "Aspergillus" "eucalypticola" "Aspeuc1" "Nigri" "undetermined" "Eurotiomycetes" "Nigri" "A.eucalypticola" "N-type"
"603" "Aspeuc1_436542_3" "Aspeuc1_436542" "Aspeuc1_436542_3" "Aspeuc1_436542" "11" "NRPS" "Aspergillus eucalypticola" "Aspergillus" "eucalypticola" "Aspeuc1" "Nigri" "undetermined" "Eurotiomycetes" "Nigri" "A.eucalypticola" "N-type"
"604" "Aspeuc1_438095_1" "Aspeuc1_438095" "Aspeuc1_438095_1" "Aspeuc1_438095" "11" "NRPS" "Aspergillus eucalypticola" "Aspergillus" "eucalypticola" "Aspeuc1" "Nigri" "undetermined" "Eurotiomycetes" "Nigri" "A.eucalypticola" "N-type"
"605" "Aspeuc1_438095_2" "Aspeuc1_438095" "Aspeuc1_438095_2" "Aspeuc1_438095" "11" "NRPS" "Aspergillus eucalypticola" "Aspergillus" "eucalypticola" "Aspeuc1" "Nigri" "undetermined" "Eurotiomycetes" "Nigri" "A.eucalypticola" "N-type"
"606" "Aspeuc1_438095_3" "Aspeuc1_438095" "Aspeuc1_438095_3" "Aspeuc1_438095" "11" "NRPS" "Aspergillus eucalypticola" "Aspergillus" "eucalypticola" "Aspeuc1" "Nigri" "undetermined" "Eurotiomycetes" "Nigri" "A.eucalypticola" "N-type"
"607" "Aspeuc1_438095_4" "Aspeuc1_438095" "Aspeuc1_438095_4" "Aspeuc1_438095" "11" "NRPS" "Aspergillus eucalypticola" "Aspergillus" "eucalypticola" "Aspeuc1" "Nigri" "undetermined" "Eurotiomycetes" "Nigri" "A.eucalypticola" "N-type"
"608" "Aspeuc1_443384_1" "Aspeuc1_443384" "Aspeuc1_443384_1" "Aspeuc1_443384" "11" "NRPS-Like" "Aspergillus eucalypticola" "Aspergillus" "eucalypticola" "Aspeuc1" "Nigri" "undetermined" "Eurotiomycetes" "Nigri" "A.eucalypticola" "N-type"
"609" "Aspeuc1_444816_1" "Aspeuc1_444816" "Aspeuc1_444816_1" "Aspeuc1_444816" "11" "HYBRID" "Aspergillus eucalypticola" "Aspergillus" "eucalypticola" "Aspeuc1" "Nigri" "undetermined" "Eurotiomycetes" "Nigri" "A.eucalypticola" "P-type"
"610" "Aspeuc1_445576_1" "Aspeuc1_445576" "Aspeuc1_445576_1" "Aspeuc1_445576" "11" "NRPS-Like" "Aspergillus eucalypticola" "Aspergillus" "eucalypticola" "Aspeuc1" "Nigri" "undetermined" "Eurotiomycetes" "Nigri" "A.eucalypticola" "N-type"
"611" "Aspeuc1_448439_1" "Aspeuc1_448439" "Aspeuc1_448439_1" "Aspeuc1_448439" "11" "NRPS-Like" "Aspergillus eucalypticola" "Aspergillus" "eucalypticola" "Aspeuc1" "Nigri" "undetermined" "Eurotiomycetes" "Nigri" "A.eucalypticola" "N-type"
"612" "Aspeuc1_448773_1" "Aspeuc1_448773" "Aspeuc1_448773_1" "Aspeuc1_448773" "11" "NRPS" "Aspergillus eucalypticola" "Aspergillus" "eucalypticola" "Aspeuc1" "Nigri" "undetermined" "Eurotiomycetes" "Nigri" "A.eucalypticola" "N-type"
"613" "Aspeuc1_449408_1" "Aspeuc1_449408" "Aspeuc1_449408_1" "Aspeuc1_449408" "11" "NRPS-Like" "Aspergillus eucalypticola" "Aspergillus" "eucalypticola" "Aspeuc1" "Nigri" "undetermined" "Eurotiomycetes" "Nigri" "A.eucalypticola" "N-type"
"614" "Aspeuc1_449409_1" "Aspeuc1_449409" "Aspeuc1_449409_1" "Aspeuc1_449409" "11" "NRPS-Like" "Aspergillus eucalypticola" "Aspergillus" "eucalypticola" "Aspeuc1" "Nigri" "undetermined" "Eurotiomycetes" "Nigri" "A.eucalypticola" "N-type"
"615" "Aspeuc1_450822_1" "Aspeuc1_450822" "Aspeuc1_450822_1" "Aspeuc1_450822" "11" "NRPS-Like" "Aspergillus eucalypticola" "Aspergillus" "eucalypticola" "Aspeuc1" "Nigri" "undetermined" "Eurotiomycetes" "Nigri" "A.eucalypticola" "N-type"
"616" "Aspeuc1_450878_1" "Aspeuc1_450878" "Aspeuc1_450878_1" "Aspeuc1_450878" "11" "HYBRID" "Aspergillus eucalypticola" "Aspergillus" "eucalypticola" "Aspeuc1" "Nigri" "Pyranonigrin" "Eurotiomycetes" "Nigri" "A.eucalypticola" "P-type"
"617" "Aspeuc1_451321_1" "Aspeuc1_451321" "Aspeuc1_451321_1" "Aspeuc1_451321" "11" "NRPS-Like" "Aspergillus eucalypticola" "Aspergillus" "eucalypticola" "Aspeuc1" "Nigri" "undetermined" "Eurotiomycetes" "Nigri" "A.eucalypticola" "N-type"
"618" "Aspeuc1_451954_1" "Aspeuc1_451954" "Aspeuc1_451954_1" "Aspeuc1_451954" "11" "NRPS-Like" "Aspergillus eucalypticola" "Aspergillus" "eucalypticola" "Aspeuc1" "Nigri" "undetermined" "Eurotiomycetes" "Nigri" "A.eucalypticola" "N-type"
"619" "Aspeuc1_453074_1" "Aspeuc1_453074" "Aspeuc1_453074_1" "Aspeuc1_453074" "11" "NRPS-Like" "Aspergillus eucalypticola" "Aspergillus" "eucalypticola" "Aspeuc1" "Nigri" "undetermined" "Eurotiomycetes" "Nigri" "A.eucalypticola" "N-type"
"620" "Aspeuc1_453307_1" "Aspeuc1_453307" "Aspeuc1_453307_1" "Aspeuc1_453307" "11" "HYBRID" "Aspergillus eucalypticola" "Aspergillus" "eucalypticola" "Aspeuc1" "Nigri" "undetermined" "Eurotiomycetes" "Nigri" "A.eucalypticola" "P-type"
"621" "Aspeuc1_453639_1" "Aspeuc1_453639" "Aspeuc1_453639_1" "Aspeuc1_453639" "11" "NRPS-Like" "Aspergillus eucalypticola" "Aspergillus" "eucalypticola" "Aspeuc1" "Nigri" "undetermined" "Eurotiomycetes" "Nigri" "A.eucalypticola" "N-type"
"622" "Aspeuc1_454182_1" "Aspeuc1_454182" "Aspeuc1_454182_1" "Aspeuc1_454182" "11" "NRPS-Like" "Aspergillus eucalypticola" "Aspergillus" "eucalypticola" "Aspeuc1" "Nigri" "undetermined" "Eurotiomycetes" "Nigri" "A.eucalypticola" "N-type"
"623" "Aspeuc1_454334_1" "Aspeuc1_454334" "Aspeuc1_454334_1" "Aspeuc1_454334" "11" "NRPS-Like" "Aspergillus eucalypticola" "Aspergillus" "eucalypticola" "Aspeuc1" "Nigri" "undetermined" "Eurotiomycetes" "Nigri" "A.eucalypticola" "N-type"
"624" "Aspeuc1_454486_1" "Aspeuc1_454486" "Aspeuc1_454486_1" "Aspeuc1_454486" "11" "HYBRID" "Aspergillus eucalypticola" "Aspergillus" "eucalypticola" "Aspeuc1" "Nigri" "undetermined" "Eurotiomycetes" "Nigri" "A.eucalypticola" "P-type"
"625" "Aspeuc1_455804_1" "Aspeuc1_455804" "Aspeuc1_455804_1" "Aspeuc1_455804" "11" "NRPS" "Aspergillus eucalypticola" "Aspergillus" "eucalypticola" "Aspeuc1" "Nigri" "undetermined" "Eurotiomycetes" "Nigri" "A.eucalypticola" "N-type"
"626" "Aspeuc1_455804_2" "Aspeuc1_455804" "Aspeuc1_455804_2" "Aspeuc1_455804" "11" "NRPS" "Aspergillus eucalypticola" "Aspergillus" "eucalypticola" "Aspeuc1" "Nigri" "undetermined" "Eurotiomycetes" "Nigri" "A.eucalypticola" "N-type"
"627" "Aspfij1_109493_1" "Aspfij1_109493" "Aspfij1_109493_1" "Aspfij1_109493" "45" "NRPS-Like" "Aspergillus fijiensis" "Aspergillus" "fijiensis" "Aspfij1" "Nigri" "undetermined" "Eurotiomycetes" "Nigri" "A.fijiensis" "N-type"
"628" "Aspfij1_162699_1" "Aspfij1_162699" "Aspfij1_162699_1" "Aspfij1_162699" "45" "NRPS-Like" "Aspergillus fijiensis" "Aspergillus" "fijiensis" "Aspfij1" "Nigri" "undetermined" "Eurotiomycetes" "Nigri" "A.fijiensis" "N-type"
"629" "Aspfij1_248787_1" "Aspfij1_248787" "Aspfij1_248787_1" "Aspfij1_248787" "45" "NRPS" "Aspergillus fijiensis" "Aspergillus" "fijiensis" "Aspfij1" "Nigri" "undetermined" "Eurotiomycetes" "Nigri" "A.fijiensis" "N-type"
"630" "Aspfij1_248787_2" "Aspfij1_248787" "Aspfij1_248787_2" "Aspfij1_248787" "45" "NRPS" "Aspergillus fijiensis" "Aspergillus" "fijiensis" "Aspfij1" "Nigri" "undetermined" "Eurotiomycetes" "Nigri" "A.fijiensis" "N-type"
"631" "Aspfij1_31893_1" "Aspfij1_31893" "Aspfij1_31893_1" "Aspfij1_31893" "45" "NRPS-Like" "Aspergillus fijiensis" "Aspergillus" "fijiensis" "Aspfij1" "Nigri" "undetermined" "Eurotiomycetes" "Nigri" "A.fijiensis" "N-type"
"632" "Aspfij1_343478_1" "Aspfij1_343478" "Aspfij1_343478_1" "Aspfij1_343478" "45" "NRPS" "Aspergillus fijiensis" "Aspergillus" "fijiensis" "Aspfij1" "Nigri" "Aculeacin" "Eurotiomycetes" "Nigri" "A.fijiensis" "N-type"
"633" "Aspfij1_343478_2" "Aspfij1_343478" "Aspfij1_343478_2" "Aspfij1_343478" "45" "NRPS" "Aspergillus fijiensis" "Aspergillus" "fijiensis" "Aspfij1" "Nigri" "Aculeacin" "Eurotiomycetes" "Nigri" "A.fijiensis" "N-type"
"634" "Aspfij1_344191_1" "Aspfij1_344191" "Aspfij1_344191_1" "Aspfij1_344191" "45" "NRPS" "Aspergillus fijiensis" "Aspergillus" "fijiensis" "Aspfij1" "Nigri" "undetermined" "Eurotiomycetes" "Nigri" "A.fijiensis" "N-type"
"635" "Aspfij1_369156_1" "Aspfij1_369156" "Aspfij1_369156_1" "Aspfij1_369156" "45" "NRPS-Like" "Aspergillus fijiensis" "Aspergillus" "fijiensis" "Aspfij1" "Nigri" "undetermined" "Eurotiomycetes" "Nigri" "A.fijiensis" "N-type"
"636" "Aspfij1_374410_1" "Aspfij1_374410" "Aspfij1_374410_1" "Aspfij1_374410" "45" "NRPS-Like" "Aspergillus fijiensis" "Aspergillus" "fijiensis" "Aspfij1" "Nigri" "undetermined" "Eurotiomycetes" "Nigri" "A.fijiensis" "N-type"
"637" "Aspfij1_392197_1" "Aspfij1_392197" "Aspfij1_392197_1" "Aspfij1_392197" "45" "NRPS" "Aspergillus fijiensis" "Aspergillus" "fijiensis" "Aspfij1" "Nigri" "undetermined" "Eurotiomycetes" "Nigri" "A.fijiensis" "N-type"
"638" "Aspfij1_402040_1" "Aspfij1_402040" "Aspfij1_402040_1" "Aspfij1_402040" "45" "NRPS" "Aspergillus fijiensis" "Aspergillus" "fijiensis" "Aspfij1" "Nigri" "undetermined" "Eurotiomycetes" "Nigri" "A.fijiensis" "N-type"
"639" "Aspfij1_402040_2" "Aspfij1_402040" "Aspfij1_402040_2" "Aspfij1_402040" "45" "NRPS" "Aspergillus fijiensis" "Aspergillus" "fijiensis" "Aspfij1" "Nigri" "undetermined" "Eurotiomycetes" "Nigri" "A.fijiensis" "N-type"
"640" "Aspfij1_402040_3" "Aspfij1_402040" "Aspfij1_402040_3" "Aspfij1_402040" "45" "NRPS" "Aspergillus fijiensis" "Aspergillus" "fijiensis" "Aspfij1" "Nigri" "undetermined" "Eurotiomycetes" "Nigri" "A.fijiensis" "N-type"
"641" "Aspfij1_404683_1" "Aspfij1_404683" "Aspfij1_404683_1" "Aspfij1_404683" "45" "NRPS" "Aspergillus fijiensis" "Aspergillus" "fijiensis" "Aspfij1" "Nigri" "undetermined" "Eurotiomycetes" "Nigri" "A.fijiensis" "N-type"
"642" "Aspfij1_404683_2" "Aspfij1_404683" "Aspfij1_404683_2" "Aspfij1_404683" "45" "NRPS" "Aspergillus fijiensis" "Aspergillus" "fijiensis" "Aspfij1" "Nigri" "undetermined" "Eurotiomycetes" "Nigri" "A.fijiensis" "N-type"
"643" "Aspfij1_405888_1" "Aspfij1_405888" "Aspfij1_405888_1" "Aspfij1_405888" "45" "NRPS" "Aspergillus fijiensis" "Aspergillus" "fijiensis" "Aspfij1" "Nigri" "undetermined" "Eurotiomycetes" "Nigri" "A.fijiensis" "N-type"
"644" "Aspfij1_419036_1" "Aspfij1_419036" "Aspfij1_419036_1" "Aspfij1_419036" "45" "NRPS-Like" "Aspergillus fijiensis" "Aspergillus" "fijiensis" "Aspfij1" "Nigri" "undetermined" "Eurotiomycetes" "Nigri" "A.fijiensis" "N-type"
"645" "Aspfij1_420731_1" "Aspfij1_420731" "Aspfij1_420731_1" "Aspfij1_420731" "45" "NRPS-Like" "Aspergillus fijiensis" "Aspergillus" "fijiensis" "Aspfij1" "Nigri" "undetermined" "Eurotiomycetes" "Nigri" "A.fijiensis" "N-type"
"646" "Aspfij1_421171_1" "Aspfij1_421171" "Aspfij1_421171_1" "Aspfij1_421171" "45" "HYBRID" "Aspergillus fijiensis" "Aspergillus" "fijiensis" "Aspfij1" "Nigri" "undetermined" "Eurotiomycetes" "Nigri" "A.fijiensis" "P-type"
"647" "Aspfij1_421512_1" "Aspfij1_421512" "Aspfij1_421512_1" "Aspfij1_421512" "45" "NRPS" "Aspergillus fijiensis" "Aspergillus" "fijiensis" "Aspfij1" "Nigri" "undetermined" "Eurotiomycetes" "Nigri" "A.fijiensis" "N-type"
"648" "Aspfij1_421512_2" "Aspfij1_421512" "Aspfij1_421512_2" "Aspfij1_421512" "45" "NRPS" "Aspergillus fijiensis" "Aspergillus" "fijiensis" "Aspfij1" "Nigri" "undetermined" "Eurotiomycetes" "Nigri" "A.fijiensis" "N-type"
"649" "Aspfij1_433141_2" "Aspfij1_433141" "Aspfij1_433141_2" "Aspfij1_433141" "45" "NRPS" "Aspergillus fijiensis" "Aspergillus" "fijiensis" "Aspfij1" "Nigri" "undetermined" "Eurotiomycetes" "Nigri" "A.fijiensis" "N-type"
"650" "Aspfij1_435834_1" "Aspfij1_435834" "Aspfij1_435834_1" "Aspfij1_435834" "45" "NRPS" "Aspergillus fijiensis" "Aspergillus" "fijiensis" "Aspfij1" "Nigri" "undetermined" "Eurotiomycetes" "Nigri" "A.fijiensis" "N-type"
"651" "Aspfij1_441416_1" "Aspfij1_441416" "Aspfij1_441416_1" "Aspfij1_441416" "45" "NRPS-Like" "Aspergillus fijiensis" "Aspergillus" "fijiensis" "Aspfij1" "Nigri" "undetermined" "Eurotiomycetes" "Nigri" "A.fijiensis" "N-type"
"652" "Aspfij1_444452_1" "Aspfij1_444452" "Aspfij1_444452_1" "Aspfij1_444452" "45" "NRPS" "Aspergillus fijiensis" "Aspergillus" "fijiensis" "Aspfij1" "Nigri" "undetermined" "Eurotiomycetes" "Nigri" "A.fijiensis" "N-type"
"653" "Aspfij1_446611_1" "Aspfij1_446611" "Aspfij1_446611_1" "Aspfij1_446611" "45" "NRPS-Like" "Aspergillus fijiensis" "Aspergillus" "fijiensis" "Aspfij1" "Nigri" "undetermined" "Eurotiomycetes" "Nigri" "A.fijiensis" "N-type"
"654" "Aspfij1_448539_1" "Aspfij1_448539" "Aspfij1_448539_1" "Aspfij1_448539" "45" "NRPS" "Aspergillus fijiensis" "Aspergillus" "fijiensis" "Aspfij1" "Nigri" "undetermined" "Eurotiomycetes" "Nigri" "A.fijiensis" "N-type"
"655" "Aspfij1_449927_1" "Aspfij1_449927" "Aspfij1_449927_1" "Aspfij1_449927" "45" "NRPS-Like" "Aspergillus fijiensis" "Aspergillus" "fijiensis" "Aspfij1" "Nigri" "undetermined" "Eurotiomycetes" "Nigri" "A.fijiensis" "N-type"
"656" "Aspfij1_450836_1" "Aspfij1_450836" "Aspfij1_450836_1" "Aspfij1_450836" "45" "NRPS-Like" "Aspergillus fijiensis" "Aspergillus" "fijiensis" "Aspfij1" "Nigri" "undetermined" "Eurotiomycetes" "Nigri" "A.fijiensis" "N-type"
"657" "Aspfij1_459288_1" "Aspfij1_459288" "Aspfij1_459288_1" "Aspfij1_459288" "45" "NRPS-Like" "Aspergillus fijiensis" "Aspergillus" "fijiensis" "Aspfij1" "Nigri" "undetermined" "Eurotiomycetes" "Nigri" "A.fijiensis" "N-type"
"658" "Aspfij1_466936_1" "Aspfij1_466936" "Aspfij1_466936_1" "Aspfij1_466936" "45" "NRPS-Like" "Aspergillus fijiensis" "Aspergillus" "fijiensis" "Aspfij1" "Nigri" "undetermined" "Eurotiomycetes" "Nigri" "A.fijiensis" "N-type"
"659" "Aspfij1_474955_1" "Aspfij1_474955" "Aspfij1_474955_1" "Aspfij1_474955" "45" "NRPS" "Aspergillus fijiensis" "Aspergillus" "fijiensis" "Aspfij1" "Nigri" "undetermined" "Eurotiomycetes" "Nigri" "A.fijiensis" "N-type"
"660" "Aspfij1_474955_2" "Aspfij1_474955" "Aspfij1_474955_2" "Aspfij1_474955" "45" "NRPS" "Aspergillus fijiensis" "Aspergillus" "fijiensis" "Aspfij1" "Nigri" "undetermined" "Eurotiomycetes" "Nigri" "A.fijiensis" "N-type"
"661" "Aspfij1_477434_1" "Aspfij1_477434" "Aspfij1_477434_1" "Aspfij1_477434" "45" "NRPS-Like" "Aspergillus fijiensis" "Aspergillus" "fijiensis" "Aspfij1" "Nigri" "undetermined" "Eurotiomycetes" "Nigri" "A.fijiensis" "N-type"
"662" "Aspfij1_483197_1" "Aspfij1_483197" "Aspfij1_483197_1" "Aspfij1_483197" "45" "NRPS" "Aspergillus fijiensis" "Aspergillus" "fijiensis" "Aspfij1" "Nigri" "undetermined" "Eurotiomycetes" "Nigri" "A.fijiensis" "N-type"
"663" "Aspfij1_483406_1" "Aspfij1_483406" "Aspfij1_483406_1" "Aspfij1_483406" "45" "NRPS-Like" "Aspergillus fijiensis" "Aspergillus" "fijiensis" "Aspfij1" "Nigri" "undetermined" "Eurotiomycetes" "Nigri" "A.fijiensis" "N-type"
"664" "Aspfij1_485854_1" "Aspfij1_485854" "Aspfij1_485854_1" "Aspfij1_485854" "45" "NRPS-Like" "Aspergillus fijiensis" "Aspergillus" "fijiensis" "Aspfij1" "Nigri" "undetermined" "Eurotiomycetes" "Nigri" "A.fijiensis" "N-type"
"665" "Aspfij1_486693_1" "Aspfij1_486693" "Aspfij1_486693_1" "Aspfij1_486693" "45" "NRPS" "Aspergillus fijiensis" "Aspergillus" "fijiensis" "Aspfij1" "Nigri" "undetermined" "Eurotiomycetes" "Nigri" "A.fijiensis" "N-type"
"666" "Aspfij1_486693_2" "Aspfij1_486693" "Aspfij1_486693_2" "Aspfij1_486693" "45" "NRPS" "Aspergillus fijiensis" "Aspergillus" "fijiensis" "Aspfij1" "Nigri" "undetermined" "Eurotiomycetes" "Nigri" "A.fijiensis" "N-type"
"667" "Aspfij1_487586_1" "Aspfij1_487586" "Aspfij1_487586_1" "Aspfij1_487586" "45" "NRPS-Like" "Aspergillus fijiensis" "Aspergillus" "fijiensis" "Aspfij1" "Nigri" "undetermined" "Eurotiomycetes" "Nigri" "A.fijiensis" "N-type"
"668" "Aspfij1_498370_1" "Aspfij1_498370" "Aspfij1_498370_1" "Aspfij1_498370" "45" "NRPS" "Aspergillus fijiensis" "Aspergillus" "fijiensis" "Aspfij1" "Nigri" "undetermined" "Eurotiomycetes" "Nigri" "A.fijiensis" "N-type"
"669" "Aspfij1_498370_3" "Aspfij1_498370" "Aspfij1_498370_3" "Aspfij1_498370" "45" "NRPS" "Aspergillus fijiensis" "Aspergillus" "fijiensis" "Aspfij1" "Nigri" "undetermined" "Eurotiomycetes" "Nigri" "A.fijiensis" "N-type"
"670" "Aspfij1_498370_4" "Aspfij1_498370" "Aspfij1_498370_4" "Aspfij1_498370" "45" "NRPS" "Aspergillus fijiensis" "Aspergillus" "fijiensis" "Aspfij1" "Nigri" "undetermined" "Eurotiomycetes" "Nigri" "A.fijiensis" "N-type"
"671" "Aspfij1_498370_5" "Aspfij1_498370" "Aspfij1_498370_5" "Aspfij1_498370" "45" "NRPS" "Aspergillus fijiensis" "Aspergillus" "fijiensis" "Aspfij1" "Nigri" "undetermined" "Eurotiomycetes" "Nigri" "A.fijiensis" "N-type"
"672" "Aspfij1_503383_1" "Aspfij1_503383" "Aspfij1_503383_1" "Aspfij1_503383" "45" "NRPS-Like" "Aspergillus fijiensis" "Aspergillus" "fijiensis" "Aspfij1" "Nigri" "undetermined" "Eurotiomycetes" "Nigri" "A.fijiensis" "N-type"
"673" "Aspfij1_504656_1" "Aspfij1_504656" "Aspfij1_504656_1" "Aspfij1_504656" "45" "NRPS" "Aspergillus fijiensis" "Aspergillus" "fijiensis" "Aspfij1" "Nigri" "undetermined" "Eurotiomycetes" "Nigri" "A.fijiensis" "N-type"
"674" "Aspfij1_504656_2" "Aspfij1_504656" "Aspfij1_504656_2" "Aspfij1_504656" "45" "NRPS" "Aspergillus fijiensis" "Aspergillus" "fijiensis" "Aspfij1" "Nigri" "undetermined" "Eurotiomycetes" "Nigri" "A.fijiensis" "N-type"
"675" "Aspfij1_504656_3" "Aspfij1_504656" "Aspfij1_504656_3" "Aspfij1_504656" "45" "NRPS" "Aspergillus fijiensis" "Aspergillus" "fijiensis" "Aspfij1" "Nigri" "undetermined" "Eurotiomycetes" "Nigri" "A.fijiensis" "N-type"
"676" "Aspfij1_504656_4" "Aspfij1_504656" "Aspfij1_504656_4" "Aspfij1_504656" "45" "NRPS" "Aspergillus fijiensis" "Aspergillus" "fijiensis" "Aspfij1" "Nigri" "undetermined" "Eurotiomycetes" "Nigri" "A.fijiensis" "N-type"
"677" "Aspfij1_504656_6" "Aspfij1_504656" "Aspfij1_504656_6" "Aspfij1_504656" "45" "NRPS" "Aspergillus fijiensis" "Aspergillus" "fijiensis" "Aspfij1" "Nigri" "undetermined" "Eurotiomycetes" "Nigri" "A.fijiensis" "N-type"
"678" "Aspfij1_506778_1" "Aspfij1_506778" "Aspfij1_506778_1" "Aspfij1_506778" "45" "NRPS" "Aspergillus fijiensis" "Aspergillus" "fijiensis" "Aspfij1" "Nigri" "undetermined" "Eurotiomycetes" "Nigri" "A.fijiensis" "N-type"
"679" "Aspfij1_507887_1" "Aspfij1_507887" "Aspfij1_507887_1" "Aspfij1_507887" "45" "NRPS" "Aspergillus fijiensis" "Aspergillus" "fijiensis" "Aspfij1" "Nigri" "undetermined" "Eurotiomycetes" "Nigri" "A.fijiensis" "N-type"
"680" "Aspfij1_507887_2" "Aspfij1_507887" "Aspfij1_507887_2" "Aspfij1_507887" "45" "NRPS" "Aspergillus fijiensis" "Aspergillus" "fijiensis" "Aspfij1" "Nigri" "undetermined" "Eurotiomycetes" "Nigri" "A.fijiensis" "N-type"
"681" "Aspfij1_507887_3" "Aspfij1_507887" "Aspfij1_507887_3" "Aspfij1_507887" "45" "NRPS" "Aspergillus fijiensis" "Aspergillus" "fijiensis" "Aspfij1" "Nigri" "undetermined" "Eurotiomycetes" "Nigri" "A.fijiensis" "N-type"
"682" "Aspfij1_508630_1" "Aspfij1_508630" "Aspfij1_508630_1" "Aspfij1_508630" "45" "NRPS-Like" "Aspergillus fijiensis" "Aspergillus" "fijiensis" "Aspfij1" "Nigri" "undetermined" "Eurotiomycetes" "Nigri" "A.fijiensis" "N-type"
"683" "Aspfij1_510443_1" "Aspfij1_510443" "Aspfij1_510443_1" "Aspfij1_510443" "45" "NRPS" "Aspergillus fijiensis" "Aspergillus" "fijiensis" "Aspfij1" "Nigri" "undetermined" "Eurotiomycetes" "Nigri" "A.fijiensis" "N-type"
"684" "Aspfij1_511050_1" "Aspfij1_511050" "Aspfij1_511050_1" "Aspfij1_511050" "45" "NRPS-Like" "Aspergillus fijiensis" "Aspergillus" "fijiensis" "Aspfij1" "Nigri" "undetermined" "Eurotiomycetes" "Nigri" "A.fijiensis" "N-type"
"685" "Aspfij1_511439_1" "Aspfij1_511439" "Aspfij1_511439_1" "Aspfij1_511439" "45" "NRPS-Like" "Aspergillus fijiensis" "Aspergillus" "fijiensis" "Aspfij1" "Nigri" "undetermined" "Eurotiomycetes" "Nigri" "A.fijiensis" "N-type"
"686" "Aspfij1_513892_1" "Aspfij1_513892" "Aspfij1_513892_1" "Aspfij1_513892" "45" "NRPS" "Aspergillus fijiensis" "Aspergillus" "fijiensis" "Aspfij1" "Nigri" "undetermined" "Eurotiomycetes" "Nigri" "A.fijiensis" "N-type"
"687" "Aspfij1_514422_1" "Aspfij1_514422" "Aspfij1_514422_1" "Aspfij1_514422" "45" "HYBRID" "Aspergillus fijiensis" "Aspergillus" "fijiensis" "Aspfij1" "Nigri" "undetermined" "Eurotiomycetes" "Nigri" "A.fijiensis" "P-type"
"688" "Aspfij1_515889_1" "Aspfij1_515889" "Aspfij1_515889_1" "Aspfij1_515889" "45" "NRPS" "Aspergillus fijiensis" "Aspergillus" "fijiensis" "Aspfij1" "Nigri" "undetermined" "Eurotiomycetes" "Nigri" "A.fijiensis" "N-type"
"689" "Aspfij1_515889_2" "Aspfij1_515889" "Aspfij1_515889_2" "Aspfij1_515889" "45" "NRPS" "Aspergillus fijiensis" "Aspergillus" "fijiensis" "Aspfij1" "Nigri" "undetermined" "Eurotiomycetes" "Nigri" "A.fijiensis" "N-type"
"690" "Aspfij1_515889_3" "Aspfij1_515889" "Aspfij1_515889_3" "Aspfij1_515889" "45" "NRPS" "Aspergillus fijiensis" "Aspergillus" "fijiensis" "Aspfij1" "Nigri" "undetermined" "Eurotiomycetes" "Nigri" "A.fijiensis" "N-type"
"691" "Aspfij1_515889_4" "Aspfij1_515889" "Aspfij1_515889_4" "Aspfij1_515889" "45" "NRPS" "Aspergillus fijiensis" "Aspergillus" "fijiensis" "Aspfij1" "Nigri" "undetermined" "Eurotiomycetes" "Nigri" "A.fijiensis" "N-type"
"692" "Aspfij1_515926_1" "Aspfij1_515926" "Aspfij1_515926_1" "Aspfij1_515926" "45" "NRPS" "Aspergillus fijiensis" "Aspergillus" "fijiensis" "Aspfij1" "Nigri" "undetermined" "Eurotiomycetes" "Nigri" "A.fijiensis" "N-type"
"693" "Aspfij1_516001_1" "Aspfij1_516001" "Aspfij1_516001_1" "Aspfij1_516001" "45" "HYBRID" "Aspergillus fijiensis" "Aspergillus" "fijiensis" "Aspfij1" "Nigri" "undetermined" "Eurotiomycetes" "Nigri" "A.fijiensis" "P-type"
"694" "Aspfij1_516459_1" "Aspfij1_516459" "Aspfij1_516459_1" "Aspfij1_516459" "45" "NRPS-Like" "Aspergillus fijiensis" "Aspergillus" "fijiensis" "Aspfij1" "Nigri" "undetermined" "Eurotiomycetes" "Nigri" "A.fijiensis" "N-type"
"695" "Aspfij1_516563_1" "Aspfij1_516563" "Aspfij1_516563_1" "Aspfij1_516563" "45" "HYBRID" "Aspergillus fijiensis" "Aspergillus" "fijiensis" "Aspfij1" "Nigri" "undetermined" "Eurotiomycetes" "Nigri" "A.fijiensis" "P-type"
"696" "Aspfij1_519233_1" "Aspfij1_519233" "Aspfij1_519233_1" "Aspfij1_519233" "45" "NRPS" "Aspergillus fijiensis" "Aspergillus" "fijiensis" "Aspfij1" "Nigri" "undetermined" "Eurotiomycetes" "Nigri" "A.fijiensis" "N-type"
"697" "Aspfij1_519233_2" "Aspfij1_519233" "Aspfij1_519233_2" "Aspfij1_519233" "45" "NRPS" "Aspergillus fijiensis" "Aspergillus" "fijiensis" "Aspfij1" "Nigri" "undetermined" "Eurotiomycetes" "Nigri" "A.fijiensis" "N-type"
"698" "Aspfij1_521203_1" "Aspfij1_521203" "Aspfij1_521203_1" "Aspfij1_521203" "45" "NRPS" "Aspergillus fijiensis" "Aspergillus" "fijiensis" "Aspfij1" "Nigri" "undetermined" "Eurotiomycetes" "Nigri" "A.fijiensis" "N-type"
"699" "Aspfij1_521203_2" "Aspfij1_521203" "Aspfij1_521203_2" "Aspfij1_521203" "45" "NRPS" "Aspergillus fijiensis" "Aspergillus" "fijiensis" "Aspfij1" "Nigri" "undetermined" "Eurotiomycetes" "Nigri" "A.fijiensis" "N-type"
"700" "Aspfij1_521863_1" "Aspfij1_521863" "Aspfij1_521863_1" "Aspfij1_521863" "45" "NRPS" "Aspergillus fijiensis" "Aspergillus" "fijiensis" "Aspfij1" "Nigri" "undetermined" "Eurotiomycetes" "Nigri" "A.fijiensis" "N-type"
"701" "Aspfij1_524019_1" "Aspfij1_524019" "Aspfij1_524019_1" "Aspfij1_524019" "45" "NRPS-Like" "Aspergillus fijiensis" "Aspergillus" "fijiensis" "Aspfij1" "Nigri" "undetermined" "Eurotiomycetes" "Nigri" "A.fijiensis" "N-type"
"702" "Aspfij1_524811_1" "Aspfij1_524811" "Aspfij1_524811_1" "Aspfij1_524811" "45" "NRPS" "Aspergillus fijiensis" "Aspergillus" "fijiensis" "Aspfij1" "Nigri" "undetermined" "Eurotiomycetes" "Nigri" "A.fijiensis" "N-type"
"703" "Aspfij1_524827_1" "Aspfij1_524827" "Aspfij1_524827_1" "Aspfij1_524827" "45" "NRPS-Like" "Aspergillus fijiensis" "Aspergillus" "fijiensis" "Aspfij1" "Nigri" "undetermined" "Eurotiomycetes" "Nigri" "A.fijiensis" "N-type"
"704" "Aspfij1_526970_1" "Aspfij1_526970" "Aspfij1_526970_1" "Aspfij1_526970" "45" "NRPS" "Aspergillus fijiensis" "Aspergillus" "fijiensis" "Aspfij1" "Nigri" "undetermined" "Eurotiomycetes" "Nigri" "A.fijiensis" "N-type"
"705" "Aspfij1_526970_2" "Aspfij1_526970" "Aspfij1_526970_2" "Aspfij1_526970" "45" "NRPS" "Aspergillus fijiensis" "Aspergillus" "fijiensis" "Aspfij1" "Nigri" "undetermined" "Eurotiomycetes" "Nigri" "A.fijiensis" "N-type"
"706" "Aspfij1_526970_3" "Aspfij1_526970" "Aspfij1_526970_3" "Aspfij1_526970" "45" "NRPS" "Aspergillus fijiensis" "Aspergillus" "fijiensis" "Aspfij1" "Nigri" "undetermined" "Eurotiomycetes" "Nigri" "A.fijiensis" "N-type"
"707" "Aspfij1_528194_1" "Aspfij1_528194" "Aspfij1_528194_1" "Aspfij1_528194" "45" "NRPS" "Aspergillus fijiensis" "Aspergillus" "fijiensis" "Aspfij1" "Nigri" "undetermined" "Eurotiomycetes" "Nigri" "A.fijiensis" "N-type"
"708" "Aspfij1_528484_1" "Aspfij1_528484" "Aspfij1_528484_1" "Aspfij1_528484" "45" "NRPS-Like" "Aspergillus fijiensis" "Aspergillus" "fijiensis" "Aspfij1" "Nigri" "undetermined" "Eurotiomycetes" "Nigri" "A.fijiensis" "N-type"
"709" "Aspfl1_25511_1" "Aspfl1_25511" "Aspfl1_25511_1" "Aspfl1_25511" "12" "NRPS" "Aspergillus flavus" "Aspergillus" "flavus" "Aspfl1" "Flavi" "undetermined" "Eurotiomycetes" "Flavi" "A.flavus" "N-type"
"710" "Aspfl1_25511_2" "Aspfl1_25511" "Aspfl1_25511_2" "Aspfl1_25511" "12" "NRPS" "Aspergillus flavus" "Aspergillus" "flavus" "Aspfl1" "Flavi" "undetermined" "Eurotiomycetes" "Flavi" "A.flavus" "N-type"
"711" "Aspfl1_25537_1" "Aspfl1_25537" "Aspfl1_25537_1" "Aspfl1_25537" "12" "NRPS-Like" "Aspergillus flavus" "Aspergillus" "flavus" "Aspfl1" "Flavi" "Aspirochlorine" "Eurotiomycetes" "Flavi" "A.flavus" "N-type"
"712" "Aspfl1_25742_1" "Aspfl1_25742" "Aspfl1_25742_1" "Aspfl1_25742" "12" "NRPS" "Aspergillus flavus" "Aspergillus" "flavus" "Aspfl1" "Flavi" "undetermined" "Eurotiomycetes" "Flavi" "A.flavus" "N-type"
"713" "Aspfl1_25742_2" "Aspfl1_25742" "Aspfl1_25742_2" "Aspfl1_25742" "12" "NRPS" "Aspergillus flavus" "Aspergillus" "flavus" "Aspfl1" "Flavi" "undetermined" "Eurotiomycetes" "Flavi" "A.flavus" "N-type"
"714" "Aspfl1_25742_3" "Aspfl1_25742" "Aspfl1_25742_3" "Aspfl1_25742" "12" "NRPS" "Aspergillus flavus" "Aspergillus" "flavus" "Aspfl1" "Flavi" "undetermined" "Eurotiomycetes" "Flavi" "A.flavus" "N-type"
"715" "Aspfl1_25742_4" "Aspfl1_25742" "Aspfl1_25742_4" "Aspfl1_25742" "12" "NRPS" "Aspergillus flavus" "Aspergillus" "flavus" "Aspfl1" "Flavi" "undetermined" "Eurotiomycetes" "Flavi" "A.flavus" "N-type"
"716" "Aspfl1_25742_5" "Aspfl1_25742" "Aspfl1_25742_5" "Aspfl1_25742" "12" "NRPS" "Aspergillus flavus" "Aspergillus" "flavus" "Aspfl1" "Flavi" "undetermined" "Eurotiomycetes" "Flavi" "A.flavus" "N-type"
"717" "Aspfl1_25756_1" "Aspfl1_25756" "Aspfl1_25756_1" "Aspfl1_25756" "12" "HYBRID" "Aspergillus flavus" "Aspergillus" "flavus" "Aspfl1" "Flavi" "undetermined" "Eurotiomycetes" "Flavi" "A.flavus" "P-type"
"718" "Aspfl1_25980_2" "Aspfl1_25980" "Aspfl1_25980_2" "Aspfl1_25980" "12" "NRPS" "Aspergillus flavus" "Aspergillus" "flavus" "Aspfl1" "Flavi" "undetermined" "Eurotiomycetes" "Flavi" "A.flavus" "N-type"
"719" "Aspfl1_26124_2" "Aspfl1_26124" "Aspfl1_26124_2" "Aspfl1_26124" "12" "NRPS" "Aspergillus flavus" "Aspergillus" "flavus" "Aspfl1" "Flavi" "undetermined" "Eurotiomycetes" "Flavi" "A.flavus" "N-type"
"720" "Aspfl1_26130_1" "Aspfl1_26130" "Aspfl1_26130_1" "Aspfl1_26130" "12" "NRPS-Like" "Aspergillus flavus" "Aspergillus" "flavus" "Aspfl1" "Flavi" "undetermined" "Eurotiomycetes" "Flavi" "A.flavus" "N-type"
"721" "Aspfl1_26913_1" "Aspfl1_26913" "Aspfl1_26913_1" "Aspfl1_26913" "12" "NRPS-Like" "Aspergillus flavus" "Aspergillus" "flavus" "Aspfl1" "Flavi" "undetermined" "Eurotiomycetes" "Flavi" "A.flavus" "N-type"
"722" "Aspfl1_27489_1" "Aspfl1_27489" "Aspfl1_27489_1" "Aspfl1_27489" "12" "NRPS" "Aspergillus flavus" "Aspergillus" "flavus" "Aspfl1" "Flavi" "undetermined" "Eurotiomycetes" "Flavi" "A.flavus" "N-type"
"723" "Aspfl1_28106_1" "Aspfl1_28106" "Aspfl1_28106_1" "Aspfl1_28106" "12" "NRPS" "Aspergillus flavus" "Aspergillus" "flavus" "Aspfl1" "Flavi" "undetermined" "Eurotiomycetes" "Flavi" "A.flavus" "N-type"
"724" "Aspfl1_28407_1" "Aspfl1_28407" "Aspfl1_28407_1" "Aspfl1_28407" "12" "NRPS" "Aspergillus flavus" "Aspergillus" "flavus" "Aspfl1" "Flavi" "undetermined" "Eurotiomycetes" "Flavi" "A.flavus" "N-type"
"725" "Aspfl1_28407_2" "Aspfl1_28407" "Aspfl1_28407_2" "Aspfl1_28407" "12" "NRPS" "Aspergillus flavus" "Aspergillus" "flavus" "Aspfl1" "Flavi" "undetermined" "Eurotiomycetes" "Flavi" "A.flavus" "N-type"
"726" "Aspfl1_28526_1" "Aspfl1_28526" "Aspfl1_28526_1" "Aspfl1_28526" "12" "NRPS-Like" "Aspergillus flavus" "Aspergillus" "flavus" "Aspfl1" "Flavi" "undetermined" "Eurotiomycetes" "Flavi" "A.flavus" "N-type"
"727" "Aspfl1_28752_1" "Aspfl1_28752" "Aspfl1_28752_1" "Aspfl1_28752" "12" "NRPS-Like" "Aspergillus flavus" "Aspergillus" "flavus" "Aspfl1" "Flavi" "undetermined" "Eurotiomycetes" "Flavi" "A.flavus" "N-type"
"728" "Aspfl1_29284_1" "Aspfl1_29284" "Aspfl1_29284_1" "Aspfl1_29284" "12" "NRPS-Like" "Aspergillus flavus" "Aspergillus" "flavus" "Aspfl1" "Flavi" "undetermined" "Eurotiomycetes" "Flavi" "A.flavus" "N-type"
"729" "Aspfl1_30177_1" "Aspfl1_30177" "Aspfl1_30177_1" "Aspfl1_30177" "12" "NRPS" "Aspergillus flavus" "Aspergillus" "flavus" "Aspfl1" "Flavi" "undetermined" "Eurotiomycetes" "Flavi" "A.flavus" "N-type"
"730" "Aspfl1_30177_2" "Aspfl1_30177" "Aspfl1_30177_2" "Aspfl1_30177" "12" "NRPS" "Aspergillus flavus" "Aspergillus" "flavus" "Aspfl1" "Flavi" "undetermined" "Eurotiomycetes" "Flavi" "A.flavus" "N-type"
"731" "Aspfl1_30177_3" "Aspfl1_30177" "Aspfl1_30177_3" "Aspfl1_30177" "12" "NRPS" "Aspergillus flavus" "Aspergillus" "flavus" "Aspfl1" "Flavi" "undetermined" "Eurotiomycetes" "Flavi" "A.flavus" "N-type"
"732" "Aspfl1_30177_5" "Aspfl1_30177" "Aspfl1_30177_5" "Aspfl1_30177" "12" "NRPS" "Aspergillus flavus" "Aspergillus" "flavus" "Aspfl1" "Flavi" "undetermined" "Eurotiomycetes" "Flavi" "A.flavus" "N-type"
"733" "Aspfl1_30445_1" "Aspfl1_30445" "Aspfl1_30445_1" "Aspfl1_30445" "12" "NRPS-Like" "Aspergillus flavus" "Aspergillus" "flavus" "Aspfl1" "Flavi" "undetermined" "Eurotiomycetes" "Flavi" "A.flavus" "N-type"
"734" "Aspfl1_30516_1" "Aspfl1_30516" "Aspfl1_30516_1" "Aspfl1_30516" "12" "NRPS-Like" "Aspergillus flavus" "Aspergillus" "flavus" "Aspfl1" "Flavi" "undetermined" "Eurotiomycetes" "Flavi" "A.flavus" "N-type"
"735" "Aspfl1_32068_1" "Aspfl1_32068" "Aspfl1_32068_1" "Aspfl1_32068" "12" "NRPS-Like" "Aspergillus flavus" "Aspergillus" "flavus" "Aspfl1" "Flavi" "undetermined" "Eurotiomycetes" "Flavi" "A.flavus" "N-type"
"736" "Aspfl1_32133_1" "Aspfl1_32133" "Aspfl1_32133_1" "Aspfl1_32133" "12" "NRPS-Like" "Aspergillus flavus" "Aspergillus" "flavus" "Aspfl1" "Flavi" "undetermined" "Eurotiomycetes" "Flavi" "A.flavus" "N-type"
"737" "Aspfl1_32201_1" "Aspfl1_32201" "Aspfl1_32201_1" "Aspfl1_32201" "12" "NRPS-Like" "Aspergillus flavus" "Aspergillus" "flavus" "Aspfl1" "Flavi" "undetermined" "Eurotiomycetes" "Flavi" "A.flavus" "N-type"
"738" "Aspfl1_32346_1" "Aspfl1_32346" "Aspfl1_32346_1" "Aspfl1_32346" "12" "NRPS-Like" "Aspergillus flavus" "Aspergillus" "flavus" "Aspfl1" "Flavi" "undetermined" "Eurotiomycetes" "Flavi" "A.flavus" "N-type"
"739" "Aspfl1_32552_1" "Aspfl1_32552" "Aspfl1_32552_1" "Aspfl1_32552" "12" "NRPS-Like" "Aspergillus flavus" "Aspergillus" "flavus" "Aspfl1" "Flavi" "undetermined" "Eurotiomycetes" "Flavi" "A.flavus" "N-type"
"740" "Aspfl1_32936_1" "Aspfl1_32936" "Aspfl1_32936_1" "Aspfl1_32936" "12" "NRPS" "Aspergillus flavus" "Aspergillus" "flavus" "Aspfl1" "Flavi" "undetermined" "Eurotiomycetes" "Flavi" "A.flavus" "N-type"
"741" "Aspfl1_32936_2" "Aspfl1_32936" "Aspfl1_32936_2" "Aspfl1_32936" "12" "NRPS" "Aspergillus flavus" "Aspergillus" "flavus" "Aspfl1" "Flavi" "undetermined" "Eurotiomycetes" "Flavi" "A.flavus" "N-type"
"742" "Aspfl1_32936_3" "Aspfl1_32936" "Aspfl1_32936_3" "Aspfl1_32936" "12" "NRPS" "Aspergillus flavus" "Aspergillus" "flavus" "Aspfl1" "Flavi" "undetermined" "Eurotiomycetes" "Flavi" "A.flavus" "N-type"
"743" "Aspfl1_33507_1" "Aspfl1_33507" "Aspfl1_33507_1" "Aspfl1_33507" "12" "NRPS" "Aspergillus flavus" "Aspergillus" "flavus" "Aspfl1" "Flavi" "undetermined" "Eurotiomycetes" "Flavi" "A.flavus" "N-type"
"744" "Aspfl1_33507_2" "Aspfl1_33507" "Aspfl1_33507_2" "Aspfl1_33507" "12" "NRPS" "Aspergillus flavus" "Aspergillus" "flavus" "Aspfl1" "Flavi" "undetermined" "Eurotiomycetes" "Flavi" "A.flavus" "N-type"
"745" "Aspfl1_33507_3" "Aspfl1_33507" "Aspfl1_33507_3" "Aspfl1_33507" "12" "NRPS" "Aspergillus flavus" "Aspergillus" "flavus" "Aspfl1" "Flavi" "undetermined" "Eurotiomycetes" "Flavi" "A.flavus" "N-type"
"746" "Aspfl1_33507_4" "Aspfl1_33507" "Aspfl1_33507_4" "Aspfl1_33507" "12" "NRPS" "Aspergillus flavus" "Aspergillus" "flavus" "Aspfl1" "Flavi" "undetermined" "Eurotiomycetes" "Flavi" "A.flavus" "N-type"
"747" "Aspfl1_33626_1" "Aspfl1_33626" "Aspfl1_33626_1" "Aspfl1_33626" "12" "HYBRID" "Aspergillus flavus" "Aspergillus" "flavus" "Aspfl1" "Flavi" "undetermined" "Eurotiomycetes" "Flavi" "A.flavus" "P-type"
"748" "Aspfl1_33627_1" "Aspfl1_33627" "Aspfl1_33627_1" "Aspfl1_33627" "12" "NRPS" "Aspergillus flavus" "Aspergillus" "flavus" "Aspfl1" "Flavi" "undetermined" "Eurotiomycetes" "Flavi" "A.flavus" "N-type"
"749" "Aspfl1_33672_1" "Aspfl1_33672" "Aspfl1_33672_1" "Aspfl1_33672" "12" "NRPS" "Aspergillus flavus" "Aspergillus" "flavus" "Aspfl1" "Flavi" "undetermined" "Eurotiomycetes" "Flavi" "A.flavus" "N-type"
"750" "Aspfl1_33672_2" "Aspfl1_33672" "Aspfl1_33672_2" "Aspfl1_33672" "12" "NRPS" "Aspergillus flavus" "Aspergillus" "flavus" "Aspfl1" "Flavi" "undetermined" "Eurotiomycetes" "Flavi" "A.flavus" "N-type"
"751" "Aspfl1_33672_3" "Aspfl1_33672" "Aspfl1_33672_3" "Aspfl1_33672" "12" "NRPS" "Aspergillus flavus" "Aspergillus" "flavus" "Aspfl1" "Flavi" "undetermined" "Eurotiomycetes" "Flavi" "A.flavus" "N-type"
"752" "Aspfl1_33672_4" "Aspfl1_33672" "Aspfl1_33672_4" "Aspfl1_33672" "12" "NRPS" "Aspergillus flavus" "Aspergillus" "flavus" "Aspfl1" "Flavi" "undetermined" "Eurotiomycetes" "Flavi" "A.flavus" "N-type"
"753" "Aspfl1_33672_5" "Aspfl1_33672" "Aspfl1_33672_5" "Aspfl1_33672" "12" "NRPS" "Aspergillus flavus" "Aspergillus" "flavus" "Aspfl1" "Flavi" "undetermined" "Eurotiomycetes" "Flavi" "A.flavus" "N-type"
"754" "Aspfl1_33672_6" "Aspfl1_33672" "Aspfl1_33672_6" "Aspfl1_33672" "12" "NRPS" "Aspergillus flavus" "Aspergillus" "flavus" "Aspfl1" "Flavi" "undetermined" "Eurotiomycetes" "Flavi" "A.flavus" "N-type"
"755" "Aspfl1_33676_1" "Aspfl1_33676" "Aspfl1_33676_1" "Aspfl1_33676" "12" "NRPS" "Aspergillus flavus" "Aspergillus" "flavus" "Aspfl1" "Flavi" "Ferrichrome" "Eurotiomycetes" "Flavi" "A.flavus" "N-type"
"756" "Aspfl1_34497_1" "Aspfl1_34497" "Aspfl1_34497_1" "Aspfl1_34497" "12" "NRPS-Like" "Aspergillus flavus" "Aspergillus" "flavus" "Aspfl1" "Flavi" "undetermined" "Eurotiomycetes" "Flavi" "A.flavus" "N-type"
"757" "Aspfl1_34500_1" "Aspfl1_34500" "Aspfl1_34500_1" "Aspfl1_34500" "12" "NRPS-Like" "Aspergillus flavus" "Aspergillus" "flavus" "Aspfl1" "Flavi" "undetermined" "Eurotiomycetes" "Flavi" "A.flavus" "N-type"
"758" "Aspfl1_34747_1" "Aspfl1_34747" "Aspfl1_34747_1" "Aspfl1_34747" "12" "NRPS-Like" "Aspergillus flavus" "Aspergillus" "flavus" "Aspfl1" "Flavi" "undetermined" "Eurotiomycetes" "Flavi" "A.flavus" "N-type"
"759" "Aspfl1_34786_1" "Aspfl1_34786" "Aspfl1_34786_1" "Aspfl1_34786" "12" "NRPS" "Aspergillus flavus" "Aspergillus" "flavus" "Aspfl1" "Flavi" "undetermined" "Eurotiomycetes" "Flavi" "A.flavus" "N-type"
"760" "Aspfl1_35737_1" "Aspfl1_35737" "Aspfl1_35737_1" "Aspfl1_35737" "12" "NRPS" "Aspergillus flavus" "Aspergillus" "flavus" "Aspfl1" "Flavi" "undetermined" "Eurotiomycetes" "Flavi" "A.flavus" "N-type"
"761" "Aspfl1_35737_2" "Aspfl1_35737" "Aspfl1_35737_2" "Aspfl1_35737" "12" "NRPS" "Aspergillus flavus" "Aspergillus" "flavus" "Aspfl1" "Flavi" "undetermined" "Eurotiomycetes" "Flavi" "A.flavus" "N-type"
"762" "Aspfl1_35737_3" "Aspfl1_35737" "Aspfl1_35737_3" "Aspfl1_35737" "12" "NRPS" "Aspergillus flavus" "Aspergillus" "flavus" "Aspfl1" "Flavi" "undetermined" "Eurotiomycetes" "Flavi" "A.flavus" "N-type"
"763" "Aspfl1_35737_4" "Aspfl1_35737" "Aspfl1_35737_4" "Aspfl1_35737" "12" "NRPS" "Aspergillus flavus" "Aspergillus" "flavus" "Aspfl1" "Flavi" "undetermined" "Eurotiomycetes" "Flavi" "A.flavus" "N-type"
"764" "Aspfl1_35839_1" "Aspfl1_35839" "Aspfl1_35839_1" "Aspfl1_35839" "12" "NRPS" "Aspergillus flavus" "Aspergillus" "flavus" "Aspfl1" "Flavi" "undetermined" "Eurotiomycetes" "Flavi" "A.flavus" "N-type"
"765" "Aspfl1_35839_2" "Aspfl1_35839" "Aspfl1_35839_2" "Aspfl1_35839" "12" "NRPS" "Aspergillus flavus" "Aspergillus" "flavus" "Aspfl1" "Flavi" "undetermined" "Eurotiomycetes" "Flavi" "A.flavus" "N-type"
"766" "Aspfl1_36414_1" "Aspfl1_36414" "Aspfl1_36414_1" "Aspfl1_36414" "12" "NRPS" "Aspergillus flavus" "Aspergillus" "flavus" "Aspfl1" "Flavi" "undetermined" "Eurotiomycetes" "Flavi" "A.flavus" "N-type"
"767" "Aspfl1_36768_1" "Aspfl1_36768" "Aspfl1_36768_1" "Aspfl1_36768" "12" "HYBRID" "Aspergillus flavus" "Aspergillus" "flavus" "Aspfl1" "Flavi" "Cyclopiazonic" "Eurotiomycetes" "Flavi" "A.flavus" "P-type"
"768" "Aspfl1_36786_1" "Aspfl1_36786" "Aspfl1_36786_1" "Aspfl1_36786" "12" "NRPS" "Aspergillus flavus" "Aspergillus" "flavus" "Aspfl1" "Flavi" "undetermined" "Eurotiomycetes" "Flavi" "A.flavus" "N-type"
"769" "Aspfl1_37377_1" "Aspfl1_37377" "Aspfl1_37377_1" "Aspfl1_37377" "12" "NRPS-Like" "Aspergillus flavus" "Aspergillus" "flavus" "Aspfl1" "Flavi" "undetermined" "Eurotiomycetes" "Flavi" "A.flavus" "N-type"
"770" "Aspfo1_107916_1" "Aspfo1_107916" "Aspfo1_107916_1" "Aspfo1_107916" "1" "HYBRID" "Aspergillus luchuensis CBS 106.47" "Aspergillus" "luchuensis CBS 106.47" "Aspfo1" "Nigri" "undetermined" "Eurotiomycetes" "Nigri" "A.luchuensis CBS 106.47" "N-type"
"771" "Aspfo1_131604_2" "Aspfo1_131604" "Aspfo1_131604_2" "Aspfo1_131604" "1" "NRPS" "Aspergillus luchuensis CBS 106.47" "Aspergillus" "luchuensis CBS 106.47" "Aspfo1" "Nigri" "undetermined" "Eurotiomycetes" "Nigri" "A.luchuensis CBS 106.47" "N-type"
"772" "Aspfo1_133546_1" "Aspfo1_133546" "Aspfo1_133546_1" "Aspfo1_133546" "1" "NRPS-Like" "Aspergillus luchuensis CBS 106.47" "Aspergillus" "luchuensis CBS 106.47" "Aspfo1" "Nigri" "undetermined" "Eurotiomycetes" "Nigri" "A.luchuensis CBS 106.47" "N-type"
"773" "Aspfo1_141193_1" "Aspfo1_141193" "Aspfo1_141193_1" "Aspfo1_141193" "1" "NRPS" "Aspergillus luchuensis CBS 106.47" "Aspergillus" "luchuensis CBS 106.47" "Aspfo1" "Nigri" "undetermined" "Eurotiomycetes" "Nigri" "A.luchuensis CBS 106.47" "N-type"
"774" "Aspfo1_141998_1" "Aspfo1_141998" "Aspfo1_141998_1" "Aspfo1_141998" "1" "NRPS-Like" "Aspergillus luchuensis CBS 106.47" "Aspergillus" "luchuensis CBS 106.47" "Aspfo1" "Nigri" "undetermined" "Eurotiomycetes" "Nigri" "A.luchuensis CBS 106.47" "N-type"
"775" "Aspfo1_142878_1" "Aspfo1_142878" "Aspfo1_142878_1" "Aspfo1_142878" "1" "HYBRID" "Aspergillus luchuensis CBS 106.47" "Aspergillus" "luchuensis CBS 106.47" "Aspfo1" "Nigri" "undetermined" "Eurotiomycetes" "Nigri" "A.luchuensis CBS 106.47" "P-type"
"776" "Aspfo1_146473_1" "Aspfo1_146473" "Aspfo1_146473_1" "Aspfo1_146473" "1" "NRPS" "Aspergillus luchuensis CBS 106.47" "Aspergillus" "luchuensis CBS 106.47" "Aspfo1" "Nigri" "undetermined" "Eurotiomycetes" "Nigri" "A.luchuensis CBS 106.47" "N-type"
"777" "Aspfo1_146473_2" "Aspfo1_146473" "Aspfo1_146473_2" "Aspfo1_146473" "1" "NRPS" "Aspergillus luchuensis CBS 106.47" "Aspergillus" "luchuensis CBS 106.47" "Aspfo1" "Nigri" "undetermined" "Eurotiomycetes" "Nigri" "A.luchuensis CBS 106.47" "N-type"
"778" "Aspfo1_146473_3" "Aspfo1_146473" "Aspfo1_146473_3" "Aspfo1_146473" "1" "NRPS" "Aspergillus luchuensis CBS 106.47" "Aspergillus" "luchuensis CBS 106.47" "Aspfo1" "Nigri" "undetermined" "Eurotiomycetes" "Nigri" "A.luchuensis CBS 106.47" "N-type"
"779" "Aspfo1_148698_1" "Aspfo1_148698" "Aspfo1_148698_1" "Aspfo1_148698" "1" "NRPS" "Aspergillus luchuensis CBS 106.47" "Aspergillus" "luchuensis CBS 106.47" "Aspfo1" "Nigri" "undetermined" "Eurotiomycetes" "Nigri" "A.luchuensis CBS 106.47" "N-type"
"780" "Aspfo1_158176_1" "Aspfo1_158176" "Aspfo1_158176_1" "Aspfo1_158176" "1" "NRPS" "Aspergillus luchuensis CBS 106.47" "Aspergillus" "luchuensis CBS 106.47" "Aspfo1" "Nigri" "undetermined" "Eurotiomycetes" "Nigri" "A.luchuensis CBS 106.47" "N-type"
"781" "Aspfo1_158176_2" "Aspfo1_158176" "Aspfo1_158176_2" "Aspfo1_158176" "1" "NRPS" "Aspergillus luchuensis CBS 106.47" "Aspergillus" "luchuensis CBS 106.47" "Aspfo1" "Nigri" "undetermined" "Eurotiomycetes" "Nigri" "A.luchuensis CBS 106.47" "N-type"
"782" "Aspfo1_158176_4" "Aspfo1_158176" "Aspfo1_158176_4" "Aspfo1_158176" "1" "NRPS" "Aspergillus luchuensis CBS 106.47" "Aspergillus" "luchuensis CBS 106.47" "Aspfo1" "Nigri" "undetermined" "Eurotiomycetes" "Nigri" "A.luchuensis CBS 106.47" "N-type"
"783" "Aspfo1_175204_1" "Aspfo1_175204" "Aspfo1_175204_1" "Aspfo1_175204" "1" "NRPS" "Aspergillus luchuensis CBS 106.47" "Aspergillus" "luchuensis CBS 106.47" "Aspfo1" "Nigri" "undetermined" "Eurotiomycetes" "Nigri" "A.luchuensis CBS 106.47" "N-type"
"784" "Aspfo1_176208_1" "Aspfo1_176208" "Aspfo1_176208_1" "Aspfo1_176208" "1" "NRPS" "Aspergillus luchuensis CBS 106.47" "Aspergillus" "luchuensis CBS 106.47" "Aspfo1" "Nigri" "undetermined" "Eurotiomycetes" "Nigri" "A.luchuensis CBS 106.47" "N-type"
"785" "Aspfo1_176743_1" "Aspfo1_176743" "Aspfo1_176743_1" "Aspfo1_176743" "1" "NRPS" "Aspergillus luchuensis CBS 106.47" "Aspergillus" "luchuensis CBS 106.47" "Aspfo1" "Nigri" "undetermined" "Eurotiomycetes" "Nigri" "A.luchuensis CBS 106.47" "N-type"
"786" "Aspfo1_176743_2" "Aspfo1_176743" "Aspfo1_176743_2" "Aspfo1_176743" "1" "NRPS" "Aspergillus luchuensis CBS 106.47" "Aspergillus" "luchuensis CBS 106.47" "Aspfo1" "Nigri" "undetermined" "Eurotiomycetes" "Nigri" "A.luchuensis CBS 106.47" "N-type"
"787" "Aspfo1_179973_1" "Aspfo1_179973" "Aspfo1_179973_1" "Aspfo1_179973" "1" "NRPS-Like" "Aspergillus luchuensis CBS 106.47" "Aspergillus" "luchuensis CBS 106.47" "Aspfo1" "Nigri" "undetermined" "Eurotiomycetes" "Nigri" "A.luchuensis CBS 106.47" "N-type"
"788" "Aspfo1_183726_1" "Aspfo1_183726" "Aspfo1_183726_1" "Aspfo1_183726" "1" "NRPS-Like" "Aspergillus luchuensis CBS 106.47" "Aspergillus" "luchuensis CBS 106.47" "Aspfo1" "Nigri" "undetermined" "Eurotiomycetes" "Nigri" "A.luchuensis CBS 106.47" "N-type"
"789" "Aspfo1_191155_1" "Aspfo1_191155" "Aspfo1_191155_1" "Aspfo1_191155" "1" "NRPS-Like" "Aspergillus luchuensis CBS 106.47" "Aspergillus" "luchuensis CBS 106.47" "Aspfo1" "Nigri" "undetermined" "Eurotiomycetes" "Nigri" "A.luchuensis CBS 106.47" "N-type"
"790" "Aspfo1_192225_1" "Aspfo1_192225" "Aspfo1_192225_1" "Aspfo1_192225" "1" "HYBRID" "Aspergillus luchuensis CBS 106.47" "Aspergillus" "luchuensis CBS 106.47" "Aspfo1" "Nigri" "undetermined" "Eurotiomycetes" "Nigri" "A.luchuensis CBS 106.47" "P-type"
"791" "Aspfo1_203524_1" "Aspfo1_203524" "Aspfo1_203524_1" "Aspfo1_203524" "1" "HYBRID" "Aspergillus luchuensis CBS 106.47" "Aspergillus" "luchuensis CBS 106.47" "Aspfo1" "Nigri" "undetermined" "Eurotiomycetes" "Nigri" "A.luchuensis CBS 106.47" "P-type"
"792" "Aspfo1_205478_1" "Aspfo1_205478" "Aspfo1_205478_1" "Aspfo1_205478" "1" "NRPS-Like" "Aspergillus luchuensis CBS 106.47" "Aspergillus" "luchuensis CBS 106.47" "Aspfo1" "Nigri" "undetermined" "Eurotiomycetes" "Nigri" "A.luchuensis CBS 106.47" "N-type"
"793" "Aspfo1_207456_1" "Aspfo1_207456" "Aspfo1_207456_1" "Aspfo1_207456" "1" "NRPS" "Aspergillus luchuensis CBS 106.47" "Aspergillus" "luchuensis CBS 106.47" "Aspfo1" "Nigri" "undetermined" "Eurotiomycetes" "Nigri" "A.luchuensis CBS 106.47" "N-type"
"794" "Aspfo1_207456_2" "Aspfo1_207456" "Aspfo1_207456_2" "Aspfo1_207456" "1" "NRPS" "Aspergillus luchuensis CBS 106.47" "Aspergillus" "luchuensis CBS 106.47" "Aspfo1" "Nigri" "undetermined" "Eurotiomycetes" "Nigri" "A.luchuensis CBS 106.47" "N-type"
"795" "Aspfo1_207456_3" "Aspfo1_207456" "Aspfo1_207456_3" "Aspfo1_207456" "1" "NRPS" "Aspergillus luchuensis CBS 106.47" "Aspergillus" "luchuensis CBS 106.47" "Aspfo1" "Nigri" "undetermined" "Eurotiomycetes" "Nigri" "A.luchuensis CBS 106.47" "N-type"
"796" "Aspfo1_207456_4" "Aspfo1_207456" "Aspfo1_207456_4" "Aspfo1_207456" "1" "NRPS" "Aspergillus luchuensis CBS 106.47" "Aspergillus" "luchuensis CBS 106.47" "Aspfo1" "Nigri" "undetermined" "Eurotiomycetes" "Nigri" "A.luchuensis CBS 106.47" "N-type"
"797" "Aspfo1_207456_5" "Aspfo1_207456" "Aspfo1_207456_5" "Aspfo1_207456" "1" "NRPS" "Aspergillus luchuensis CBS 106.47" "Aspergillus" "luchuensis CBS 106.47" "Aspfo1" "Nigri" "undetermined" "Eurotiomycetes" "Nigri" "A.luchuensis CBS 106.47" "N-type"
"798" "Aspfo1_213295_1" "Aspfo1_213295" "Aspfo1_213295_1" "Aspfo1_213295" "1" "NRPS" "Aspergillus luchuensis CBS 106.47" "Aspergillus" "luchuensis CBS 106.47" "Aspfo1" "Nigri" "undetermined" "Eurotiomycetes" "Nigri" "A.luchuensis CBS 106.47" "N-type"
"799" "Aspfo1_223345_1" "Aspfo1_223345" "Aspfo1_223345_1" "Aspfo1_223345" "1" "NRPS-Like" "Aspergillus luchuensis CBS 106.47" "Aspergillus" "luchuensis CBS 106.47" "Aspfo1" "Nigri" "undetermined" "Eurotiomycetes" "Nigri" "A.luchuensis CBS 106.47" "N-type"
"800" "Aspfo1_350984_1" "Aspfo1_350984" "Aspfo1_350984_1" "Aspfo1_350984" "1" "NRPS-Like" "Aspergillus luchuensis CBS 106.47" "Aspergillus" "luchuensis CBS 106.47" "Aspfo1" "Nigri" "undetermined" "Eurotiomycetes" "Nigri" "A.luchuensis CBS 106.47" "N-type"
"801" "Aspfo1_38681_1" "Aspfo1_38681" "Aspfo1_38681_1" "Aspfo1_38681" "1" "NRPS-Like" "Aspergillus luchuensis CBS 106.47" "Aspergillus" "luchuensis CBS 106.47" "Aspfo1" "Nigri" "undetermined" "Eurotiomycetes" "Nigri" "A.luchuensis CBS 106.47" "N-type"
"802" "Aspfo1_42458_1" "Aspfo1_42458" "Aspfo1_42458_1" "Aspfo1_42458" "1" "NRPS-Like" "Aspergillus luchuensis CBS 106.47" "Aspergillus" "luchuensis CBS 106.47" "Aspfo1" "Nigri" "undetermined" "Eurotiomycetes" "Nigri" "A.luchuensis CBS 106.47" "N-type"
"803" "Aspfo1_45103_1" "Aspfo1_45103" "Aspfo1_45103_1" "Aspfo1_45103" "1" "NRPS-Like" "Aspergillus luchuensis CBS 106.47" "Aspergillus" "luchuensis CBS 106.47" "Aspfo1" "Nigri" "undetermined" "Eurotiomycetes" "Nigri" "A.luchuensis CBS 106.47" "N-type"
"804" "Aspfo1_49207_1" "Aspfo1_49207" "Aspfo1_49207_1" "Aspfo1_49207" "1" "NRPS-Like" "Aspergillus luchuensis CBS 106.47" "Aspergillus" "luchuensis CBS 106.47" "Aspfo1" "Nigri" "undetermined" "Eurotiomycetes" "Nigri" "A.luchuensis CBS 106.47" "N-type"
"805" "Aspfo1_502696_1" "Aspfo1_502696" "Aspfo1_502696_1" "Aspfo1_502696" "1" "NRPS-Like" "Aspergillus luchuensis CBS 106.47" "Aspergillus" "luchuensis CBS 106.47" "Aspfo1" "Nigri" "undetermined" "Eurotiomycetes" "Nigri" "A.luchuensis CBS 106.47" "N-type"
"806" "Aspfo1_50494_1" "Aspfo1_50494" "Aspfo1_50494_1" "Aspfo1_50494" "1" "NRPS" "Aspergillus luchuensis CBS 106.47" "Aspergillus" "luchuensis CBS 106.47" "Aspfo1" "Nigri" "undetermined" "Eurotiomycetes" "Nigri" "A.luchuensis CBS 106.47" "N-type"
"807" "Aspfo1_556722_1" "Aspfo1_556722" "Aspfo1_556722_1" "Aspfo1_556722" "1" "NRPS" "Aspergillus luchuensis CBS 106.47" "Aspergillus" "luchuensis CBS 106.47" "Aspfo1" "Nigri" "undetermined" "Eurotiomycetes" "Nigri" "A.luchuensis CBS 106.47" "N-type"
"808" "Aspfo1_57218_1" "Aspfo1_57218" "Aspfo1_57218_1" "Aspfo1_57218" "1" "NRPS-Like" "Aspergillus luchuensis CBS 106.47" "Aspergillus" "luchuensis CBS 106.47" "Aspfo1" "Nigri" "undetermined" "Eurotiomycetes" "Nigri" "A.luchuensis CBS 106.47" "N-type"
"809" "Aspfo1_58397_1" "Aspfo1_58397" "Aspfo1_58397_1" "Aspfo1_58397" "1" "NRPS-Like" "Aspergillus luchuensis CBS 106.47" "Aspergillus" "luchuensis CBS 106.47" "Aspfo1" "Nigri" "undetermined" "Eurotiomycetes" "Nigri" "A.luchuensis CBS 106.47" "N-type"
"810" "Aspfo1_64079_1" "Aspfo1_64079" "Aspfo1_64079_1" "Aspfo1_64079" "1" "NRPS" "Aspergillus luchuensis CBS 106.47" "Aspergillus" "luchuensis CBS 106.47" "Aspfo1" "Nigri" "undetermined" "Eurotiomycetes" "Nigri" "A.luchuensis CBS 106.47" "N-type"
"811" "Aspfo1_64079_2" "Aspfo1_64079" "Aspfo1_64079_2" "Aspfo1_64079" "1" "NRPS" "Aspergillus luchuensis CBS 106.47" "Aspergillus" "luchuensis CBS 106.47" "Aspfo1" "Nigri" "undetermined" "Eurotiomycetes" "Nigri" "A.luchuensis CBS 106.47" "N-type"
"812" "Aspfo1_65064_1" "Aspfo1_65064" "Aspfo1_65064_1" "Aspfo1_65064" "1" "NRPS" "Aspergillus luchuensis CBS 106.47" "Aspergillus" "luchuensis CBS 106.47" "Aspfo1" "Nigri" "undetermined" "Eurotiomycetes" "Nigri" "A.luchuensis CBS 106.47" "N-type"
"813" "Aspfo1_65064_2" "Aspfo1_65064" "Aspfo1_65064_2" "Aspfo1_65064" "1" "NRPS" "Aspergillus luchuensis CBS 106.47" "Aspergillus" "luchuensis CBS 106.47" "Aspfo1" "Nigri" "undetermined" "Eurotiomycetes" "Nigri" "A.luchuensis CBS 106.47" "N-type"
"814" "Aspfo1_65064_4" "Aspfo1_65064" "Aspfo1_65064_4" "Aspfo1_65064" "1" "NRPS" "Aspergillus luchuensis CBS 106.47" "Aspergillus" "luchuensis CBS 106.47" "Aspfo1" "Nigri" "undetermined" "Eurotiomycetes" "Nigri" "A.luchuensis CBS 106.47" "N-type"
"815" "Aspfo1_66247_1" "Aspfo1_66247" "Aspfo1_66247_1" "Aspfo1_66247" "1" "NRPS-Like" "Aspergillus luchuensis CBS 106.47" "Aspergillus" "luchuensis CBS 106.47" "Aspfo1" "Nigri" "undetermined" "Eurotiomycetes" "Nigri" "A.luchuensis CBS 106.47" "N-type"
"816" "Aspfo1_66247_2" "Aspfo1_66247" "Aspfo1_66247_2" "Aspfo1_66247" "1" "NRPS-Like" "Aspergillus luchuensis CBS 106.47" "Aspergillus" "luchuensis CBS 106.47" "Aspfo1" "Nigri" "undetermined" "Eurotiomycetes" "Nigri" "A.luchuensis CBS 106.47" "N-type"
"817" "Aspfo1_697424_1" "Aspfo1_697424" "Aspfo1_697424_1" "Aspfo1_697424" "1" "NRPS-Like" "Aspergillus luchuensis CBS 106.47" "Aspergillus" "luchuensis CBS 106.47" "Aspfo1" "Nigri" "undetermined" "Eurotiomycetes" "Nigri" "A.luchuensis CBS 106.47" "N-type"
"818" "Aspfo1_699045_1" "Aspfo1_699045" "Aspfo1_699045_1" "Aspfo1_699045" "1" "NRPS" "Aspergillus luchuensis CBS 106.47" "Aspergillus" "luchuensis CBS 106.47" "Aspfo1" "Nigri" "undetermined" "Eurotiomycetes" "Nigri" "A.luchuensis CBS 106.47" "N-type"
"819" "Aspfo1_699045_2" "Aspfo1_699045" "Aspfo1_699045_2" "Aspfo1_699045" "1" "NRPS" "Aspergillus luchuensis CBS 106.47" "Aspergillus" "luchuensis CBS 106.47" "Aspfo1" "Nigri" "undetermined" "Eurotiomycetes" "Nigri" "A.luchuensis CBS 106.47" "N-type"
"820" "Aspfo1_719663_1" "Aspfo1_719663" "Aspfo1_719663_1" "Aspfo1_719663" "1" "NRPS" "Aspergillus luchuensis CBS 106.47" "Aspergillus" "luchuensis CBS 106.47" "Aspfo1" "Nigri" "undetermined" "Eurotiomycetes" "Nigri" "A.luchuensis CBS 106.47" "N-type"
"821" "Aspfo1_719663_2" "Aspfo1_719663" "Aspfo1_719663_2" "Aspfo1_719663" "1" "NRPS" "Aspergillus luchuensis CBS 106.47" "Aspergillus" "luchuensis CBS 106.47" "Aspfo1" "Nigri" "undetermined" "Eurotiomycetes" "Nigri" "A.luchuensis CBS 106.47" "N-type"
"822" "Aspfo1_72406_1" "Aspfo1_72406" "Aspfo1_72406_1" "Aspfo1_72406" "1" "NRPS-Like" "Aspergillus luchuensis CBS 106.47" "Aspergillus" "luchuensis CBS 106.47" "Aspfo1" "Nigri" "undetermined" "Eurotiomycetes" "Nigri" "A.luchuensis CBS 106.47" "N-type"
"823" "Aspfo1_73032_1" "Aspfo1_73032" "Aspfo1_73032_1" "Aspfo1_73032" "1" "NRPS-Like" "Aspergillus luchuensis CBS 106.47" "Aspergillus" "luchuensis CBS 106.47" "Aspfo1" "Nigri" "undetermined" "Eurotiomycetes" "Nigri" "A.luchuensis CBS 106.47" "N-type"
"824" "Aspfo1_85937_1" "Aspfo1_85937" "Aspfo1_85937_1" "Aspfo1_85937" "1" "NRPS-Like" "Aspergillus luchuensis CBS 106.47" "Aspergillus" "luchuensis CBS 106.47" "Aspfo1" "Nigri" "undetermined" "Eurotiomycetes" "Nigri" "A.luchuensis CBS 106.47" "N-type"
"825" "Aspfo1_85948_1" "Aspfo1_85948" "Aspfo1_85948_1" "Aspfo1_85948" "1" "NRPS-Like" "Aspergillus luchuensis CBS 106.47" "Aspergillus" "luchuensis CBS 106.47" "Aspfo1" "Nigri" "undetermined" "Eurotiomycetes" "Nigri" "A.luchuensis CBS 106.47" "N-type"
"826" "Aspfu1_1586_1" "Aspfu1_1586" "Aspfu1_1586_1" "Aspfu1_1586" "14" "NRPS" "Aspergillus fumigatus Af293" "Aspergillus" "fumigatus Af293" "Aspfu1" "Fumigati" "undetermined" "Eurotiomycetes" "Fumigati" "A.fumigatus Af293" "N-type"
"827" "Aspfu1_1586_2" "Aspfu1_1586" "Aspfu1_1586_2" "Aspfu1_1586" "14" "NRPS" "Aspergillus fumigatus Af293" "Aspergillus" "fumigatus Af293" "Aspfu1" "Fumigati" "undetermined" "Eurotiomycetes" "Fumigati" "A.fumigatus Af293" "N-type"
"828" "Aspfu1_3602_1" "Aspfu1_3602" "Aspfu1_3602_1" "Aspfu1_3602" "14" "NRPS" "Aspergillus fumigatus Af293" "Aspergillus" "fumigatus Af293" "Aspfu1" "Fumigati" "undetermined" "Eurotiomycetes" "Fumigati" "A.fumigatus Af293" "N-type"
"829" "Aspfu1_4427_1" "Aspfu1_4427" "Aspfu1_4427_1" "Aspfu1_4427" "14" "NRPS" "Aspergillus fumigatus Af293" "Aspergillus" "fumigatus Af293" "Aspfu1" "Fumigati" "Hexadehydro-astechrome" "Eurotiomycetes" "Fumigati" "A.fumigatus Af293" "N-type"
"830" "Aspfu1_4503_1" "Aspfu1_4503" "Aspfu1_4503_1" "Aspfu1_4503" "14" "NRPS-Like" "Aspergillus fumigatus Af293" "Aspergillus" "fumigatus Af293" "Aspfu1" "Fumigati" "undetermined" "Eurotiomycetes" "Fumigati" "A.fumigatus Af293" "N-type"
"831" "Aspfu1_6799_1" "Aspfu1_6799" "Aspfu1_6799_1" "Aspfu1_6799" "14" "NRPS-Like" "Aspergillus fumigatus Af293" "Aspergillus" "fumigatus Af293" "Aspfu1" "Fumigati" "undetermined" "Eurotiomycetes" "Fumigati" "A.fumigatus Af293" "N-type"
"832" "Aspfu1_7048_1" "Aspfu1_7048" "Aspfu1_7048_1" "Aspfu1_7048" "14" "NRPS" "Aspergillus fumigatus Af293" "Aspergillus" "fumigatus Af293" "Aspfu1" "Fumigati" "undetermined" "Eurotiomycetes" "Fumigati" "A.fumigatus Af293" "N-type"
"833" "Aspfu1_7048_2" "Aspfu1_7048" "Aspfu1_7048_2" "Aspfu1_7048" "14" "NRPS" "Aspergillus fumigatus Af293" "Aspergillus" "fumigatus Af293" "Aspfu1" "Fumigati" "undetermined" "Eurotiomycetes" "Fumigati" "A.fumigatus Af293" "N-type"
"834" "Aspfu1_7048_3" "Aspfu1_7048" "Aspfu1_7048_3" "Aspfu1_7048" "14" "NRPS" "Aspergillus fumigatus Af293" "Aspergillus" "fumigatus Af293" "Aspfu1" "Fumigati" "undetermined" "Eurotiomycetes" "Fumigati" "A.fumigatus Af293" "N-type"
"835" "Aspfu1_7048_4" "Aspfu1_7048" "Aspfu1_7048_4" "Aspfu1_7048" "14" "NRPS" "Aspergillus fumigatus Af293" "Aspergillus" "fumigatus Af293" "Aspfu1" "Fumigati" "undetermined" "Eurotiomycetes" "Fumigati" "A.fumigatus Af293" "N-type"
"836" "Aspfu1_7048_5" "Aspfu1_7048" "Aspfu1_7048_5" "Aspfu1_7048" "14" "NRPS" "Aspergillus fumigatus Af293" "Aspergillus" "fumigatus Af293" "Aspfu1" "Fumigati" "undetermined" "Eurotiomycetes" "Fumigati" "A.fumigatus Af293" "N-type"
"837" "Aspfu1_7048_6" "Aspfu1_7048" "Aspfu1_7048_6" "Aspfu1_7048" "14" "NRPS" "Aspergillus fumigatus Af293" "Aspergillus" "fumigatus Af293" "Aspfu1" "Fumigati" "undetermined" "Eurotiomycetes" "Fumigati" "A.fumigatus Af293" "N-type"
"838" "Aspfu1_8269_1" "Aspfu1_8269" "Aspfu1_8269_1" "Aspfu1_8269" "14" "NRPS" "Aspergillus fumigatus Af293" "Aspergillus" "fumigatus Af293" "Aspfu1" "Fumigati" "Fumiquinazolines" "Eurotiomycetes" "Fumigati" "A.fumigatus Af293" "N-type"
"839" "Aspfu1_903_2" "Aspfu1_903" "Aspfu1_903_2" "Aspfu1_903" "14" "NRPS" "Aspergillus fumigatus Af293" "Aspergillus" "fumigatus Af293" "Aspfu1" "Fumigati" "undetermined" "Eurotiomycetes" "Fumigati" "A.fumigatus Af293" "N-type"
"840" "Aspfu1_9170_2" "Aspfu1_9170" "Aspfu1_9170_2" "Aspfu1_9170" "14" "NRPS" "Aspergillus fumigatus Af293" "Aspergillus" "fumigatus Af293" "Aspfu1" "Fumigati" "Fumitremorgin" "Eurotiomycetes" "Fumigati" "A.fumigatus Af293" "N-type"
"841" "Aspfu1_9205_1" "Aspfu1_9205" "Aspfu1_9205_1" "Aspfu1_9205" "14" "HYBRID" "Aspergillus fumigatus Af293" "Aspergillus" "fumigatus Af293" "Aspfu1" "Fumigati" "Pseurotin" "Eurotiomycetes" "Fumigati" "A.fumigatus Af293" "P-type"
"842" "Aspfu1_9313_1" "Aspfu1_9313" "Aspfu1_9313_1" "Aspfu1_9313" "14" "NRPS-Like" "Aspergillus fumigatus Af293" "Aspergillus" "fumigatus Af293" "Aspfu1" "Fumigati" "undetermined" "Eurotiomycetes" "Fumigati" "A.fumigatus Af293" "N-type"
"843" "Aspfu_A1163_1_100122_2" "Aspfu_A1163_1_100122" "Aspfu_A1163_1_100122_2" "Aspfu_A1163_1_100122" "13" "NRPS" "Aspergillus fumigatus A1163" "Aspergillus" "fumigatus A1163" "Aspfu_A1163_1" "Fumigati" "undetermined" "Eurotiomycetes" "Fumigati" "A.fumigatus A1163" "N-type"
"844" "Aspfu_A1163_1_100786_1" "Aspfu_A1163_1_100786" "Aspfu_A1163_1_100786_1" "Aspfu_A1163_1_100786" "13" "NRPS" "Aspergillus fumigatus A1163" "Aspergillus" "fumigatus A1163" "Aspfu_A1163_1" "Fumigati" "undetermined" "Eurotiomycetes" "Fumigati" "A.fumigatus A1163" "N-type"
"845" "Aspfu_A1163_1_100786_2" "Aspfu_A1163_1_100786" "Aspfu_A1163_1_100786_2" "Aspfu_A1163_1_100786" "13" "NRPS" "Aspergillus fumigatus A1163" "Aspergillus" "fumigatus A1163" "Aspfu_A1163_1" "Fumigati" "undetermined" "Eurotiomycetes" "Fumigati" "A.fumigatus A1163" "N-type"
"846" "Aspfu_A1163_1_102630_1" "Aspfu_A1163_1_102630" "Aspfu_A1163_1_102630_1" "Aspfu_A1163_1_102630" "13" "NRPS-Like" "Aspergillus fumigatus A1163" "Aspergillus" "fumigatus A1163" "Aspfu_A1163_1" "Fumigati" "undetermined" "Eurotiomycetes" "Fumigati" "A.fumigatus A1163" "N-type"
"847" "Aspfu_A1163_1_102704_1" "Aspfu_A1163_1_102704" "Aspfu_A1163_1_102704_1" "Aspfu_A1163_1_102704" "13" "NRPS" "Aspergillus fumigatus A1163" "Aspergillus" "fumigatus A1163" "Aspfu_A1163_1" "Fumigati" "undetermined" "Eurotiomycetes" "Fumigati" "A.fumigatus A1163" "N-type"
"848" "Aspfu_A1163_1_103552_1" "Aspfu_A1163_1_103552" "Aspfu_A1163_1_103552_1" "Aspfu_A1163_1_103552" "13" "NRPS" "Aspergillus fumigatus A1163" "Aspergillus" "fumigatus A1163" "Aspfu_A1163_1" "Fumigati" "undetermined" "Eurotiomycetes" "Fumigati" "A.fumigatus A1163" "N-type"
"849" "Aspfu_A1163_1_103645_1" "Aspfu_A1163_1_103645" "Aspfu_A1163_1_103645_1" "Aspfu_A1163_1_103645" "13" "HYBRID" "Aspergillus fumigatus A1163" "Aspergillus" "fumigatus A1163" "Aspfu_A1163_1" "Fumigati" "undetermined" "Eurotiomycetes" "Fumigati" "A.fumigatus A1163" "P-type"
"850" "Aspfu_A1163_1_104798_1" "Aspfu_A1163_1_104798" "Aspfu_A1163_1_104798_1" "Aspfu_A1163_1_104798" "13" "NRPS-Like" "Aspergillus fumigatus A1163" "Aspergillus" "fumigatus A1163" "Aspfu_A1163_1" "Fumigati" "undetermined" "Eurotiomycetes" "Fumigati" "A.fumigatus A1163" "N-type"
"851" "Aspfu_A1163_1_105053_1" "Aspfu_A1163_1_105053" "Aspfu_A1163_1_105053_1" "Aspfu_A1163_1_105053" "13" "NRPS" "Aspergillus fumigatus A1163" "Aspergillus" "fumigatus A1163" "Aspfu_A1163_1" "Fumigati" "undetermined" "Eurotiomycetes" "Fumigati" "A.fumigatus A1163" "N-type"
"852" "Aspfu_A1163_1_105053_2" "Aspfu_A1163_1_105053" "Aspfu_A1163_1_105053_2" "Aspfu_A1163_1_105053" "13" "NRPS" "Aspergillus fumigatus A1163" "Aspergillus" "fumigatus A1163" "Aspfu_A1163_1" "Fumigati" "undetermined" "Eurotiomycetes" "Fumigati" "A.fumigatus A1163" "N-type"
"853" "Aspfu_A1163_1_105053_3" "Aspfu_A1163_1_105053" "Aspfu_A1163_1_105053_3" "Aspfu_A1163_1_105053" "13" "NRPS" "Aspergillus fumigatus A1163" "Aspergillus" "fumigatus A1163" "Aspfu_A1163_1" "Fumigati" "undetermined" "Eurotiomycetes" "Fumigati" "A.fumigatus A1163" "N-type"
"854" "Aspfu_A1163_1_105053_4" "Aspfu_A1163_1_105053" "Aspfu_A1163_1_105053_4" "Aspfu_A1163_1_105053" "13" "NRPS" "Aspergillus fumigatus A1163" "Aspergillus" "fumigatus A1163" "Aspfu_A1163_1" "Fumigati" "undetermined" "Eurotiomycetes" "Fumigati" "A.fumigatus A1163" "N-type"
"855" "Aspfu_A1163_1_105053_5" "Aspfu_A1163_1_105053" "Aspfu_A1163_1_105053_5" "Aspfu_A1163_1_105053" "13" "NRPS" "Aspergillus fumigatus A1163" "Aspergillus" "fumigatus A1163" "Aspfu_A1163_1" "Fumigati" "undetermined" "Eurotiomycetes" "Fumigati" "A.fumigatus A1163" "N-type"
"856" "Aspfu_A1163_1_105053_6" "Aspfu_A1163_1_105053" "Aspfu_A1163_1_105053_6" "Aspfu_A1163_1_105053" "13" "NRPS" "Aspergillus fumigatus A1163" "Aspergillus" "fumigatus A1163" "Aspfu_A1163_1" "Fumigati" "undetermined" "Eurotiomycetes" "Fumigati" "A.fumigatus A1163" "N-type"
"857" "Aspfu_A1163_1_106758_1" "Aspfu_A1163_1_106758" "Aspfu_A1163_1_106758_1" "Aspfu_A1163_1_106758" "13" "NRPS" "Aspergillus fumigatus A1163" "Aspergillus" "fumigatus A1163" "Aspfu_A1163_1" "Fumigati" "undetermined" "Eurotiomycetes" "Fumigati" "A.fumigatus A1163" "N-type"
"858" "Aspfu_A1163_1_107419_1" "Aspfu_A1163_1_107419" "Aspfu_A1163_1_107419_1" "Aspfu_A1163_1_107419" "13" "NRPS-Like" "Aspergillus fumigatus A1163" "Aspergillus" "fumigatus A1163" "Aspfu_A1163_1" "Fumigati" "undetermined" "Eurotiomycetes" "Fumigati" "A.fumigatus A1163" "N-type"
"859" "Aspfu_A1163_1_107529_1" "Aspfu_A1163_1_107529" "Aspfu_A1163_1_107529_1" "Aspfu_A1163_1_107529" "13" "HYBRID" "Aspergillus fumigatus A1163" "Aspergillus" "fumigatus A1163" "Aspfu_A1163_1" "Fumigati" "undetermined" "Eurotiomycetes" "Fumigati" "A.fumigatus A1163" "P-type"
"860" "Aspfu_A1163_1_107562_2" "Aspfu_A1163_1_107562" "Aspfu_A1163_1_107562_2" "Aspfu_A1163_1_107562" "13" "NRPS" "Aspergillus fumigatus A1163" "Aspergillus" "fumigatus A1163" "Aspfu_A1163_1" "Fumigati" "undetermined" "Eurotiomycetes" "Fumigati" "A.fumigatus A1163" "N-type"
"861" "Asphet1_288453_1" "Asphet1_288453" "Asphet1_288453_1" "Asphet1_288453" "16" "NRPS-Like" "Aspergillus heteromorphus" "Aspergillus" "heteromorphus" "Asphet1" "Nigri" "undetermined" "Eurotiomycetes" "Nigri" "A.heteromorphus" "N-type"
"862" "Asphet1_316720_1" "Asphet1_316720" "Asphet1_316720_1" "Asphet1_316720" "16" "NRPS-Like" "Aspergillus heteromorphus" "Aspergillus" "heteromorphus" "Asphet1" "Nigri" "undetermined" "Eurotiomycetes" "Nigri" "A.heteromorphus" "N-type"
"863" "Asphet1_330553_1" "Asphet1_330553" "Asphet1_330553_1" "Asphet1_330553" "16" "NRPS" "Aspergillus heteromorphus" "Aspergillus" "heteromorphus" "Asphet1" "Nigri" "undetermined" "Eurotiomycetes" "Nigri" "A.heteromorphus" "N-type"
"864" "Asphet1_330553_2" "Asphet1_330553" "Asphet1_330553_2" "Asphet1_330553" "16" "NRPS" "Aspergillus heteromorphus" "Aspergillus" "heteromorphus" "Asphet1" "Nigri" "undetermined" "Eurotiomycetes" "Nigri" "A.heteromorphus" "N-type"
"865" "Asphet1_335256_1" "Asphet1_335256" "Asphet1_335256_1" "Asphet1_335256" "16" "NRPS" "Aspergillus heteromorphus" "Aspergillus" "heteromorphus" "Asphet1" "Nigri" "undetermined" "Eurotiomycetes" "Nigri" "A.heteromorphus" "N-type"
"866" "Asphet1_335256_2" "Asphet1_335256" "Asphet1_335256_2" "Asphet1_335256" "16" "NRPS" "Aspergillus heteromorphus" "Aspergillus" "heteromorphus" "Asphet1" "Nigri" "undetermined" "Eurotiomycetes" "Nigri" "A.heteromorphus" "N-type"
"867" "Asphet1_337005_1" "Asphet1_337005" "Asphet1_337005_1" "Asphet1_337005" "16" "HYBRID" "Aspergillus heteromorphus" "Aspergillus" "heteromorphus" "Asphet1" "Nigri" "undetermined" "Eurotiomycetes" "Nigri" "A.heteromorphus" "P-type"
"868" "Asphet1_342808_1" "Asphet1_342808" "Asphet1_342808_1" "Asphet1_342808" "16" "NRPS-Like" "Aspergillus heteromorphus" "Aspergillus" "heteromorphus" "Asphet1" "Nigri" "undetermined" "Eurotiomycetes" "Nigri" "A.heteromorphus" "N-type"
"869" "Asphet1_343322_1" "Asphet1_343322" "Asphet1_343322_1" "Asphet1_343322" "16" "HYBRID" "Aspergillus heteromorphus" "Aspergillus" "heteromorphus" "Asphet1" "Nigri" "undetermined" "Eurotiomycetes" "Nigri" "A.heteromorphus" "P-type"
"870" "Asphet1_360478_1" "Asphet1_360478" "Asphet1_360478_1" "Asphet1_360478" "16" "NRPS-Like" "Aspergillus heteromorphus" "Aspergillus" "heteromorphus" "Asphet1" "Nigri" "undetermined" "Eurotiomycetes" "Nigri" "A.heteromorphus" "N-type"
"871" "Asphet1_364300_1" "Asphet1_364300" "Asphet1_364300_1" "Asphet1_364300" "16" "NRPS-Like" "Aspergillus heteromorphus" "Aspergillus" "heteromorphus" "Asphet1" "Nigri" "undetermined" "Eurotiomycetes" "Nigri" "A.heteromorphus" "N-type"
"872" "Asphet1_368521_1" "Asphet1_368521" "Asphet1_368521_1" "Asphet1_368521" "16" "NRPS-Like" "Aspergillus heteromorphus" "Aspergillus" "heteromorphus" "Asphet1" "Nigri" "undetermined" "Eurotiomycetes" "Nigri" "A.heteromorphus" "N-type"
"873" "Asphet1_378399_1" "Asphet1_378399" "Asphet1_378399_1" "Asphet1_378399" "16" "NRPS" "Aspergillus heteromorphus" "Aspergillus" "heteromorphus" "Asphet1" "Nigri" "undetermined" "Eurotiomycetes" "Nigri" "A.heteromorphus" "N-type"
"874" "Asphet1_378399_2" "Asphet1_378399" "Asphet1_378399_2" "Asphet1_378399" "16" "NRPS" "Aspergillus heteromorphus" "Aspergillus" "heteromorphus" "Asphet1" "Nigri" "undetermined" "Eurotiomycetes" "Nigri" "A.heteromorphus" "N-type"
"875" "Asphet1_378399_3" "Asphet1_378399" "Asphet1_378399_3" "Asphet1_378399" "16" "NRPS" "Aspergillus heteromorphus" "Aspergillus" "heteromorphus" "Asphet1" "Nigri" "undetermined" "Eurotiomycetes" "Nigri" "A.heteromorphus" "N-type"
"876" "Asphet1_378399_4" "Asphet1_378399" "Asphet1_378399_4" "Asphet1_378399" "16" "NRPS" "Aspergillus heteromorphus" "Aspergillus" "heteromorphus" "Asphet1" "Nigri" "undetermined" "Eurotiomycetes" "Nigri" "A.heteromorphus" "N-type"
"877" "Asphet1_380086_1" "Asphet1_380086" "Asphet1_380086_1" "Asphet1_380086" "16" "NRPS-Like" "Aspergillus heteromorphus" "Aspergillus" "heteromorphus" "Asphet1" "Nigri" "undetermined" "Eurotiomycetes" "Nigri" "A.heteromorphus" "N-type"
"878" "Asphet1_381094_1" "Asphet1_381094" "Asphet1_381094_1" "Asphet1_381094" "16" "NRPS" "Aspergillus heteromorphus" "Aspergillus" "heteromorphus" "Asphet1" "Nigri" "undetermined" "Eurotiomycetes" "Nigri" "A.heteromorphus" "N-type"
"879" "Asphet1_381094_2" "Asphet1_381094" "Asphet1_381094_2" "Asphet1_381094" "16" "NRPS" "Aspergillus heteromorphus" "Aspergillus" "heteromorphus" "Asphet1" "Nigri" "undetermined" "Eurotiomycetes" "Nigri" "A.heteromorphus" "N-type"
"880" "Asphet1_381094_3" "Asphet1_381094" "Asphet1_381094_3" "Asphet1_381094" "16" "NRPS" "Aspergillus heteromorphus" "Aspergillus" "heteromorphus" "Asphet1" "Nigri" "undetermined" "Eurotiomycetes" "Nigri" "A.heteromorphus" "N-type"
"881" "Asphet1_381094_4" "Asphet1_381094" "Asphet1_381094_4" "Asphet1_381094" "16" "NRPS" "Aspergillus heteromorphus" "Aspergillus" "heteromorphus" "Asphet1" "Nigri" "undetermined" "Eurotiomycetes" "Nigri" "A.heteromorphus" "N-type"
"882" "Asphet1_382653_1" "Asphet1_382653" "Asphet1_382653_1" "Asphet1_382653" "16" "NRPS-Like" "Aspergillus heteromorphus" "Aspergillus" "heteromorphus" "Asphet1" "Nigri" "undetermined" "Eurotiomycetes" "Nigri" "A.heteromorphus" "N-type"
"883" "Asphet1_387846_1" "Asphet1_387846" "Asphet1_387846_1" "Asphet1_387846" "16" "NRPS-Like" "Aspergillus heteromorphus" "Aspergillus" "heteromorphus" "Asphet1" "Nigri" "undetermined" "Eurotiomycetes" "Nigri" "A.heteromorphus" "N-type"
"884" "Asphet1_390364_1" "Asphet1_390364" "Asphet1_390364_1" "Asphet1_390364" "16" "NRPS-Like" "Aspergillus heteromorphus" "Aspergillus" "heteromorphus" "Asphet1" "Nigri" "undetermined" "Eurotiomycetes" "Nigri" "A.heteromorphus" "N-type"
"885" "Asphet1_396346_1" "Asphet1_396346" "Asphet1_396346_1" "Asphet1_396346" "16" "NRPS" "Aspergillus heteromorphus" "Aspergillus" "heteromorphus" "Asphet1" "Nigri" "undetermined" "Eurotiomycetes" "Nigri" "A.heteromorphus" "N-type"
"886" "Asphet1_396346_2" "Asphet1_396346" "Asphet1_396346_2" "Asphet1_396346" "16" "NRPS" "Aspergillus heteromorphus" "Aspergillus" "heteromorphus" "Asphet1" "Nigri" "undetermined" "Eurotiomycetes" "Nigri" "A.heteromorphus" "N-type"
"887" "Asphet1_396346_3" "Asphet1_396346" "Asphet1_396346_3" "Asphet1_396346" "16" "NRPS" "Aspergillus heteromorphus" "Aspergillus" "heteromorphus" "Asphet1" "Nigri" "undetermined" "Eurotiomycetes" "Nigri" "A.heteromorphus" "N-type"
"888" "Asphet1_396346_4" "Asphet1_396346" "Asphet1_396346_4" "Asphet1_396346" "16" "NRPS" "Aspergillus heteromorphus" "Aspergillus" "heteromorphus" "Asphet1" "Nigri" "undetermined" "Eurotiomycetes" "Nigri" "A.heteromorphus" "N-type"
"889" "Asphet1_396346_5" "Asphet1_396346" "Asphet1_396346_5" "Asphet1_396346" "16" "NRPS" "Aspergillus heteromorphus" "Aspergillus" "heteromorphus" "Asphet1" "Nigri" "undetermined" "Eurotiomycetes" "Nigri" "A.heteromorphus" "N-type"
"890" "Asphet1_400530_1" "Asphet1_400530" "Asphet1_400530_1" "Asphet1_400530" "16" "NRPS-Like" "Aspergillus heteromorphus" "Aspergillus" "heteromorphus" "Asphet1" "Nigri" "undetermined" "Eurotiomycetes" "Nigri" "A.heteromorphus" "N-type"
"891" "Asphet1_400693_1" "Asphet1_400693" "Asphet1_400693_1" "Asphet1_400693" "16" "NRPS" "Aspergillus heteromorphus" "Aspergillus" "heteromorphus" "Asphet1" "Nigri" "undetermined" "Eurotiomycetes" "Nigri" "A.heteromorphus" "N-type"
"892" "Asphet1_400693_2" "Asphet1_400693" "Asphet1_400693_2" "Asphet1_400693" "16" "NRPS" "Aspergillus heteromorphus" "Aspergillus" "heteromorphus" "Asphet1" "Nigri" "undetermined" "Eurotiomycetes" "Nigri" "A.heteromorphus" "N-type"
"893" "Asphet1_403852_1" "Asphet1_403852" "Asphet1_403852_1" "Asphet1_403852" "16" "NRPS" "Aspergillus heteromorphus" "Aspergillus" "heteromorphus" "Asphet1" "Nigri" "undetermined" "Eurotiomycetes" "Nigri" "A.heteromorphus" "N-type"
"894" "Asphet1_403852_2" "Asphet1_403852" "Asphet1_403852_2" "Asphet1_403852" "16" "NRPS" "Aspergillus heteromorphus" "Aspergillus" "heteromorphus" "Asphet1" "Nigri" "undetermined" "Eurotiomycetes" "Nigri" "A.heteromorphus" "N-type"
"895" "Asphet1_403852_3" "Asphet1_403852" "Asphet1_403852_3" "Asphet1_403852" "16" "NRPS" "Aspergillus heteromorphus" "Aspergillus" "heteromorphus" "Asphet1" "Nigri" "undetermined" "Eurotiomycetes" "Nigri" "A.heteromorphus" "N-type"
"896" "Asphet1_403864_1" "Asphet1_403864" "Asphet1_403864_1" "Asphet1_403864" "16" "NRPS-Like" "Aspergillus heteromorphus" "Aspergillus" "heteromorphus" "Asphet1" "Nigri" "undetermined" "Eurotiomycetes" "Nigri" "A.heteromorphus" "N-type"
"897" "Asphet1_407190_1" "Asphet1_407190" "Asphet1_407190_1" "Asphet1_407190" "16" "NRPS" "Aspergillus heteromorphus" "Aspergillus" "heteromorphus" "Asphet1" "Nigri" "undetermined" "Eurotiomycetes" "Nigri" "A.heteromorphus" "N-type"
"898" "Asphet1_415295_1" "Asphet1_415295" "Asphet1_415295_1" "Asphet1_415295" "16" "NRPS" "Aspergillus heteromorphus" "Aspergillus" "heteromorphus" "Asphet1" "Nigri" "undetermined" "Eurotiomycetes" "Nigri" "A.heteromorphus" "N-type"
"899" "Asphet1_415295_2" "Asphet1_415295" "Asphet1_415295_2" "Asphet1_415295" "16" "NRPS" "Aspergillus heteromorphus" "Aspergillus" "heteromorphus" "Asphet1" "Nigri" "undetermined" "Eurotiomycetes" "Nigri" "A.heteromorphus" "N-type"
"900" "Asphet1_415295_3" "Asphet1_415295" "Asphet1_415295_3" "Asphet1_415295" "16" "NRPS" "Aspergillus heteromorphus" "Aspergillus" "heteromorphus" "Asphet1" "Nigri" "undetermined" "Eurotiomycetes" "Nigri" "A.heteromorphus" "N-type"
"901" "Asphet1_415774_1" "Asphet1_415774" "Asphet1_415774_1" "Asphet1_415774" "16" "NRPS-Like" "Aspergillus heteromorphus" "Aspergillus" "heteromorphus" "Asphet1" "Nigri" "undetermined" "Eurotiomycetes" "Nigri" "A.heteromorphus" "N-type"
"902" "Asphet1_419404_1" "Asphet1_419404" "Asphet1_419404_1" "Asphet1_419404" "16" "HYBRID" "Aspergillus heteromorphus" "Aspergillus" "heteromorphus" "Asphet1" "Nigri" "undetermined" "Eurotiomycetes" "Nigri" "A.heteromorphus" "P-type"
"903" "Asphet1_419456_1" "Asphet1_419456" "Asphet1_419456_1" "Asphet1_419456" "16" "NRPS-Like" "Aspergillus heteromorphus" "Aspergillus" "heteromorphus" "Asphet1" "Nigri" "undetermined" "Eurotiomycetes" "Nigri" "A.heteromorphus" "N-type"
"904" "Asphet1_419708_1" "Asphet1_419708" "Asphet1_419708_1" "Asphet1_419708" "16" "NRPS" "Aspergillus heteromorphus" "Aspergillus" "heteromorphus" "Asphet1" "Nigri" "undetermined" "Eurotiomycetes" "Nigri" "A.heteromorphus" "N-type"
"905" "Asphet1_419708_2" "Asphet1_419708" "Asphet1_419708_2" "Asphet1_419708" "16" "NRPS" "Aspergillus heteromorphus" "Aspergillus" "heteromorphus" "Asphet1" "Nigri" "undetermined" "Eurotiomycetes" "Nigri" "A.heteromorphus" "N-type"
"906" "Asphet1_419708_3" "Asphet1_419708" "Asphet1_419708_3" "Asphet1_419708" "16" "NRPS" "Aspergillus heteromorphus" "Aspergillus" "heteromorphus" "Asphet1" "Nigri" "undetermined" "Eurotiomycetes" "Nigri" "A.heteromorphus" "N-type"
"907" "Asphet1_419708_4" "Asphet1_419708" "Asphet1_419708_4" "Asphet1_419708" "16" "NRPS" "Aspergillus heteromorphus" "Aspergillus" "heteromorphus" "Asphet1" "Nigri" "undetermined" "Eurotiomycetes" "Nigri" "A.heteromorphus" "N-type"
"908" "Asphet1_419708_5" "Asphet1_419708" "Asphet1_419708_5" "Asphet1_419708" "16" "NRPS" "Aspergillus heteromorphus" "Aspergillus" "heteromorphus" "Asphet1" "Nigri" "undetermined" "Eurotiomycetes" "Nigri" "A.heteromorphus" "N-type"
"909" "Asphet1_419708_6" "Asphet1_419708" "Asphet1_419708_6" "Asphet1_419708" "16" "NRPS" "Aspergillus heteromorphus" "Aspergillus" "heteromorphus" "Asphet1" "Nigri" "undetermined" "Eurotiomycetes" "Nigri" "A.heteromorphus" "N-type"
"910" "Asphet1_419708_7" "Asphet1_419708" "Asphet1_419708_7" "Asphet1_419708" "16" "NRPS" "Aspergillus heteromorphus" "Aspergillus" "heteromorphus" "Asphet1" "Nigri" "undetermined" "Eurotiomycetes" "Nigri" "A.heteromorphus" "N-type"
"911" "Asphet1_421099_1" "Asphet1_421099" "Asphet1_421099_1" "Asphet1_421099" "16" "NRPS" "Aspergillus heteromorphus" "Aspergillus" "heteromorphus" "Asphet1" "Nigri" "undetermined" "Eurotiomycetes" "Nigri" "A.heteromorphus" "N-type"
"912" "Asphet1_421099_2" "Asphet1_421099" "Asphet1_421099_2" "Asphet1_421099" "16" "NRPS" "Aspergillus heteromorphus" "Aspergillus" "heteromorphus" "Asphet1" "Nigri" "undetermined" "Eurotiomycetes" "Nigri" "A.heteromorphus" "N-type"
"913" "Asphet1_422563_1" "Asphet1_422563" "Asphet1_422563_1" "Asphet1_422563" "16" "NRPS" "Aspergillus heteromorphus" "Aspergillus" "heteromorphus" "Asphet1" "Nigri" "undetermined" "Eurotiomycetes" "Nigri" "A.heteromorphus" "N-type"
"914" "Asphet1_429155_1" "Asphet1_429155" "Asphet1_429155_1" "Asphet1_429155" "16" "NRPS-Like" "Aspergillus heteromorphus" "Aspergillus" "heteromorphus" "Asphet1" "Nigri" "undetermined" "Eurotiomycetes" "Nigri" "A.heteromorphus" "N-type"
"915" "Asphet1_429470_1" "Asphet1_429470" "Asphet1_429470_1" "Asphet1_429470" "16" "NRPS" "Aspergillus heteromorphus" "Aspergillus" "heteromorphus" "Asphet1" "Nigri" "undetermined" "Eurotiomycetes" "Nigri" "A.heteromorphus" "N-type"
"916" "Asphet1_429470_2" "Asphet1_429470" "Asphet1_429470_2" "Asphet1_429470" "16" "NRPS" "Aspergillus heteromorphus" "Aspergillus" "heteromorphus" "Asphet1" "Nigri" "undetermined" "Eurotiomycetes" "Nigri" "A.heteromorphus" "N-type"
"917" "Asphet1_429470_3" "Asphet1_429470" "Asphet1_429470_3" "Asphet1_429470" "16" "NRPS" "Aspergillus heteromorphus" "Aspergillus" "heteromorphus" "Asphet1" "Nigri" "undetermined" "Eurotiomycetes" "Nigri" "A.heteromorphus" "N-type"
"918" "Asphet1_430121_1" "Asphet1_430121" "Asphet1_430121_1" "Asphet1_430121" "16" "NRPS-Like" "Aspergillus heteromorphus" "Aspergillus" "heteromorphus" "Asphet1" "Nigri" "undetermined" "Eurotiomycetes" "Nigri" "A.heteromorphus" "N-type"
"919" "Asphet1_431177_1" "Asphet1_431177" "Asphet1_431177_1" "Asphet1_431177" "16" "NRPS-Like" "Aspergillus heteromorphus" "Aspergillus" "heteromorphus" "Asphet1" "Nigri" "undetermined" "Eurotiomycetes" "Nigri" "A.heteromorphus" "N-type"
"920" "Asphom1_288012_1" "Asphom1_288012" "Asphom1_288012_1" "Asphom1_288012" "17" "NRPS" "Aspergillus homomorphus" "Aspergillus" "homomorphus" "Asphom1" "Nigri" "undetermined" "Eurotiomycetes" "Nigri" "A.homomorphus" "N-type"
"921" "Asphom1_288012_2" "Asphom1_288012" "Asphom1_288012_2" "Asphom1_288012" "17" "NRPS" "Aspergillus homomorphus" "Aspergillus" "homomorphus" "Asphom1" "Nigri" "undetermined" "Eurotiomycetes" "Nigri" "A.homomorphus" "N-type"
"922" "Asphom1_288012_3" "Asphom1_288012" "Asphom1_288012_3" "Asphom1_288012" "17" "NRPS" "Aspergillus homomorphus" "Aspergillus" "homomorphus" "Asphom1" "Nigri" "undetermined" "Eurotiomycetes" "Nigri" "A.homomorphus" "N-type"
"923" "Asphom1_288012_4" "Asphom1_288012" "Asphom1_288012_4" "Asphom1_288012" "17" "NRPS" "Aspergillus homomorphus" "Aspergillus" "homomorphus" "Asphom1" "Nigri" "undetermined" "Eurotiomycetes" "Nigri" "A.homomorphus" "N-type"
"924" "Asphom1_288012_5" "Asphom1_288012" "Asphom1_288012_5" "Asphom1_288012" "17" "NRPS" "Aspergillus homomorphus" "Aspergillus" "homomorphus" "Asphom1" "Nigri" "undetermined" "Eurotiomycetes" "Nigri" "A.homomorphus" "N-type"
"925" "Asphom1_288012_6" "Asphom1_288012" "Asphom1_288012_6" "Asphom1_288012" "17" "NRPS" "Aspergillus homomorphus" "Aspergillus" "homomorphus" "Asphom1" "Nigri" "undetermined" "Eurotiomycetes" "Nigri" "A.homomorphus" "N-type"
"926" "Asphom1_310170_1" "Asphom1_310170" "Asphom1_310170_1" "Asphom1_310170" "17" "NRPS" "Aspergillus homomorphus" "Aspergillus" "homomorphus" "Asphom1" "Nigri" "undetermined" "Eurotiomycetes" "Nigri" "A.homomorphus" "N-type"
"927" "Asphom1_334182_1" "Asphom1_334182" "Asphom1_334182_1" "Asphom1_334182" "17" "NRPS" "Aspergillus homomorphus" "Aspergillus" "homomorphus" "Asphom1" "Nigri" "undetermined" "Eurotiomycetes" "Nigri" "A.homomorphus" "N-type"
"928" "Asphom1_346098_1" "Asphom1_346098" "Asphom1_346098_1" "Asphom1_346098" "17" "NRPS-Like" "Aspergillus homomorphus" "Aspergillus" "homomorphus" "Asphom1" "Nigri" "undetermined" "Eurotiomycetes" "Nigri" "A.homomorphus" "N-type"
"929" "Asphom1_353359_1" "Asphom1_353359" "Asphom1_353359_1" "Asphom1_353359" "17" "NRPS" "Aspergillus homomorphus" "Aspergillus" "homomorphus" "Asphom1" "Nigri" "undetermined" "Eurotiomycetes" "Nigri" "A.homomorphus" "N-type"
"930" "Asphom1_370420_1" "Asphom1_370420" "Asphom1_370420_1" "Asphom1_370420" "17" "HYBRID" "Aspergillus homomorphus" "Aspergillus" "homomorphus" "Asphom1" "Nigri" "undetermined" "Eurotiomycetes" "Nigri" "A.homomorphus" "P-type"
"931" "Asphom1_382114_1" "Asphom1_382114" "Asphom1_382114_1" "Asphom1_382114" "17" "NRPS" "Aspergillus homomorphus" "Aspergillus" "homomorphus" "Asphom1" "Nigri" "undetermined" "Eurotiomycetes" "Nigri" "A.homomorphus" "N-type"
"932" "Asphom1_382114_2" "Asphom1_382114" "Asphom1_382114_2" "Asphom1_382114" "17" "NRPS" "Aspergillus homomorphus" "Aspergillus" "homomorphus" "Asphom1" "Nigri" "undetermined" "Eurotiomycetes" "Nigri" "A.homomorphus" "N-type"
"933" "Asphom1_382114_3" "Asphom1_382114" "Asphom1_382114_3" "Asphom1_382114" "17" "NRPS" "Aspergillus homomorphus" "Aspergillus" "homomorphus" "Asphom1" "Nigri" "undetermined" "Eurotiomycetes" "Nigri" "A.homomorphus" "N-type"
"934" "Asphom1_383516_1" "Asphom1_383516" "Asphom1_383516_1" "Asphom1_383516" "17" "NRPS" "Aspergillus homomorphus" "Aspergillus" "homomorphus" "Asphom1" "Nigri" "undetermined" "Eurotiomycetes" "Nigri" "A.homomorphus" "N-type"
"935" "Asphom1_383990_1" "Asphom1_383990" "Asphom1_383990_1" "Asphom1_383990" "17" "NRPS-Like" "Aspergillus homomorphus" "Aspergillus" "homomorphus" "Asphom1" "Nigri" "undetermined" "Eurotiomycetes" "Nigri" "A.homomorphus" "N-type"
"936" "Asphom1_384235_1" "Asphom1_384235" "Asphom1_384235_1" "Asphom1_384235" "17" "NRPS-Like" "Aspergillus homomorphus" "Aspergillus" "homomorphus" "Asphom1" "Nigri" "undetermined" "Eurotiomycetes" "Nigri" "A.homomorphus" "N-type"
"937" "Asphom1_397180_1" "Asphom1_397180" "Asphom1_397180_1" "Asphom1_397180" "17" "HYBRID" "Aspergillus homomorphus" "Aspergillus" "homomorphus" "Asphom1" "Nigri" "undetermined" "Eurotiomycetes" "Nigri" "A.homomorphus" "P-type"
"938" "Asphom1_404689_1" "Asphom1_404689" "Asphom1_404689_1" "Asphom1_404689" "17" "NRPS-Like" "Aspergillus homomorphus" "Aspergillus" "homomorphus" "Asphom1" "Nigri" "undetermined" "Eurotiomycetes" "Nigri" "A.homomorphus" "N-type"
"939" "Asphom1_405055_1" "Asphom1_405055" "Asphom1_405055_1" "Asphom1_405055" "17" "NRPS-Like" "Aspergillus homomorphus" "Aspergillus" "homomorphus" "Asphom1" "Nigri" "undetermined" "Eurotiomycetes" "Nigri" "A.homomorphus" "N-type"
"940" "Asphom1_414083_1" "Asphom1_414083" "Asphom1_414083_1" "Asphom1_414083" "17" "NRPS" "Aspergillus homomorphus" "Aspergillus" "homomorphus" "Asphom1" "Nigri" "undetermined" "Eurotiomycetes" "Nigri" "A.homomorphus" "N-type"
"941" "Asphom1_414083_2" "Asphom1_414083" "Asphom1_414083_2" "Asphom1_414083" "17" "NRPS" "Aspergillus homomorphus" "Aspergillus" "homomorphus" "Asphom1" "Nigri" "undetermined" "Eurotiomycetes" "Nigri" "A.homomorphus" "N-type"
"942" "Asphom1_417274_1" "Asphom1_417274" "Asphom1_417274_1" "Asphom1_417274" "17" "NRPS" "Aspergillus homomorphus" "Aspergillus" "homomorphus" "Asphom1" "Nigri" "undetermined" "Eurotiomycetes" "Nigri" "A.homomorphus" "N-type"
"943" "Asphom1_417274_2" "Asphom1_417274" "Asphom1_417274_2" "Asphom1_417274" "17" "NRPS" "Aspergillus homomorphus" "Aspergillus" "homomorphus" "Asphom1" "Nigri" "undetermined" "Eurotiomycetes" "Nigri" "A.homomorphus" "N-type"
"944" "Asphom1_428305_1" "Asphom1_428305" "Asphom1_428305_1" "Asphom1_428305" "17" "NRPS-Like" "Aspergillus homomorphus" "Aspergillus" "homomorphus" "Asphom1" "Nigri" "undetermined" "Eurotiomycetes" "Nigri" "A.homomorphus" "N-type"
"945" "Asphom1_437610_1" "Asphom1_437610" "Asphom1_437610_1" "Asphom1_437610" "17" "NRPS-Like" "Aspergillus homomorphus" "Aspergillus" "homomorphus" "Asphom1" "Nigri" "undetermined" "Eurotiomycetes" "Nigri" "A.homomorphus" "N-type"
"946" "Asphom1_439418_1" "Asphom1_439418" "Asphom1_439418_1" "Asphom1_439418" "17" "NRPS-Like" "Aspergillus homomorphus" "Aspergillus" "homomorphus" "Asphom1" "Nigri" "undetermined" "Eurotiomycetes" "Nigri" "A.homomorphus" "N-type"
"947" "Asphom1_443060_1" "Asphom1_443060" "Asphom1_443060_1" "Asphom1_443060" "17" "NRPS" "Aspergillus homomorphus" "Aspergillus" "homomorphus" "Asphom1" "Nigri" "undetermined" "Eurotiomycetes" "Nigri" "A.homomorphus" "N-type"
"948" "Asphom1_443060_2" "Asphom1_443060" "Asphom1_443060_2" "Asphom1_443060" "17" "NRPS" "Aspergillus homomorphus" "Aspergillus" "homomorphus" "Asphom1" "Nigri" "undetermined" "Eurotiomycetes" "Nigri" "A.homomorphus" "N-type"
"949" "Asphom1_443060_3" "Asphom1_443060" "Asphom1_443060_3" "Asphom1_443060" "17" "NRPS" "Aspergillus homomorphus" "Aspergillus" "homomorphus" "Asphom1" "Nigri" "undetermined" "Eurotiomycetes" "Nigri" "A.homomorphus" "N-type"
"950" "Asphom1_443060_4" "Asphom1_443060" "Asphom1_443060_4" "Asphom1_443060" "17" "NRPS" "Aspergillus homomorphus" "Aspergillus" "homomorphus" "Asphom1" "Nigri" "undetermined" "Eurotiomycetes" "Nigri" "A.homomorphus" "N-type"
"951" "Asphom1_443060_5" "Asphom1_443060" "Asphom1_443060_5" "Asphom1_443060" "17" "NRPS" "Aspergillus homomorphus" "Aspergillus" "homomorphus" "Asphom1" "Nigri" "undetermined" "Eurotiomycetes" "Nigri" "A.homomorphus" "N-type"
"952" "Asphom1_444895_1" "Asphom1_444895" "Asphom1_444895_1" "Asphom1_444895" "17" "NRPS-Like" "Aspergillus homomorphus" "Aspergillus" "homomorphus" "Asphom1" "Nigri" "undetermined" "Eurotiomycetes" "Nigri" "A.homomorphus" "N-type"
"953" "Asphom1_446073_1" "Asphom1_446073" "Asphom1_446073_1" "Asphom1_446073" "17" "NRPS" "Aspergillus homomorphus" "Aspergillus" "homomorphus" "Asphom1" "Nigri" "undetermined" "Eurotiomycetes" "Nigri" "A.homomorphus" "N-type"
"954" "Asphom1_446073_2" "Asphom1_446073" "Asphom1_446073_2" "Asphom1_446073" "17" "NRPS" "Aspergillus homomorphus" "Aspergillus" "homomorphus" "Asphom1" "Nigri" "undetermined" "Eurotiomycetes" "Nigri" "A.homomorphus" "N-type"
"955" "Asphom1_446137_1" "Asphom1_446137" "Asphom1_446137_1" "Asphom1_446137" "17" "NRPS-Like" "Aspergillus homomorphus" "Aspergillus" "homomorphus" "Asphom1" "Nigri" "undetermined" "Eurotiomycetes" "Nigri" "A.homomorphus" "N-type"
"956" "Asphom1_446932_1" "Asphom1_446932" "Asphom1_446932_1" "Asphom1_446932" "17" "NRPS" "Aspergillus homomorphus" "Aspergillus" "homomorphus" "Asphom1" "Nigri" "undetermined" "Eurotiomycetes" "Nigri" "A.homomorphus" "N-type"
"957" "Asphom1_446932_2" "Asphom1_446932" "Asphom1_446932_2" "Asphom1_446932" "17" "NRPS" "Aspergillus homomorphus" "Aspergillus" "homomorphus" "Asphom1" "Nigri" "undetermined" "Eurotiomycetes" "Nigri" "A.homomorphus" "N-type"
"958" "Asphom1_446990_1" "Asphom1_446990" "Asphom1_446990_1" "Asphom1_446990" "17" "NRPS-Like" "Aspergillus homomorphus" "Aspergillus" "homomorphus" "Asphom1" "Nigri" "undetermined" "Eurotiomycetes" "Nigri" "A.homomorphus" "N-type"
"959" "Asphom1_447748_1" "Asphom1_447748" "Asphom1_447748_1" "Asphom1_447748" "17" "NRPS" "Aspergillus homomorphus" "Aspergillus" "homomorphus" "Asphom1" "Nigri" "undetermined" "Eurotiomycetes" "Nigri" "A.homomorphus" "N-type"
"960" "Asphom1_448766_1" "Asphom1_448766" "Asphom1_448766_1" "Asphom1_448766" "17" "NRPS-Like" "Aspergillus homomorphus" "Aspergillus" "homomorphus" "Asphom1" "Nigri" "undetermined" "Eurotiomycetes" "Nigri" "A.homomorphus" "N-type"
"961" "Asphom1_451260_1" "Asphom1_451260" "Asphom1_451260_1" "Asphom1_451260" "17" "NRPS-Like" "Aspergillus homomorphus" "Aspergillus" "homomorphus" "Asphom1" "Nigri" "undetermined" "Eurotiomycetes" "Nigri" "A.homomorphus" "N-type"
"962" "Asphom1_451773_1" "Asphom1_451773" "Asphom1_451773_1" "Asphom1_451773" "17" "NRPS-Like" "Aspergillus homomorphus" "Aspergillus" "homomorphus" "Asphom1" "Nigri" "undetermined" "Eurotiomycetes" "Nigri" "A.homomorphus" "N-type"
"963" "Asphom1_452903_1" "Asphom1_452903" "Asphom1_452903_1" "Asphom1_452903" "17" "NRPS" "Aspergillus homomorphus" "Aspergillus" "homomorphus" "Asphom1" "Nigri" "undetermined" "Eurotiomycetes" "Nigri" "A.homomorphus" "N-type"
"964" "Asphom1_452903_2" "Asphom1_452903" "Asphom1_452903_2" "Asphom1_452903" "17" "NRPS" "Aspergillus homomorphus" "Aspergillus" "homomorphus" "Asphom1" "Nigri" "undetermined" "Eurotiomycetes" "Nigri" "A.homomorphus" "N-type"
"965" "Asphom1_454602_1" "Asphom1_454602" "Asphom1_454602_1" "Asphom1_454602" "17" "NRPS-Like" "Aspergillus homomorphus" "Aspergillus" "homomorphus" "Asphom1" "Nigri" "undetermined" "Eurotiomycetes" "Nigri" "A.homomorphus" "N-type"
"966" "Asphom1_456602_1" "Asphom1_456602" "Asphom1_456602_1" "Asphom1_456602" "17" "NRPS-Like" "Aspergillus homomorphus" "Aspergillus" "homomorphus" "Asphom1" "Nigri" "undetermined" "Eurotiomycetes" "Nigri" "A.homomorphus" "N-type"
"967" "Asphom1_458726_1" "Asphom1_458726" "Asphom1_458726_1" "Asphom1_458726" "17" "NRPS-Like" "Aspergillus homomorphus" "Aspergillus" "homomorphus" "Asphom1" "Nigri" "undetermined" "Eurotiomycetes" "Nigri" "A.homomorphus" "N-type"
"968" "Asphom1_462388_1" "Asphom1_462388" "Asphom1_462388_1" "Asphom1_462388" "17" "HYBRID" "Aspergillus homomorphus" "Aspergillus" "homomorphus" "Asphom1" "Nigri" "undetermined" "Eurotiomycetes" "Nigri" "A.homomorphus" "P-type"
"969" "Asphom1_463045_1" "Asphom1_463045" "Asphom1_463045_1" "Asphom1_463045" "17" "NRPS" "Aspergillus homomorphus" "Aspergillus" "homomorphus" "Asphom1" "Nigri" "undetermined" "Eurotiomycetes" "Nigri" "A.homomorphus" "N-type"
"970" "Asphom1_463045_2" "Asphom1_463045" "Asphom1_463045_2" "Asphom1_463045" "17" "NRPS" "Aspergillus homomorphus" "Aspergillus" "homomorphus" "Asphom1" "Nigri" "undetermined" "Eurotiomycetes" "Nigri" "A.homomorphus" "N-type"
"971" "Asphom1_463472_1" "Asphom1_463472" "Asphom1_463472_1" "Asphom1_463472" "17" "NRPS" "Aspergillus homomorphus" "Aspergillus" "homomorphus" "Asphom1" "Nigri" "undetermined" "Eurotiomycetes" "Nigri" "A.homomorphus" "N-type"
"972" "Asphom1_463472_2" "Asphom1_463472" "Asphom1_463472_2" "Asphom1_463472" "17" "NRPS" "Aspergillus homomorphus" "Aspergillus" "homomorphus" "Asphom1" "Nigri" "undetermined" "Eurotiomycetes" "Nigri" "A.homomorphus" "N-type"
"973" "Asphom1_463864_1" "Asphom1_463864" "Asphom1_463864_1" "Asphom1_463864" "17" "NRPS" "Aspergillus homomorphus" "Aspergillus" "homomorphus" "Asphom1" "Nigri" "undetermined" "Eurotiomycetes" "Nigri" "A.homomorphus" "N-type"
"974" "Asphom1_463864_2" "Asphom1_463864" "Asphom1_463864_2" "Asphom1_463864" "17" "NRPS" "Aspergillus homomorphus" "Aspergillus" "homomorphus" "Asphom1" "Nigri" "undetermined" "Eurotiomycetes" "Nigri" "A.homomorphus" "N-type"
"975" "Asphom1_464684_1" "Asphom1_464684" "Asphom1_464684_1" "Asphom1_464684" "17" "NRPS-Like" "Aspergillus homomorphus" "Aspergillus" "homomorphus" "Asphom1" "Nigri" "undetermined" "Eurotiomycetes" "Nigri" "A.homomorphus" "N-type"
"976" "Asphom1_465346_1" "Asphom1_465346" "Asphom1_465346_1" "Asphom1_465346" "17" "NRPS" "Aspergillus homomorphus" "Aspergillus" "homomorphus" "Asphom1" "Nigri" "undetermined" "Eurotiomycetes" "Nigri" "A.homomorphus" "N-type"
"977" "Asphom1_465346_2" "Asphom1_465346" "Asphom1_465346_2" "Asphom1_465346" "17" "NRPS" "Aspergillus homomorphus" "Aspergillus" "homomorphus" "Asphom1" "Nigri" "undetermined" "Eurotiomycetes" "Nigri" "A.homomorphus" "N-type"
"978" "Asphom1_465346_3" "Asphom1_465346" "Asphom1_465346_3" "Asphom1_465346" "17" "NRPS" "Aspergillus homomorphus" "Aspergillus" "homomorphus" "Asphom1" "Nigri" "undetermined" "Eurotiomycetes" "Nigri" "A.homomorphus" "N-type"
"979" "Asphom1_465346_4" "Asphom1_465346" "Asphom1_465346_4" "Asphom1_465346" "17" "NRPS" "Aspergillus homomorphus" "Aspergillus" "homomorphus" "Asphom1" "Nigri" "undetermined" "Eurotiomycetes" "Nigri" "A.homomorphus" "N-type"
"980" "Asphom1_466320_1" "Asphom1_466320" "Asphom1_466320_1" "Asphom1_466320" "17" "NRPS" "Aspergillus homomorphus" "Aspergillus" "homomorphus" "Asphom1" "Nigri" "Ferrichrome" "Eurotiomycetes" "Nigri" "A.homomorphus" "N-type"
"981" "Asphom1_466320_2" "Asphom1_466320" "Asphom1_466320_2" "Asphom1_466320" "17" "NRPS" "Aspergillus homomorphus" "Aspergillus" "homomorphus" "Asphom1" "Nigri" "Ferrichrome" "Eurotiomycetes" "Nigri" "A.homomorphus" "N-type"
"982" "Asphom1_466320_3" "Asphom1_466320" "Asphom1_466320_3" "Asphom1_466320" "17" "NRPS" "Aspergillus homomorphus" "Aspergillus" "homomorphus" "Asphom1" "Nigri" "Ferrichrome" "Eurotiomycetes" "Nigri" "A.homomorphus" "N-type"
"983" "Asphom1_466320_4" "Asphom1_466320" "Asphom1_466320_4" "Asphom1_466320" "17" "NRPS" "Aspergillus homomorphus" "Aspergillus" "homomorphus" "Asphom1" "Nigri" "Ferrichrome" "Eurotiomycetes" "Nigri" "A.homomorphus" "N-type"
"984" "Asphom1_466320_5" "Asphom1_466320" "Asphom1_466320_5" "Asphom1_466320" "17" "NRPS" "Aspergillus homomorphus" "Aspergillus" "homomorphus" "Asphom1" "Nigri" "Ferrichrome" "Eurotiomycetes" "Nigri" "A.homomorphus" "N-type"
"985" "Asphom1_466937_1" "Asphom1_466937" "Asphom1_466937_1" "Asphom1_466937" "17" "NRPS-Like" "Aspergillus homomorphus" "Aspergillus" "homomorphus" "Asphom1" "Nigri" "undetermined" "Eurotiomycetes" "Nigri" "A.homomorphus" "N-type"
"986" "Asphom1_467997_1" "Asphom1_467997" "Asphom1_467997_1" "Asphom1_467997" "17" "NRPS" "Aspergillus homomorphus" "Aspergillus" "homomorphus" "Asphom1" "Nigri" "undetermined" "Eurotiomycetes" "Nigri" "A.homomorphus" "N-type"
"987" "Asphom1_469530_1" "Asphom1_469530" "Asphom1_469530_1" "Asphom1_469530" "17" "NRPS-Like" "Aspergillus homomorphus" "Aspergillus" "homomorphus" "Asphom1" "Nigri" "undetermined" "Eurotiomycetes" "Nigri" "A.homomorphus" "N-type"
"988" "Asphom1_470140_1" "Asphom1_470140" "Asphom1_470140_1" "Asphom1_470140" "17" "NRPS-Like" "Aspergillus homomorphus" "Aspergillus" "homomorphus" "Asphom1" "Nigri" "undetermined" "Eurotiomycetes" "Nigri" "A.homomorphus" "N-type"
"989" "Asphom1_478492_1" "Asphom1_478492" "Asphom1_478492_1" "Asphom1_478492" "17" "NRPS" "Aspergillus homomorphus" "Aspergillus" "homomorphus" "Asphom1" "Nigri" "undetermined" "Eurotiomycetes" "Nigri" "A.homomorphus" "N-type"
"990" "Asphom1_478492_2" "Asphom1_478492" "Asphom1_478492_2" "Asphom1_478492" "17" "NRPS" "Aspergillus homomorphus" "Aspergillus" "homomorphus" "Asphom1" "Nigri" "undetermined" "Eurotiomycetes" "Nigri" "A.homomorphus" "N-type"
"991" "Asphom1_478492_3" "Asphom1_478492" "Asphom1_478492_3" "Asphom1_478492" "17" "NRPS" "Aspergillus homomorphus" "Aspergillus" "homomorphus" "Asphom1" "Nigri" "undetermined" "Eurotiomycetes" "Nigri" "A.homomorphus" "N-type"
"992" "Asphom1_478492_4" "Asphom1_478492" "Asphom1_478492_4" "Asphom1_478492" "17" "NRPS" "Aspergillus homomorphus" "Aspergillus" "homomorphus" "Asphom1" "Nigri" "undetermined" "Eurotiomycetes" "Nigri" "A.homomorphus" "N-type"
"993" "Asphom1_479055_1" "Asphom1_479055" "Asphom1_479055_1" "Asphom1_479055" "17" "NRPS-Like" "Aspergillus homomorphus" "Aspergillus" "homomorphus" "Asphom1" "Nigri" "undetermined" "Eurotiomycetes" "Nigri" "A.homomorphus" "N-type"
"994" "Asphom1_480999_1" "Asphom1_480999" "Asphom1_480999_1" "Asphom1_480999" "17" "NRPS-Like" "Aspergillus homomorphus" "Aspergillus" "homomorphus" "Asphom1" "Nigri" "undetermined" "Eurotiomycetes" "Nigri" "A.homomorphus" "N-type"
"995" "Asphom1_75124_1" "Asphom1_75124" "Asphom1_75124_1" "Asphom1_75124" "17" "NRPS-Like" "Aspergillus homomorphus" "Aspergillus" "homomorphus" "Asphom1" "Nigri" "undetermined" "Eurotiomycetes" "Nigri" "A.homomorphus" "N-type"
"996" "Aspibe1_216703_1" "Aspibe1_216703" "Aspibe1_216703_1" "Aspibe1_216703" "46" "NRPS-Like" "Aspergillus ibericus" "Aspergillus" "ibericus" "Aspibe1" "Nigri" "undetermined" "Eurotiomycetes" "Nigri" "A.ibericus" "N-type"
"997" "Aspibe1_247282_1" "Aspibe1_247282" "Aspibe1_247282_1" "Aspibe1_247282" "46" "NRPS-Like" "Aspergillus ibericus" "Aspergillus" "ibericus" "Aspibe1" "Nigri" "undetermined" "Eurotiomycetes" "Nigri" "A.ibericus" "N-type"
"998" "Aspibe1_327561_1" "Aspibe1_327561" "Aspibe1_327561_1" "Aspibe1_327561" "46" "NRPS" "Aspergillus ibericus" "Aspergillus" "ibericus" "Aspibe1" "Nigri" "undetermined" "Eurotiomycetes" "Nigri" "A.ibericus" "N-type"
"999" "Aspibe1_345384_1" "Aspibe1_345384" "Aspibe1_345384_1" "Aspibe1_345384" "46" "NRPS-Like" "Aspergillus ibericus" "Aspergillus" "ibericus" "Aspibe1" "Nigri" "undetermined" "Eurotiomycetes" "Nigri" "A.ibericus" "N-type"
"1000" "Aspibe1_348864_1" "Aspibe1_348864" "Aspibe1_348864_1" "Aspibe1_348864" "46" "NRPS-Like" "Aspergillus ibericus" "Aspergillus" "ibericus" "Aspibe1" "Nigri" "undetermined" "Eurotiomycetes" "Nigri" "A.ibericus" "N-type"
"1001" "Aspibe1_355226_1" "Aspibe1_355226" "Aspibe1_355226_1" "Aspibe1_355226" "46" "NRPS-Like" "Aspergillus ibericus" "Aspergillus" "ibericus" "Aspibe1" "Nigri" "undetermined" "Eurotiomycetes" "Nigri" "A.ibericus" "N-type"
"1002" "Aspibe1_367172_1" "Aspibe1_367172" "Aspibe1_367172_1" "Aspibe1_367172" "46" "NRPS-Like" "Aspergillus ibericus" "Aspergillus" "ibericus" "Aspibe1" "Nigri" "undetermined" "Eurotiomycetes" "Nigri" "A.ibericus" "N-type"
"1003" "Aspibe1_373770_1" "Aspibe1_373770" "Aspibe1_373770_1" "Aspibe1_373770" "46" "NRPS-Like" "Aspergillus ibericus" "Aspergillus" "ibericus" "Aspibe1" "Nigri" "undetermined" "Eurotiomycetes" "Nigri" "A.ibericus" "N-type"
"1004" "Aspibe1_375798_1" "Aspibe1_375798" "Aspibe1_375798_1" "Aspibe1_375798" "46" "NRPS" "Aspergillus ibericus" "Aspergillus" "ibericus" "Aspibe1" "Nigri" "undetermined" "Eurotiomycetes" "Nigri" "A.ibericus" "N-type"
"1005" "Aspibe1_375798_2" "Aspibe1_375798" "Aspibe1_375798_2" "Aspibe1_375798" "46" "NRPS" "Aspergillus ibericus" "Aspergillus" "ibericus" "Aspibe1" "Nigri" "undetermined" "Eurotiomycetes" "Nigri" "A.ibericus" "N-type"
"1006" "Aspibe1_375798_3" "Aspibe1_375798" "Aspibe1_375798_3" "Aspibe1_375798" "46" "NRPS" "Aspergillus ibericus" "Aspergillus" "ibericus" "Aspibe1" "Nigri" "undetermined" "Eurotiomycetes" "Nigri" "A.ibericus" "N-type"
"1007" "Aspibe1_381169_1" "Aspibe1_381169" "Aspibe1_381169_1" "Aspibe1_381169" "46" "NRPS" "Aspergillus ibericus" "Aspergillus" "ibericus" "Aspibe1" "Nigri" "undetermined" "Eurotiomycetes" "Nigri" "A.ibericus" "N-type"
"1008" "Aspibe1_381169_2" "Aspibe1_381169" "Aspibe1_381169_2" "Aspibe1_381169" "46" "NRPS" "Aspergillus ibericus" "Aspergillus" "ibericus" "Aspibe1" "Nigri" "undetermined" "Eurotiomycetes" "Nigri" "A.ibericus" "N-type"
"1009" "Aspibe1_381169_3" "Aspibe1_381169" "Aspibe1_381169_3" "Aspibe1_381169" "46" "NRPS" "Aspergillus ibericus" "Aspergillus" "ibericus" "Aspibe1" "Nigri" "undetermined" "Eurotiomycetes" "Nigri" "A.ibericus" "N-type"
"1010" "Aspibe1_381169_4" "Aspibe1_381169" "Aspibe1_381169_4" "Aspibe1_381169" "46" "NRPS" "Aspergillus ibericus" "Aspergillus" "ibericus" "Aspibe1" "Nigri" "undetermined" "Eurotiomycetes" "Nigri" "A.ibericus" "N-type"
"1011" "Aspibe1_389337_1" "Aspibe1_389337" "Aspibe1_389337_1" "Aspibe1_389337" "46" "NRPS-Like" "Aspergillus ibericus" "Aspergillus" "ibericus" "Aspibe1" "Nigri" "undetermined" "Eurotiomycetes" "Nigri" "A.ibericus" "N-type"
"1012" "Aspibe1_400692_1" "Aspibe1_400692" "Aspibe1_400692_1" "Aspibe1_400692" "46" "HYBRID" "Aspergillus ibericus" "Aspergillus" "ibericus" "Aspibe1" "Nigri" "undetermined" "Eurotiomycetes" "Nigri" "A.ibericus" "P-type"
"1013" "Aspibe1_411094_1" "Aspibe1_411094" "Aspibe1_411094_1" "Aspibe1_411094" "46" "NRPS-Like" "Aspergillus ibericus" "Aspergillus" "ibericus" "Aspibe1" "Nigri" "undetermined" "Eurotiomycetes" "Nigri" "A.ibericus" "N-type"
"1014" "Aspibe1_412395_1" "Aspibe1_412395" "Aspibe1_412395_1" "Aspibe1_412395" "46" "HYBRID" "Aspergillus ibericus" "Aspergillus" "ibericus" "Aspibe1" "Nigri" "undetermined" "Eurotiomycetes" "Nigri" "A.ibericus" "P-type"
"1015" "Aspibe1_424263_1" "Aspibe1_424263" "Aspibe1_424263_1" "Aspibe1_424263" "46" "NRPS-Like" "Aspergillus ibericus" "Aspergillus" "ibericus" "Aspibe1" "Nigri" "undetermined" "Eurotiomycetes" "Nigri" "A.ibericus" "N-type"
"1016" "Aspibe1_443386_1" "Aspibe1_443386" "Aspibe1_443386_1" "Aspibe1_443386" "46" "HYBRID" "Aspergillus ibericus" "Aspergillus" "ibericus" "Aspibe1" "Nigri" "undetermined" "Eurotiomycetes" "Nigri" "A.ibericus" "P-type"
"1017" "Aspibe1_443413_1" "Aspibe1_443413" "Aspibe1_443413_1" "Aspibe1_443413" "46" "NRPS" "Aspergillus ibericus" "Aspergillus" "ibericus" "Aspibe1" "Nigri" "undetermined" "Eurotiomycetes" "Nigri" "A.ibericus" "N-type"
"1018" "Aspibe1_443413_2" "Aspibe1_443413" "Aspibe1_443413_2" "Aspibe1_443413" "46" "NRPS" "Aspergillus ibericus" "Aspergillus" "ibericus" "Aspibe1" "Nigri" "undetermined" "Eurotiomycetes" "Nigri" "A.ibericus" "N-type"
"1019" "Aspibe1_449596_1" "Aspibe1_449596" "Aspibe1_449596_1" "Aspibe1_449596" "46" "NRPS-Like" "Aspergillus ibericus" "Aspergillus" "ibericus" "Aspibe1" "Nigri" "undetermined" "Eurotiomycetes" "Nigri" "A.ibericus" "N-type"
"1020" "Aspibe1_450424_1" "Aspibe1_450424" "Aspibe1_450424_1" "Aspibe1_450424" "46" "NRPS-Like" "Aspergillus ibericus" "Aspergillus" "ibericus" "Aspibe1" "Nigri" "undetermined" "Eurotiomycetes" "Nigri" "A.ibericus" "N-type"
"1021" "Aspibe1_469031_1" "Aspibe1_469031" "Aspibe1_469031_1" "Aspibe1_469031" "46" "NRPS-Like" "Aspergillus ibericus" "Aspergillus" "ibericus" "Aspibe1" "Nigri" "undetermined" "Eurotiomycetes" "Nigri" "A.ibericus" "N-type"
"1022" "Aspibe1_469130_1" "Aspibe1_469130" "Aspibe1_469130_1" "Aspibe1_469130" "46" "NRPS" "Aspergillus ibericus" "Aspergillus" "ibericus" "Aspibe1" "Nigri" "undetermined" "Eurotiomycetes" "Nigri" "A.ibericus" "N-type"
"1023" "Aspibe1_469130_2" "Aspibe1_469130" "Aspibe1_469130_2" "Aspibe1_469130" "46" "NRPS" "Aspergillus ibericus" "Aspergillus" "ibericus" "Aspibe1" "Nigri" "undetermined" "Eurotiomycetes" "Nigri" "A.ibericus" "N-type"
"1024" "Aspibe1_469130_3" "Aspibe1_469130" "Aspibe1_469130_3" "Aspibe1_469130" "46" "NRPS" "Aspergillus ibericus" "Aspergillus" "ibericus" "Aspibe1" "Nigri" "undetermined" "Eurotiomycetes" "Nigri" "A.ibericus" "N-type"
"1025" "Aspibe1_469130_4" "Aspibe1_469130" "Aspibe1_469130_4" "Aspibe1_469130" "46" "NRPS" "Aspergillus ibericus" "Aspergillus" "ibericus" "Aspibe1" "Nigri" "undetermined" "Eurotiomycetes" "Nigri" "A.ibericus" "N-type"
"1026" "Aspibe1_469268_1" "Aspibe1_469268" "Aspibe1_469268_1" "Aspibe1_469268" "46" "HYBRID" "Aspergillus ibericus" "Aspergillus" "ibericus" "Aspibe1" "Nigri" "undetermined" "Eurotiomycetes" "Nigri" "A.ibericus" "P-type"
"1027" "Aspibe1_469507_1" "Aspibe1_469507" "Aspibe1_469507_1" "Aspibe1_469507" "46" "HYBRID" "Aspergillus ibericus" "Aspergillus" "ibericus" "Aspibe1" "Nigri" "undetermined" "Eurotiomycetes" "Nigri" "A.ibericus" "P-type"
"1028" "Aspibe1_470768_1" "Aspibe1_470768" "Aspibe1_470768_1" "Aspibe1_470768" "46" "NRPS" "Aspergillus ibericus" "Aspergillus" "ibericus" "Aspibe1" "Nigri" "undetermined" "Eurotiomycetes" "Nigri" "A.ibericus" "N-type"
"1029" "Aspibe1_470768_2" "Aspibe1_470768" "Aspibe1_470768_2" "Aspibe1_470768" "46" "NRPS" "Aspergillus ibericus" "Aspergillus" "ibericus" "Aspibe1" "Nigri" "undetermined" "Eurotiomycetes" "Nigri" "A.ibericus" "N-type"
"1030" "Aspibe1_471672_1" "Aspibe1_471672" "Aspibe1_471672_1" "Aspibe1_471672" "46" "NRPS-Like" "Aspergillus ibericus" "Aspergillus" "ibericus" "Aspibe1" "Nigri" "undetermined" "Eurotiomycetes" "Nigri" "A.ibericus" "N-type"
"1031" "Aspibe1_477939_1" "Aspibe1_477939" "Aspibe1_477939_1" "Aspibe1_477939" "46" "NRPS-Like" "Aspergillus ibericus" "Aspergillus" "ibericus" "Aspibe1" "Nigri" "undetermined" "Eurotiomycetes" "Nigri" "A.ibericus" "N-type"
"1032" "Aspibe1_479252_1" "Aspibe1_479252" "Aspibe1_479252_1" "Aspibe1_479252" "46" "NRPS" "Aspergillus ibericus" "Aspergillus" "ibericus" "Aspibe1" "Nigri" "undetermined" "Eurotiomycetes" "Nigri" "A.ibericus" "N-type"
"1033" "Aspibe1_480497_1" "Aspibe1_480497" "Aspibe1_480497_1" "Aspibe1_480497" "46" "HYBRID" "Aspergillus ibericus" "Aspergillus" "ibericus" "Aspibe1" "Nigri" "undetermined" "Eurotiomycetes" "Nigri" "A.ibericus" "P-type"
"1034" "Aspibe1_489135_1" "Aspibe1_489135" "Aspibe1_489135_1" "Aspibe1_489135" "46" "NRPS" "Aspergillus ibericus" "Aspergillus" "ibericus" "Aspibe1" "Nigri" "undetermined" "Eurotiomycetes" "Nigri" "A.ibericus" "N-type"
"1035" "Aspibe1_489135_2" "Aspibe1_489135" "Aspibe1_489135_2" "Aspibe1_489135" "46" "NRPS" "Aspergillus ibericus" "Aspergillus" "ibericus" "Aspibe1" "Nigri" "undetermined" "Eurotiomycetes" "Nigri" "A.ibericus" "N-type"
"1036" "Aspibe1_489135_3" "Aspibe1_489135" "Aspibe1_489135_3" "Aspibe1_489135" "46" "NRPS" "Aspergillus ibericus" "Aspergillus" "ibericus" "Aspibe1" "Nigri" "undetermined" "Eurotiomycetes" "Nigri" "A.ibericus" "N-type"
"1037" "Aspibe1_491978_1" "Aspibe1_491978" "Aspibe1_491978_1" "Aspibe1_491978" "46" "NRPS-Like" "Aspergillus ibericus" "Aspergillus" "ibericus" "Aspibe1" "Nigri" "undetermined" "Eurotiomycetes" "Nigri" "A.ibericus" "N-type"
"1038" "Aspibe1_502758_1" "Aspibe1_502758" "Aspibe1_502758_1" "Aspibe1_502758" "46" "NRPS-Like" "Aspergillus ibericus" "Aspergillus" "ibericus" "Aspibe1" "Nigri" "undetermined" "Eurotiomycetes" "Nigri" "A.ibericus" "N-type"
"1039" "Aspibe1_505184_1" "Aspibe1_505184" "Aspibe1_505184_1" "Aspibe1_505184" "46" "NRPS-Like" "Aspergillus ibericus" "Aspergillus" "ibericus" "Aspibe1" "Nigri" "undetermined" "Eurotiomycetes" "Nigri" "A.ibericus" "N-type"
"1040" "Aspibe1_506001_1" "Aspibe1_506001" "Aspibe1_506001_1" "Aspibe1_506001" "46" "NRPS-Like" "Aspergillus ibericus" "Aspergillus" "ibericus" "Aspibe1" "Nigri" "undetermined" "Eurotiomycetes" "Nigri" "A.ibericus" "N-type"
"1041" "Aspind1_221567_1" "Aspind1_221567" "Aspind1_221567_1" "Aspind1_221567" "219" "NRPS-Like" "Aspergillus indologenus" "Aspergillus" "indologenus" "Aspind1" "Nigri" "undetermined" "Eurotiomycetes" "Nigri" "A.indologenus" "N-type"
"1042" "Aspind1_301112_1" "Aspind1_301112" "Aspind1_301112_1" "Aspind1_301112" "219" "NRPS" "Aspergillus indologenus" "Aspergillus" "indologenus" "Aspind1" "Nigri" "undetermined" "Eurotiomycetes" "Nigri" "A.indologenus" "N-type"
"1043" "Aspind1_301112_2" "Aspind1_301112" "Aspind1_301112_2" "Aspind1_301112" "219" "NRPS" "Aspergillus indologenus" "Aspergillus" "indologenus" "Aspind1" "Nigri" "undetermined" "Eurotiomycetes" "Nigri" "A.indologenus" "N-type"
"1044" "Aspind1_301112_3" "Aspind1_301112" "Aspind1_301112_3" "Aspind1_301112" "219" "NRPS" "Aspergillus indologenus" "Aspergillus" "indologenus" "Aspind1" "Nigri" "undetermined" "Eurotiomycetes" "Nigri" "A.indologenus" "N-type"
"1045" "Aspind1_330961_1" "Aspind1_330961" "Aspind1_330961_1" "Aspind1_330961" "219" "NRPS" "Aspergillus indologenus" "Aspergillus" "indologenus" "Aspind1" "Nigri" "undetermined" "Eurotiomycetes" "Nigri" "A.indologenus" "N-type"
"1046" "Aspind1_341352_1" "Aspind1_341352" "Aspind1_341352_1" "Aspind1_341352" "219" "NRPS-Like" "Aspergillus indologenus" "Aspergillus" "indologenus" "Aspind1" "Nigri" "undetermined" "Eurotiomycetes" "Nigri" "A.indologenus" "N-type"
"1047" "Aspind1_349610_1" "Aspind1_349610" "Aspind1_349610_1" "Aspind1_349610" "219" "NRPS-Like" "Aspergillus indologenus" "Aspergillus" "indologenus" "Aspind1" "Nigri" "undetermined" "Eurotiomycetes" "Nigri" "A.indologenus" "N-type"
"1048" "Aspind1_352235_1" "Aspind1_352235" "Aspind1_352235_1" "Aspind1_352235" "219" "NRPS" "Aspergillus indologenus" "Aspergillus" "indologenus" "Aspind1" "Nigri" "undetermined" "Eurotiomycetes" "Nigri" "A.indologenus" "N-type"
"1049" "Aspind1_357624_1" "Aspind1_357624" "Aspind1_357624_1" "Aspind1_357624" "219" "NRPS-Like" "Aspergillus indologenus" "Aspergillus" "indologenus" "Aspind1" "Nigri" "undetermined" "Eurotiomycetes" "Nigri" "A.indologenus" "N-type"
"1050" "Aspind1_360019_1" "Aspind1_360019" "Aspind1_360019_1" "Aspind1_360019" "219" "NRPS-Like" "Aspergillus indologenus" "Aspergillus" "indologenus" "Aspind1" "Nigri" "undetermined" "Eurotiomycetes" "Nigri" "A.indologenus" "N-type"
"1051" "Aspind1_366718_1" "Aspind1_366718" "Aspind1_366718_1" "Aspind1_366718" "219" "NRPS-Like" "Aspergillus indologenus" "Aspergillus" "indologenus" "Aspind1" "Nigri" "undetermined" "Eurotiomycetes" "Nigri" "A.indologenus" "N-type"
"1052" "Aspind1_366949_1" "Aspind1_366949" "Aspind1_366949_1" "Aspind1_366949" "219" "HYBRID" "Aspergillus indologenus" "Aspergillus" "indologenus" "Aspind1" "Nigri" "undetermined" "Eurotiomycetes" "Nigri" "A.indologenus" "P-type"
"1053" "Aspind1_374186_1" "Aspind1_374186" "Aspind1_374186_1" "Aspind1_374186" "219" "NRPS" "Aspergillus indologenus" "Aspergillus" "indologenus" "Aspind1" "Nigri" "undetermined" "Eurotiomycetes" "Nigri" "A.indologenus" "N-type"
"1054" "Aspind1_374186_2" "Aspind1_374186" "Aspind1_374186_2" "Aspind1_374186" "219" "NRPS" "Aspergillus indologenus" "Aspergillus" "indologenus" "Aspind1" "Nigri" "undetermined" "Eurotiomycetes" "Nigri" "A.indologenus" "N-type"
"1055" "Aspind1_374186_3" "Aspind1_374186" "Aspind1_374186_3" "Aspind1_374186" "219" "NRPS" "Aspergillus indologenus" "Aspergillus" "indologenus" "Aspind1" "Nigri" "undetermined" "Eurotiomycetes" "Nigri" "A.indologenus" "N-type"
"1056" "Aspind1_376010_1" "Aspind1_376010" "Aspind1_376010_1" "Aspind1_376010" "219" "NRPS-Like" "Aspergillus indologenus" "Aspergillus" "indologenus" "Aspind1" "Nigri" "undetermined" "Eurotiomycetes" "Nigri" "A.indologenus" "N-type"
"1057" "Aspind1_388266_1" "Aspind1_388266" "Aspind1_388266_1" "Aspind1_388266" "219" "NRPS-Like" "Aspergillus indologenus" "Aspergillus" "indologenus" "Aspind1" "Nigri" "undetermined" "Eurotiomycetes" "Nigri" "A.indologenus" "N-type"
"1058" "Aspind1_390368_1" "Aspind1_390368" "Aspind1_390368_1" "Aspind1_390368" "219" "NRPS" "Aspergillus indologenus" "Aspergillus" "indologenus" "Aspind1" "Nigri" "undetermined" "Eurotiomycetes" "Nigri" "A.indologenus" "N-type"
"1059" "Aspind1_390368_2" "Aspind1_390368" "Aspind1_390368_2" "Aspind1_390368" "219" "NRPS" "Aspergillus indologenus" "Aspergillus" "indologenus" "Aspind1" "Nigri" "undetermined" "Eurotiomycetes" "Nigri" "A.indologenus" "N-type"
"1060" "Aspind1_398842_1" "Aspind1_398842" "Aspind1_398842_1" "Aspind1_398842" "219" "NRPS-Like" "Aspergillus indologenus" "Aspergillus" "indologenus" "Aspind1" "Nigri" "undetermined" "Eurotiomycetes" "Nigri" "A.indologenus" "N-type"
"1061" "Aspind1_422984_1" "Aspind1_422984" "Aspind1_422984_1" "Aspind1_422984" "219" "NRPS" "Aspergillus indologenus" "Aspergillus" "indologenus" "Aspind1" "Nigri" "undetermined" "Eurotiomycetes" "Nigri" "A.indologenus" "N-type"
"1062" "Aspind1_423198_1" "Aspind1_423198" "Aspind1_423198_1" "Aspind1_423198" "219" "NRPS-Like" "Aspergillus indologenus" "Aspergillus" "indologenus" "Aspind1" "Nigri" "undetermined" "Eurotiomycetes" "Nigri" "A.indologenus" "N-type"
"1063" "Aspind1_423590_1" "Aspind1_423590" "Aspind1_423590_1" "Aspind1_423590" "219" "NRPS-Like" "Aspergillus indologenus" "Aspergillus" "indologenus" "Aspind1" "Nigri" "undetermined" "Eurotiomycetes" "Nigri" "A.indologenus" "N-type"
"1064" "Aspind1_423944_1" "Aspind1_423944" "Aspind1_423944_1" "Aspind1_423944" "219" "NRPS" "Aspergillus indologenus" "Aspergillus" "indologenus" "Aspind1" "Nigri" "undetermined" "Eurotiomycetes" "Nigri" "A.indologenus" "N-type"
"1065" "Aspind1_425263_1" "Aspind1_425263" "Aspind1_425263_1" "Aspind1_425263" "219" "NRPS" "Aspergillus indologenus" "Aspergillus" "indologenus" "Aspind1" "Nigri" "undetermined" "Eurotiomycetes" "Nigri" "A.indologenus" "N-type"
"1066" "Aspind1_425263_2" "Aspind1_425263" "Aspind1_425263_2" "Aspind1_425263" "219" "NRPS" "Aspergillus indologenus" "Aspergillus" "indologenus" "Aspind1" "Nigri" "undetermined" "Eurotiomycetes" "Nigri" "A.indologenus" "N-type"
"1067" "Aspind1_425666_1" "Aspind1_425666" "Aspind1_425666_1" "Aspind1_425666" "219" "NRPS-Like" "Aspergillus indologenus" "Aspergillus" "indologenus" "Aspind1" "Nigri" "undetermined" "Eurotiomycetes" "Nigri" "A.indologenus" "N-type"
"1068" "Aspind1_432185_1" "Aspind1_432185" "Aspind1_432185_1" "Aspind1_432185" "219" "NRPS-Like" "Aspergillus indologenus" "Aspergillus" "indologenus" "Aspind1" "Nigri" "undetermined" "Eurotiomycetes" "Nigri" "A.indologenus" "N-type"
"1069" "Aspind1_435309_1" "Aspind1_435309" "Aspind1_435309_1" "Aspind1_435309" "219" "NRPS" "Aspergillus indologenus" "Aspergillus" "indologenus" "Aspind1" "Nigri" "undetermined" "Eurotiomycetes" "Nigri" "A.indologenus" "N-type"
"1070" "Aspind1_442540_1" "Aspind1_442540" "Aspind1_442540_1" "Aspind1_442540" "219" "NRPS" "Aspergillus indologenus" "Aspergillus" "indologenus" "Aspind1" "Nigri" "undetermined" "Eurotiomycetes" "Nigri" "A.indologenus" "N-type"
"1071" "Aspind1_442540_2" "Aspind1_442540" "Aspind1_442540_2" "Aspind1_442540" "219" "NRPS" "Aspergillus indologenus" "Aspergillus" "indologenus" "Aspind1" "Nigri" "undetermined" "Eurotiomycetes" "Nigri" "A.indologenus" "N-type"
"1072" "Aspind1_442540_3" "Aspind1_442540" "Aspind1_442540_3" "Aspind1_442540" "219" "NRPS" "Aspergillus indologenus" "Aspergillus" "indologenus" "Aspind1" "Nigri" "undetermined" "Eurotiomycetes" "Nigri" "A.indologenus" "N-type"
"1073" "Aspind1_442540_4" "Aspind1_442540" "Aspind1_442540_4" "Aspind1_442540" "219" "NRPS" "Aspergillus indologenus" "Aspergillus" "indologenus" "Aspind1" "Nigri" "undetermined" "Eurotiomycetes" "Nigri" "A.indologenus" "N-type"
"1074" "Aspind1_445854_1" "Aspind1_445854" "Aspind1_445854_1" "Aspind1_445854" "219" "NRPS" "Aspergillus indologenus" "Aspergillus" "indologenus" "Aspind1" "Nigri" "undetermined" "Eurotiomycetes" "Nigri" "A.indologenus" "N-type"
"1075" "Aspind1_445854_2" "Aspind1_445854" "Aspind1_445854_2" "Aspind1_445854" "219" "NRPS" "Aspergillus indologenus" "Aspergillus" "indologenus" "Aspind1" "Nigri" "undetermined" "Eurotiomycetes" "Nigri" "A.indologenus" "N-type"
"1076" "Aspind1_445854_3" "Aspind1_445854" "Aspind1_445854_3" "Aspind1_445854" "219" "NRPS" "Aspergillus indologenus" "Aspergillus" "indologenus" "Aspind1" "Nigri" "undetermined" "Eurotiomycetes" "Nigri" "A.indologenus" "N-type"
"1077" "Aspind1_445854_4" "Aspind1_445854" "Aspind1_445854_4" "Aspind1_445854" "219" "NRPS" "Aspergillus indologenus" "Aspergillus" "indologenus" "Aspind1" "Nigri" "undetermined" "Eurotiomycetes" "Nigri" "A.indologenus" "N-type"
"1078" "Aspind1_445854_5" "Aspind1_445854" "Aspind1_445854_5" "Aspind1_445854" "219" "NRPS" "Aspergillus indologenus" "Aspergillus" "indologenus" "Aspind1" "Nigri" "undetermined" "Eurotiomycetes" "Nigri" "A.indologenus" "N-type"
"1079" "Aspind1_446046_1" "Aspind1_446046" "Aspind1_446046_1" "Aspind1_446046" "219" "NRPS" "Aspergillus indologenus" "Aspergillus" "indologenus" "Aspind1" "Nigri" "undetermined" "Eurotiomycetes" "Nigri" "A.indologenus" "N-type"
"1080" "Aspind1_449853_1" "Aspind1_449853" "Aspind1_449853_1" "Aspind1_449853" "219" "NRPS" "Aspergillus indologenus" "Aspergillus" "indologenus" "Aspind1" "Nigri" "undetermined" "Eurotiomycetes" "Nigri" "A.indologenus" "N-type"
"1081" "Aspind1_449853_2" "Aspind1_449853" "Aspind1_449853_2" "Aspind1_449853" "219" "NRPS" "Aspergillus indologenus" "Aspergillus" "indologenus" "Aspind1" "Nigri" "undetermined" "Eurotiomycetes" "Nigri" "A.indologenus" "N-type"
"1082" "Aspind1_450231_1" "Aspind1_450231" "Aspind1_450231_1" "Aspind1_450231" "219" "NRPS" "Aspergillus indologenus" "Aspergillus" "indologenus" "Aspind1" "Nigri" "undetermined" "Eurotiomycetes" "Nigri" "A.indologenus" "N-type"
"1083" "Aspind1_450231_2" "Aspind1_450231" "Aspind1_450231_2" "Aspind1_450231" "219" "NRPS" "Aspergillus indologenus" "Aspergillus" "indologenus" "Aspind1" "Nigri" "undetermined" "Eurotiomycetes" "Nigri" "A.indologenus" "N-type"
"1084" "Aspind1_450231_3" "Aspind1_450231" "Aspind1_450231_3" "Aspind1_450231" "219" "NRPS" "Aspergillus indologenus" "Aspergillus" "indologenus" "Aspind1" "Nigri" "undetermined" "Eurotiomycetes" "Nigri" "A.indologenus" "N-type"
"1085" "Aspind1_450231_4" "Aspind1_450231" "Aspind1_450231_4" "Aspind1_450231" "219" "NRPS" "Aspergillus indologenus" "Aspergillus" "indologenus" "Aspind1" "Nigri" "undetermined" "Eurotiomycetes" "Nigri" "A.indologenus" "N-type"
"1086" "Aspind1_450231_5" "Aspind1_450231" "Aspind1_450231_5" "Aspind1_450231" "219" "NRPS" "Aspergillus indologenus" "Aspergillus" "indologenus" "Aspind1" "Nigri" "undetermined" "Eurotiomycetes" "Nigri" "A.indologenus" "N-type"
"1087" "Aspind1_450231_6" "Aspind1_450231" "Aspind1_450231_6" "Aspind1_450231" "219" "NRPS" "Aspergillus indologenus" "Aspergillus" "indologenus" "Aspind1" "Nigri" "undetermined" "Eurotiomycetes" "Nigri" "A.indologenus" "N-type"
"1088" "Aspind1_451544_1" "Aspind1_451544" "Aspind1_451544_1" "Aspind1_451544" "219" "NRPS" "Aspergillus indologenus" "Aspergillus" "indologenus" "Aspind1" "Nigri" "undetermined" "Eurotiomycetes" "Nigri" "A.indologenus" "N-type"
"1089" "Aspind1_451544_2" "Aspind1_451544" "Aspind1_451544_2" "Aspind1_451544" "219" "NRPS" "Aspergillus indologenus" "Aspergillus" "indologenus" "Aspind1" "Nigri" "undetermined" "Eurotiomycetes" "Nigri" "A.indologenus" "N-type"
"1090" "Aspind1_451544_3" "Aspind1_451544" "Aspind1_451544_3" "Aspind1_451544" "219" "NRPS" "Aspergillus indologenus" "Aspergillus" "indologenus" "Aspind1" "Nigri" "undetermined" "Eurotiomycetes" "Nigri" "A.indologenus" "N-type"
"1091" "Aspind1_451544_4" "Aspind1_451544" "Aspind1_451544_4" "Aspind1_451544" "219" "NRPS" "Aspergillus indologenus" "Aspergillus" "indologenus" "Aspind1" "Nigri" "undetermined" "Eurotiomycetes" "Nigri" "A.indologenus" "N-type"
"1092" "Aspind1_451544_5" "Aspind1_451544" "Aspind1_451544_5" "Aspind1_451544" "219" "NRPS" "Aspergillus indologenus" "Aspergillus" "indologenus" "Aspind1" "Nigri" "undetermined" "Eurotiomycetes" "Nigri" "A.indologenus" "N-type"
"1093" "Aspind1_451544_6" "Aspind1_451544" "Aspind1_451544_6" "Aspind1_451544" "219" "NRPS" "Aspergillus indologenus" "Aspergillus" "indologenus" "Aspind1" "Nigri" "undetermined" "Eurotiomycetes" "Nigri" "A.indologenus" "N-type"
"1094" "Aspind1_451544_7" "Aspind1_451544" "Aspind1_451544_7" "Aspind1_451544" "219" "NRPS" "Aspergillus indologenus" "Aspergillus" "indologenus" "Aspind1" "Nigri" "undetermined" "Eurotiomycetes" "Nigri" "A.indologenus" "N-type"
"1095" "Aspind1_453986_1" "Aspind1_453986" "Aspind1_453986_1" "Aspind1_453986" "219" "NRPS-Like" "Aspergillus indologenus" "Aspergillus" "indologenus" "Aspind1" "Nigri" "undetermined" "Eurotiomycetes" "Nigri" "A.indologenus" "N-type"
"1096" "Aspind1_455157_1" "Aspind1_455157" "Aspind1_455157_1" "Aspind1_455157" "219" "NRPS-Like" "Aspergillus indologenus" "Aspergillus" "indologenus" "Aspind1" "Nigri" "undetermined" "Eurotiomycetes" "Nigri" "A.indologenus" "N-type"
"1097" "Aspind1_455514_1" "Aspind1_455514" "Aspind1_455514_1" "Aspind1_455514" "219" "HYBRID" "Aspergillus indologenus" "Aspergillus" "indologenus" "Aspind1" "Nigri" "undetermined" "Eurotiomycetes" "Nigri" "A.indologenus" "P-type"
"1098" "Aspind1_459867_1" "Aspind1_459867" "Aspind1_459867_1" "Aspind1_459867" "219" "NRPS" "Aspergillus indologenus" "Aspergillus" "indologenus" "Aspind1" "Nigri" "undetermined" "Eurotiomycetes" "Nigri" "A.indologenus" "N-type"
"1099" "Aspind1_459867_2" "Aspind1_459867" "Aspind1_459867_2" "Aspind1_459867" "219" "NRPS" "Aspergillus indologenus" "Aspergillus" "indologenus" "Aspind1" "Nigri" "undetermined" "Eurotiomycetes" "Nigri" "A.indologenus" "N-type"
"1100" "Aspind1_460354_1" "Aspind1_460354" "Aspind1_460354_1" "Aspind1_460354" "219" "NRPS-Like" "Aspergillus indologenus" "Aspergillus" "indologenus" "Aspind1" "Nigri" "undetermined" "Eurotiomycetes" "Nigri" "A.indologenus" "N-type"
"1101" "Aspind1_465397_1" "Aspind1_465397" "Aspind1_465397_1" "Aspind1_465397" "219" "NRPS-Like" "Aspergillus indologenus" "Aspergillus" "indologenus" "Aspind1" "Nigri" "undetermined" "Eurotiomycetes" "Nigri" "A.indologenus" "N-type"
"1102" "Aspind1_466000_1" "Aspind1_466000" "Aspind1_466000_1" "Aspind1_466000" "219" "NRPS-Like" "Aspergillus indologenus" "Aspergillus" "indologenus" "Aspind1" "Nigri" "undetermined" "Eurotiomycetes" "Nigri" "A.indologenus" "N-type"
"1103" "Aspind1_469446_1" "Aspind1_469446" "Aspind1_469446_1" "Aspind1_469446" "219" "NRPS-Like" "Aspergillus indologenus" "Aspergillus" "indologenus" "Aspind1" "Nigri" "undetermined" "Eurotiomycetes" "Nigri" "A.indologenus" "N-type"
"1104" "Aspind1_470490_1" "Aspind1_470490" "Aspind1_470490_1" "Aspind1_470490" "219" "NRPS-Like" "Aspergillus indologenus" "Aspergillus" "indologenus" "Aspind1" "Nigri" "undetermined" "Eurotiomycetes" "Nigri" "A.indologenus" "N-type"
"1105" "Aspind1_473498_1" "Aspind1_473498" "Aspind1_473498_1" "Aspind1_473498" "219" "HYBRID" "Aspergillus indologenus" "Aspergillus" "indologenus" "Aspind1" "Nigri" "undetermined" "Eurotiomycetes" "Nigri" "A.indologenus" "P-type"
"1106" "Aspind1_473861_1" "Aspind1_473861" "Aspind1_473861_1" "Aspind1_473861" "219" "NRPS-Like" "Aspergillus indologenus" "Aspergillus" "indologenus" "Aspind1" "Nigri" "undetermined" "Eurotiomycetes" "Nigri" "A.indologenus" "N-type"
"1107" "Aspind1_474298_1" "Aspind1_474298" "Aspind1_474298_1" "Aspind1_474298" "219" "NRPS" "Aspergillus indologenus" "Aspergillus" "indologenus" "Aspind1" "Nigri" "undetermined" "Eurotiomycetes" "Nigri" "A.indologenus" "N-type"
"1108" "Aspind1_474370_1" "Aspind1_474370" "Aspind1_474370_1" "Aspind1_474370" "219" "NRPS-Like" "Aspergillus indologenus" "Aspergillus" "indologenus" "Aspind1" "Nigri" "undetermined" "Eurotiomycetes" "Nigri" "A.indologenus" "N-type"
"1109" "Aspind1_474528_1" "Aspind1_474528" "Aspind1_474528_1" "Aspind1_474528" "219" "NRPS" "Aspergillus indologenus" "Aspergillus" "indologenus" "Aspind1" "Nigri" "undetermined" "Eurotiomycetes" "Nigri" "A.indologenus" "N-type"
"1110" "Aspind1_474528_2" "Aspind1_474528" "Aspind1_474528_2" "Aspind1_474528" "219" "NRPS" "Aspergillus indologenus" "Aspergillus" "indologenus" "Aspind1" "Nigri" "undetermined" "Eurotiomycetes" "Nigri" "A.indologenus" "N-type"
"1111" "Aspind1_474999_1" "Aspind1_474999" "Aspind1_474999_1" "Aspind1_474999" "219" "HYBRID" "Aspergillus indologenus" "Aspergillus" "indologenus" "Aspind1" "Nigri" "undetermined" "Eurotiomycetes" "Nigri" "A.indologenus" "P-type"
"1112" "Aspind1_476475_1" "Aspind1_476475" "Aspind1_476475_1" "Aspind1_476475" "219" "NRPS" "Aspergillus indologenus" "Aspergillus" "indologenus" "Aspind1" "Nigri" "undetermined" "Eurotiomycetes" "Nigri" "A.indologenus" "N-type"
"1113" "Aspind1_476475_2" "Aspind1_476475" "Aspind1_476475_2" "Aspind1_476475" "219" "NRPS" "Aspergillus indologenus" "Aspergillus" "indologenus" "Aspind1" "Nigri" "undetermined" "Eurotiomycetes" "Nigri" "A.indologenus" "N-type"
"1114" "Aspind1_477733_1" "Aspind1_477733" "Aspind1_477733_1" "Aspind1_477733" "219" "NRPS" "Aspergillus indologenus" "Aspergillus" "indologenus" "Aspind1" "Nigri" "undetermined" "Eurotiomycetes" "Nigri" "A.indologenus" "N-type"
"1115" "Aspind1_480510_1" "Aspind1_480510" "Aspind1_480510_1" "Aspind1_480510" "219" "NRPS-Like" "Aspergillus indologenus" "Aspergillus" "indologenus" "Aspind1" "Nigri" "undetermined" "Eurotiomycetes" "Nigri" "A.indologenus" "N-type"
"1116" "Aspind1_482416_1" "Aspind1_482416" "Aspind1_482416_1" "Aspind1_482416" "219" "HYBRID" "Aspergillus indologenus" "Aspergillus" "indologenus" "Aspind1" "Nigri" "undetermined" "Eurotiomycetes" "Nigri" "A.indologenus" "N-type"
"1117" "Aspind1_482446_1" "Aspind1_482446" "Aspind1_482446_1" "Aspind1_482446" "219" "NRPS-Like" "Aspergillus indologenus" "Aspergillus" "indologenus" "Aspind1" "Nigri" "undetermined" "Eurotiomycetes" "Nigri" "A.indologenus" "N-type"
"1118" "Aspind1_492476_1" "Aspind1_492476" "Aspind1_492476_1" "Aspind1_492476" "219" "NRPS" "Aspergillus indologenus" "Aspergillus" "indologenus" "Aspind1" "Nigri" "undetermined" "Eurotiomycetes" "Nigri" "A.indologenus" "N-type"
"1119" "Aspind1_492476_2" "Aspind1_492476" "Aspind1_492476_2" "Aspind1_492476" "219" "NRPS" "Aspergillus indologenus" "Aspergillus" "indologenus" "Aspind1" "Nigri" "undetermined" "Eurotiomycetes" "Nigri" "A.indologenus" "N-type"
"1120" "Aspind1_494387_1" "Aspind1_494387" "Aspind1_494387_1" "Aspind1_494387" "219" "NRPS-Like" "Aspergillus indologenus" "Aspergillus" "indologenus" "Aspind1" "Nigri" "undetermined" "Eurotiomycetes" "Nigri" "A.indologenus" "N-type"
"1121" "Aspind1_494994_1" "Aspind1_494994" "Aspind1_494994_1" "Aspind1_494994" "219" "NRPS-Like" "Aspergillus indologenus" "Aspergillus" "indologenus" "Aspind1" "Nigri" "undetermined" "Eurotiomycetes" "Nigri" "A.indologenus" "N-type"
"1122" "Aspind1_499038_1" "Aspind1_499038" "Aspind1_499038_1" "Aspind1_499038" "219" "NRPS" "Aspergillus indologenus" "Aspergillus" "indologenus" "Aspind1" "Nigri" "undetermined" "Eurotiomycetes" "Nigri" "A.indologenus" "N-type"
"1123" "Aspind1_499089_1" "Aspind1_499089" "Aspind1_499089_1" "Aspind1_499089" "219" "NRPS" "Aspergillus indologenus" "Aspergillus" "indologenus" "Aspind1" "Nigri" "undetermined" "Eurotiomycetes" "Nigri" "A.indologenus" "N-type"
"1124" "Aspind1_499089_2" "Aspind1_499089" "Aspind1_499089_2" "Aspind1_499089" "219" "NRPS" "Aspergillus indologenus" "Aspergillus" "indologenus" "Aspind1" "Nigri" "undetermined" "Eurotiomycetes" "Nigri" "A.indologenus" "N-type"
"1125" "Aspind1_499089_3" "Aspind1_499089" "Aspind1_499089_3" "Aspind1_499089" "219" "NRPS" "Aspergillus indologenus" "Aspergillus" "indologenus" "Aspind1" "Nigri" "undetermined" "Eurotiomycetes" "Nigri" "A.indologenus" "N-type"
"1126" "Aspind1_499089_4" "Aspind1_499089" "Aspind1_499089_4" "Aspind1_499089" "219" "NRPS" "Aspergillus indologenus" "Aspergillus" "indologenus" "Aspind1" "Nigri" "undetermined" "Eurotiomycetes" "Nigri" "A.indologenus" "N-type"
"1127" "Aspind1_499168_1" "Aspind1_499168" "Aspind1_499168_1" "Aspind1_499168" "219" "HYBRID" "Aspergillus indologenus" "Aspergillus" "indologenus" "Aspind1" "Nigri" "undetermined" "Eurotiomycetes" "Nigri" "A.indologenus" "P-type"
"1128" "Aspind1_499290_1" "Aspind1_499290" "Aspind1_499290_1" "Aspind1_499290" "219" "NRPS" "Aspergillus indologenus" "Aspergillus" "indologenus" "Aspind1" "Nigri" "undetermined" "Eurotiomycetes" "Nigri" "A.indologenus" "N-type"
"1129" "Aspind1_499290_2" "Aspind1_499290" "Aspind1_499290_2" "Aspind1_499290" "219" "NRPS" "Aspergillus indologenus" "Aspergillus" "indologenus" "Aspind1" "Nigri" "undetermined" "Eurotiomycetes" "Nigri" "A.indologenus" "N-type"
"1130" "Aspka1_1_11581_1" "Aspka1_1_11581" "Aspka1_1_11581_1" "Aspka1_1_11581" "43" "NRPS" "Aspergillus luchuensis IFO 4308" "Aspergillus" "luchuensis IFO 4308" "Aspka1_1" "Nigri" "undetermined" "Eurotiomycetes" "Nigri" "A.luchuensis IFO 4308" "N-type"
"1131" "Aspka1_1_11581_2" "Aspka1_1_11581" "Aspka1_1_11581_2" "Aspka1_1_11581" "43" "NRPS" "Aspergillus luchuensis IFO 4308" "Aspergillus" "luchuensis IFO 4308" "Aspka1_1" "Nigri" "undetermined" "Eurotiomycetes" "Nigri" "A.luchuensis IFO 4308" "N-type"
"1132" "Aspka1_1_11798_1" "Aspka1_1_11798" "Aspka1_1_11798_1" "Aspka1_1_11798" "43" "NRPS" "Aspergillus luchuensis IFO 4308" "Aspergillus" "luchuensis IFO 4308" "Aspka1_1" "Nigri" "undetermined" "Eurotiomycetes" "Nigri" "A.luchuensis IFO 4308" "N-type"
"1133" "Aspka1_1_12009_1" "Aspka1_1_12009" "Aspka1_1_12009_1" "Aspka1_1_12009" "43" "NRPS" "Aspergillus luchuensis IFO 4308" "Aspergillus" "luchuensis IFO 4308" "Aspka1_1" "Nigri" "undetermined" "Eurotiomycetes" "Nigri" "A.luchuensis IFO 4308" "N-type"
"1134" "Aspka1_1_12009_2" "Aspka1_1_12009" "Aspka1_1_12009_2" "Aspka1_1_12009" "43" "NRPS" "Aspergillus luchuensis IFO 4308" "Aspergillus" "luchuensis IFO 4308" "Aspka1_1" "Nigri" "undetermined" "Eurotiomycetes" "Nigri" "A.luchuensis IFO 4308" "N-type"
"1135" "Aspka1_1_12009_3" "Aspka1_1_12009" "Aspka1_1_12009_3" "Aspka1_1_12009" "43" "NRPS" "Aspergillus luchuensis IFO 4308" "Aspergillus" "luchuensis IFO 4308" "Aspka1_1" "Nigri" "undetermined" "Eurotiomycetes" "Nigri" "A.luchuensis IFO 4308" "N-type"
"1136" "Aspka1_1_12009_4" "Aspka1_1_12009" "Aspka1_1_12009_4" "Aspka1_1_12009" "43" "NRPS" "Aspergillus luchuensis IFO 4308" "Aspergillus" "luchuensis IFO 4308" "Aspka1_1" "Nigri" "undetermined" "Eurotiomycetes" "Nigri" "A.luchuensis IFO 4308" "N-type"
"1137" "Aspka1_1_12009_5" "Aspka1_1_12009" "Aspka1_1_12009_5" "Aspka1_1_12009" "43" "NRPS" "Aspergillus luchuensis IFO 4308" "Aspergillus" "luchuensis IFO 4308" "Aspka1_1" "Nigri" "undetermined" "Eurotiomycetes" "Nigri" "A.luchuensis IFO 4308" "N-type"
"1138" "Aspka1_1_12461_1" "Aspka1_1_12461" "Aspka1_1_12461_1" "Aspka1_1_12461" "43" "NRPS-Like" "Aspergillus luchuensis IFO 4308" "Aspergillus" "luchuensis IFO 4308" "Aspka1_1" "Nigri" "undetermined" "Eurotiomycetes" "Nigri" "A.luchuensis IFO 4308" "N-type"
"1139" "Aspka1_1_12604_2" "Aspka1_1_12604" "Aspka1_1_12604_2" "Aspka1_1_12604" "43" "NRPS" "Aspergillus luchuensis IFO 4308" "Aspergillus" "luchuensis IFO 4308" "Aspka1_1" "Nigri" "undetermined" "Eurotiomycetes" "Nigri" "A.luchuensis IFO 4308" "N-type"
"1140" "Aspka1_1_12847_1" "Aspka1_1_12847" "Aspka1_1_12847_1" "Aspka1_1_12847" "43" "NRPS-Like" "Aspergillus luchuensis IFO 4308" "Aspergillus" "luchuensis IFO 4308" "Aspka1_1" "Nigri" "undetermined" "Eurotiomycetes" "Nigri" "A.luchuensis IFO 4308" "N-type"
"1141" "Aspka1_1_13331_1" "Aspka1_1_13331" "Aspka1_1_13331_1" "Aspka1_1_13331" "43" "NRPS-Like" "Aspergillus luchuensis IFO 4308" "Aspergillus" "luchuensis IFO 4308" "Aspka1_1" "Nigri" "undetermined" "Eurotiomycetes" "Nigri" "A.luchuensis IFO 4308" "N-type"
"1142" "Aspka1_1_13421_1" "Aspka1_1_13421" "Aspka1_1_13421_1" "Aspka1_1_13421" "43" "NRPS-Like" "Aspergillus luchuensis IFO 4308" "Aspergillus" "luchuensis IFO 4308" "Aspka1_1" "Nigri" "undetermined" "Eurotiomycetes" "Nigri" "A.luchuensis IFO 4308" "N-type"
"1143" "Aspka1_1_13552_1" "Aspka1_1_13552" "Aspka1_1_13552_1" "Aspka1_1_13552" "43" "HYBRID" "Aspergillus luchuensis IFO 4308" "Aspergillus" "luchuensis IFO 4308" "Aspka1_1" "Nigri" "undetermined" "Eurotiomycetes" "Nigri" "A.luchuensis IFO 4308" "N-type"
"1144" "Aspka1_1_14133_1" "Aspka1_1_14133" "Aspka1_1_14133_1" "Aspka1_1_14133" "43" "NRPS-Like" "Aspergillus luchuensis IFO 4308" "Aspergillus" "luchuensis IFO 4308" "Aspka1_1" "Nigri" "undetermined" "Eurotiomycetes" "Nigri" "A.luchuensis IFO 4308" "N-type"
"1145" "Aspka1_1_14292_1" "Aspka1_1_14292" "Aspka1_1_14292_1" "Aspka1_1_14292" "43" "NRPS-Like" "Aspergillus luchuensis IFO 4308" "Aspergillus" "luchuensis IFO 4308" "Aspka1_1" "Nigri" "undetermined" "Eurotiomycetes" "Nigri" "A.luchuensis IFO 4308" "N-type"
"1146" "Aspka1_1_15585_1" "Aspka1_1_15585" "Aspka1_1_15585_1" "Aspka1_1_15585" "43" "HYBRID" "Aspergillus luchuensis IFO 4308" "Aspergillus" "luchuensis IFO 4308" "Aspka1_1" "Nigri" "undetermined" "Eurotiomycetes" "Nigri" "A.luchuensis IFO 4308" "P-type"
"1147" "Aspka1_1_16227_1" "Aspka1_1_16227" "Aspka1_1_16227_1" "Aspka1_1_16227" "43" "NRPS-Like" "Aspergillus luchuensis IFO 4308" "Aspergillus" "luchuensis IFO 4308" "Aspka1_1" "Nigri" "undetermined" "Eurotiomycetes" "Nigri" "A.luchuensis IFO 4308" "N-type"
"1148" "Aspka1_1_16498_1" "Aspka1_1_16498" "Aspka1_1_16498_1" "Aspka1_1_16498" "43" "NRPS-Like" "Aspergillus luchuensis IFO 4308" "Aspergillus" "luchuensis IFO 4308" "Aspka1_1" "Nigri" "undetermined" "Eurotiomycetes" "Nigri" "A.luchuensis IFO 4308" "N-type"
"1149" "Aspka1_1_16681_1" "Aspka1_1_16681" "Aspka1_1_16681_1" "Aspka1_1_16681" "43" "HYBRID" "Aspergillus luchuensis IFO 4308" "Aspergillus" "luchuensis IFO 4308" "Aspka1_1" "Nigri" "undetermined" "Eurotiomycetes" "Nigri" "A.luchuensis IFO 4308" "P-type"
"1150" "Aspka1_1_16882_1" "Aspka1_1_16882" "Aspka1_1_16882_1" "Aspka1_1_16882" "43" "NRPS-Like" "Aspergillus luchuensis IFO 4308" "Aspergillus" "luchuensis IFO 4308" "Aspka1_1" "Nigri" "undetermined" "Eurotiomycetes" "Nigri" "A.luchuensis IFO 4308" "N-type"
"1151" "Aspka1_1_16884_1" "Aspka1_1_16884" "Aspka1_1_16884_1" "Aspka1_1_16884" "43" "NRPS-Like" "Aspergillus luchuensis IFO 4308" "Aspergillus" "luchuensis IFO 4308" "Aspka1_1" "Nigri" "undetermined" "Eurotiomycetes" "Nigri" "A.luchuensis IFO 4308" "N-type"
"1152" "Aspka1_1_16908_1" "Aspka1_1_16908" "Aspka1_1_16908_1" "Aspka1_1_16908" "43" "NRPS-Like" "Aspergillus luchuensis IFO 4308" "Aspergillus" "luchuensis IFO 4308" "Aspka1_1" "Nigri" "undetermined" "Eurotiomycetes" "Nigri" "A.luchuensis IFO 4308" "N-type"
"1153" "Aspka1_1_17200_1" "Aspka1_1_17200" "Aspka1_1_17200_1" "Aspka1_1_17200" "43" "NRPS" "Aspergillus luchuensis IFO 4308" "Aspergillus" "luchuensis IFO 4308" "Aspka1_1" "Nigri" "undetermined" "Eurotiomycetes" "Nigri" "A.luchuensis IFO 4308" "N-type"
"1154" "Aspka1_1_17200_2" "Aspka1_1_17200" "Aspka1_1_17200_2" "Aspka1_1_17200" "43" "NRPS" "Aspergillus luchuensis IFO 4308" "Aspergillus" "luchuensis IFO 4308" "Aspka1_1" "Nigri" "undetermined" "Eurotiomycetes" "Nigri" "A.luchuensis IFO 4308" "N-type"
"1155" "Aspka1_1_17413_1" "Aspka1_1_17413" "Aspka1_1_17413_1" "Aspka1_1_17413" "43" "NRPS-Like" "Aspergillus luchuensis IFO 4308" "Aspergillus" "luchuensis IFO 4308" "Aspka1_1" "Nigri" "undetermined" "Eurotiomycetes" "Nigri" "A.luchuensis IFO 4308" "N-type"
"1156" "Aspka1_1_17591_1" "Aspka1_1_17591" "Aspka1_1_17591_1" "Aspka1_1_17591" "43" "NRPS" "Aspergillus luchuensis IFO 4308" "Aspergillus" "luchuensis IFO 4308" "Aspka1_1" "Nigri" "undetermined" "Eurotiomycetes" "Nigri" "A.luchuensis IFO 4308" "N-type"
"1157" "Aspka1_1_17591_2" "Aspka1_1_17591" "Aspka1_1_17591_2" "Aspka1_1_17591" "43" "NRPS" "Aspergillus luchuensis IFO 4308" "Aspergillus" "luchuensis IFO 4308" "Aspka1_1" "Nigri" "undetermined" "Eurotiomycetes" "Nigri" "A.luchuensis IFO 4308" "N-type"
"1158" "Aspka1_1_17591_3" "Aspka1_1_17591" "Aspka1_1_17591_3" "Aspka1_1_17591" "43" "NRPS" "Aspergillus luchuensis IFO 4308" "Aspergillus" "luchuensis IFO 4308" "Aspka1_1" "Nigri" "undetermined" "Eurotiomycetes" "Nigri" "A.luchuensis IFO 4308" "N-type"
"1159" "Aspka1_1_17882_1" "Aspka1_1_17882" "Aspka1_1_17882_1" "Aspka1_1_17882" "43" "NRPS-Like" "Aspergillus luchuensis IFO 4308" "Aspergillus" "luchuensis IFO 4308" "Aspka1_1" "Nigri" "undetermined" "Eurotiomycetes" "Nigri" "A.luchuensis IFO 4308" "N-type"
"1160" "Aspka1_1_18050_1" "Aspka1_1_18050" "Aspka1_1_18050_1" "Aspka1_1_18050" "43" "NRPS-Like" "Aspergillus luchuensis IFO 4308" "Aspergillus" "luchuensis IFO 4308" "Aspka1_1" "Nigri" "undetermined" "Eurotiomycetes" "Nigri" "A.luchuensis IFO 4308" "N-type"
"1161" "Aspka1_1_18694_1" "Aspka1_1_18694" "Aspka1_1_18694_1" "Aspka1_1_18694" "43" "NRPS" "Aspergillus luchuensis IFO 4308" "Aspergillus" "luchuensis IFO 4308" "Aspka1_1" "Nigri" "undetermined" "Eurotiomycetes" "Nigri" "A.luchuensis IFO 4308" "N-type"
"1162" "Aspka1_1_18694_2" "Aspka1_1_18694" "Aspka1_1_18694_2" "Aspka1_1_18694" "43" "NRPS" "Aspergillus luchuensis IFO 4308" "Aspergillus" "luchuensis IFO 4308" "Aspka1_1" "Nigri" "undetermined" "Eurotiomycetes" "Nigri" "A.luchuensis IFO 4308" "N-type"
"1163" "Aspka1_1_18694_3" "Aspka1_1_18694" "Aspka1_1_18694_3" "Aspka1_1_18694" "43" "NRPS" "Aspergillus luchuensis IFO 4308" "Aspergillus" "luchuensis IFO 4308" "Aspka1_1" "Nigri" "undetermined" "Eurotiomycetes" "Nigri" "A.luchuensis IFO 4308" "N-type"
"1164" "Aspka1_1_18694_4" "Aspka1_1_18694" "Aspka1_1_18694_4" "Aspka1_1_18694" "43" "NRPS" "Aspergillus luchuensis IFO 4308" "Aspergillus" "luchuensis IFO 4308" "Aspka1_1" "Nigri" "undetermined" "Eurotiomycetes" "Nigri" "A.luchuensis IFO 4308" "N-type"
"1165" "Aspka1_1_18755_1" "Aspka1_1_18755" "Aspka1_1_18755_1" "Aspka1_1_18755" "43" "NRPS" "Aspergillus luchuensis IFO 4308" "Aspergillus" "luchuensis IFO 4308" "Aspka1_1" "Nigri" "undetermined" "Eurotiomycetes" "Nigri" "A.luchuensis IFO 4308" "N-type"
"1166" "Aspka1_1_18755_2" "Aspka1_1_18755" "Aspka1_1_18755_2" "Aspka1_1_18755" "43" "NRPS" "Aspergillus luchuensis IFO 4308" "Aspergillus" "luchuensis IFO 4308" "Aspka1_1" "Nigri" "undetermined" "Eurotiomycetes" "Nigri" "A.luchuensis IFO 4308" "N-type"
"1167" "Aspka1_1_18755_4" "Aspka1_1_18755" "Aspka1_1_18755_4" "Aspka1_1_18755" "43" "NRPS" "Aspergillus luchuensis IFO 4308" "Aspergillus" "luchuensis IFO 4308" "Aspka1_1" "Nigri" "undetermined" "Eurotiomycetes" "Nigri" "A.luchuensis IFO 4308" "N-type"
"1168" "Aspka1_1_18813_1" "Aspka1_1_18813" "Aspka1_1_18813_1" "Aspka1_1_18813" "43" "NRPS-Like" "Aspergillus luchuensis IFO 4308" "Aspergillus" "luchuensis IFO 4308" "Aspka1_1" "Nigri" "undetermined" "Eurotiomycetes" "Nigri" "A.luchuensis IFO 4308" "N-type"
"1169" "Aspka1_1_19116_1" "Aspka1_1_19116" "Aspka1_1_19116_1" "Aspka1_1_19116" "43" "NRPS" "Aspergillus luchuensis IFO 4308" "Aspergillus" "luchuensis IFO 4308" "Aspka1_1" "Nigri" "undetermined" "Eurotiomycetes" "Nigri" "A.luchuensis IFO 4308" "N-type"
"1170" "Aspka1_1_19116_2" "Aspka1_1_19116" "Aspka1_1_19116_2" "Aspka1_1_19116" "43" "NRPS" "Aspergillus luchuensis IFO 4308" "Aspergillus" "luchuensis IFO 4308" "Aspka1_1" "Nigri" "undetermined" "Eurotiomycetes" "Nigri" "A.luchuensis IFO 4308" "N-type"
"1171" "Aspka1_1_19116_3" "Aspka1_1_19116" "Aspka1_1_19116_3" "Aspka1_1_19116" "43" "NRPS" "Aspergillus luchuensis IFO 4308" "Aspergillus" "luchuensis IFO 4308" "Aspka1_1" "Nigri" "undetermined" "Eurotiomycetes" "Nigri" "A.luchuensis IFO 4308" "N-type"
"1172" "Aspka1_1_19116_4" "Aspka1_1_19116" "Aspka1_1_19116_4" "Aspka1_1_19116" "43" "NRPS" "Aspergillus luchuensis IFO 4308" "Aspergillus" "luchuensis IFO 4308" "Aspka1_1" "Nigri" "undetermined" "Eurotiomycetes" "Nigri" "A.luchuensis IFO 4308" "N-type"
"1173" "Aspka1_1_19328_1" "Aspka1_1_19328" "Aspka1_1_19328_1" "Aspka1_1_19328" "43" "NRPS-Like" "Aspergillus luchuensis IFO 4308" "Aspergillus" "luchuensis IFO 4308" "Aspka1_1" "Nigri" "undetermined" "Eurotiomycetes" "Nigri" "A.luchuensis IFO 4308" "N-type"
"1174" "Aspka1_1_19775_1" "Aspka1_1_19775" "Aspka1_1_19775_1" "Aspka1_1_19775" "43" "NRPS" "Aspergillus luchuensis IFO 4308" "Aspergillus" "luchuensis IFO 4308" "Aspka1_1" "Nigri" "undetermined" "Eurotiomycetes" "Nigri" "A.luchuensis IFO 4308" "N-type"
"1175" "Aspka1_1_19775_2" "Aspka1_1_19775" "Aspka1_1_19775_2" "Aspka1_1_19775" "43" "NRPS" "Aspergillus luchuensis IFO 4308" "Aspergillus" "luchuensis IFO 4308" "Aspka1_1" "Nigri" "undetermined" "Eurotiomycetes" "Nigri" "A.luchuensis IFO 4308" "N-type"
"1176" "Aspka1_1_19866_1" "Aspka1_1_19866" "Aspka1_1_19866_1" "Aspka1_1_19866" "43" "NRPS-Like" "Aspergillus luchuensis IFO 4308" "Aspergillus" "luchuensis IFO 4308" "Aspka1_1" "Nigri" "undetermined" "Eurotiomycetes" "Nigri" "A.luchuensis IFO 4308" "N-type"
"1177" "Aspka1_1_20489_1" "Aspka1_1_20489" "Aspka1_1_20489_1" "Aspka1_1_20489" "43" "NRPS" "Aspergillus luchuensis IFO 4308" "Aspergillus" "luchuensis IFO 4308" "Aspka1_1" "Nigri" "undetermined" "Eurotiomycetes" "Nigri" "A.luchuensis IFO 4308" "N-type"
"1178" "Aspka1_1_20489_2" "Aspka1_1_20489" "Aspka1_1_20489_2" "Aspka1_1_20489" "43" "NRPS" "Aspergillus luchuensis IFO 4308" "Aspergillus" "luchuensis IFO 4308" "Aspka1_1" "Nigri" "undetermined" "Eurotiomycetes" "Nigri" "A.luchuensis IFO 4308" "N-type"
"1179" "Aspka1_1_21419_1" "Aspka1_1_21419" "Aspka1_1_21419_1" "Aspka1_1_21419" "43" "NRPS-Like" "Aspergillus luchuensis IFO 4308" "Aspergillus" "luchuensis IFO 4308" "Aspka1_1" "Nigri" "undetermined" "Eurotiomycetes" "Nigri" "A.luchuensis IFO 4308" "N-type"
"1180" "Aspka1_1_21539_1" "Aspka1_1_21539" "Aspka1_1_21539_1" "Aspka1_1_21539" "43" "NRPS" "Aspergillus luchuensis IFO 4308" "Aspergillus" "luchuensis IFO 4308" "Aspka1_1" "Nigri" "undetermined" "Eurotiomycetes" "Nigri" "A.luchuensis IFO 4308" "N-type"
"1181" "Aspka1_1_21544_1" "Aspka1_1_21544" "Aspka1_1_21544_1" "Aspka1_1_21544" "43" "HYBRID" "Aspergillus luchuensis IFO 4308" "Aspergillus" "luchuensis IFO 4308" "Aspka1_1" "Nigri" "undetermined" "Eurotiomycetes" "Nigri" "A.luchuensis IFO 4308" "P-type"
"1182" "Aspka1_1_21681_1" "Aspka1_1_21681" "Aspka1_1_21681_1" "Aspka1_1_21681" "43" "HYBRID" "Aspergillus luchuensis IFO 4308" "Aspergillus" "luchuensis IFO 4308" "Aspka1_1" "Nigri" "undetermined" "Eurotiomycetes" "Nigri" "A.luchuensis IFO 4308" "P-type"
"1183" "Aspka1_1_22564_1" "Aspka1_1_22564" "Aspka1_1_22564_1" "Aspka1_1_22564" "43" "NRPS-Like" "Aspergillus luchuensis IFO 4308" "Aspergillus" "luchuensis IFO 4308" "Aspka1_1" "Nigri" "undetermined" "Eurotiomycetes" "Nigri" "A.luchuensis IFO 4308" "N-type"
"1184" "Aspneo1_114656_1" "Aspneo1_114656" "Aspneo1_114656_1" "Aspneo1_114656" "20" "NRPS-Like" "Aspergillus neoniger" "Aspergillus" "neoniger" "Aspneo1" "Nigri" "undetermined" "Eurotiomycetes" "Nigri" "A.neoniger" "N-type"
"1185" "Aspneo1_132681_1" "Aspneo1_132681" "Aspneo1_132681_1" "Aspneo1_132681" "20" "NRPS" "Aspergillus neoniger" "Aspergillus" "neoniger" "Aspneo1" "Nigri" "undetermined" "Eurotiomycetes" "Nigri" "A.neoniger" "N-type"
"1186" "Aspneo1_132681_2" "Aspneo1_132681" "Aspneo1_132681_2" "Aspneo1_132681" "20" "NRPS" "Aspergillus neoniger" "Aspergillus" "neoniger" "Aspneo1" "Nigri" "undetermined" "Eurotiomycetes" "Nigri" "A.neoniger" "N-type"
"1187" "Aspneo1_132681_3" "Aspneo1_132681" "Aspneo1_132681_3" "Aspneo1_132681" "20" "NRPS" "Aspergillus neoniger" "Aspergillus" "neoniger" "Aspneo1" "Nigri" "undetermined" "Eurotiomycetes" "Nigri" "A.neoniger" "N-type"
"1188" "Aspneo1_328964_1" "Aspneo1_328964" "Aspneo1_328964_1" "Aspneo1_328964" "20" "NRPS-Like" "Aspergillus neoniger" "Aspergillus" "neoniger" "Aspneo1" "Nigri" "undetermined" "Eurotiomycetes" "Nigri" "A.neoniger" "N-type"
"1189" "Aspneo1_329376_1" "Aspneo1_329376" "Aspneo1_329376_1" "Aspneo1_329376" "20" "NRPS" "Aspergillus neoniger" "Aspergillus" "neoniger" "Aspneo1" "Nigri" "undetermined" "Eurotiomycetes" "Nigri" "A.neoniger" "N-type"
"1190" "Aspneo1_329376_2" "Aspneo1_329376" "Aspneo1_329376_2" "Aspneo1_329376" "20" "NRPS" "Aspergillus neoniger" "Aspergillus" "neoniger" "Aspneo1" "Nigri" "undetermined" "Eurotiomycetes" "Nigri" "A.neoniger" "N-type"
"1191" "Aspneo1_347960_1" "Aspneo1_347960" "Aspneo1_347960_1" "Aspneo1_347960" "20" "NRPS-Like" "Aspergillus neoniger" "Aspergillus" "neoniger" "Aspneo1" "Nigri" "undetermined" "Eurotiomycetes" "Nigri" "A.neoniger" "N-type"
"1192" "Aspneo1_352708_1" "Aspneo1_352708" "Aspneo1_352708_1" "Aspneo1_352708" "20" "NRPS-Like" "Aspergillus neoniger" "Aspergillus" "neoniger" "Aspneo1" "Nigri" "undetermined" "Eurotiomycetes" "Nigri" "A.neoniger" "N-type"
"1193" "Aspneo1_358010_1" "Aspneo1_358010" "Aspneo1_358010_1" "Aspneo1_358010" "20" "NRPS" "Aspergillus neoniger" "Aspergillus" "neoniger" "Aspneo1" "Nigri" "undetermined" "Eurotiomycetes" "Nigri" "A.neoniger" "N-type"
"1194" "Aspneo1_358508_1" "Aspneo1_358508" "Aspneo1_358508_1" "Aspneo1_358508" "20" "NRPS" "Aspergillus neoniger" "Aspergillus" "neoniger" "Aspneo1" "Nigri" "undetermined" "Eurotiomycetes" "Nigri" "A.neoniger" "N-type"
"1195" "Aspneo1_358508_2" "Aspneo1_358508" "Aspneo1_358508_2" "Aspneo1_358508" "20" "NRPS" "Aspergillus neoniger" "Aspergillus" "neoniger" "Aspneo1" "Nigri" "undetermined" "Eurotiomycetes" "Nigri" "A.neoniger" "N-type"
"1196" "Aspneo1_369421_1" "Aspneo1_369421" "Aspneo1_369421_1" "Aspneo1_369421" "20" "NRPS-Like" "Aspergillus neoniger" "Aspergillus" "neoniger" "Aspneo1" "Nigri" "undetermined" "Eurotiomycetes" "Nigri" "A.neoniger" "N-type"
"1197" "Aspneo1_375749_1" "Aspneo1_375749" "Aspneo1_375749_1" "Aspneo1_375749" "20" "NRPS-Like" "Aspergillus neoniger" "Aspergillus" "neoniger" "Aspneo1" "Nigri" "undetermined" "Eurotiomycetes" "Nigri" "A.neoniger" "N-type"
"1198" "Aspneo1_378609_1" "Aspneo1_378609" "Aspneo1_378609_1" "Aspneo1_378609" "20" "NRPS-Like" "Aspergillus neoniger" "Aspergillus" "neoniger" "Aspneo1" "Nigri" "undetermined" "Eurotiomycetes" "Nigri" "A.neoniger" "N-type"
"1199" "Aspneo1_380789_1" "Aspneo1_380789" "Aspneo1_380789_1" "Aspneo1_380789" "20" "NRPS-Like" "Aspergillus neoniger" "Aspergillus" "neoniger" "Aspneo1" "Nigri" "undetermined" "Eurotiomycetes" "Nigri" "A.neoniger" "N-type"
"1200" "Aspneo1_404067_1" "Aspneo1_404067" "Aspneo1_404067_1" "Aspneo1_404067" "20" "HYBRID" "Aspergillus neoniger" "Aspergillus" "neoniger" "Aspneo1" "Nigri" "undetermined" "Eurotiomycetes" "Nigri" "A.neoniger" "P-type"
"1201" "Aspneo1_405638_1" "Aspneo1_405638" "Aspneo1_405638_1" "Aspneo1_405638" "20" "NRPS-Like" "Aspergillus neoniger" "Aspergillus" "neoniger" "Aspneo1" "Nigri" "undetermined" "Eurotiomycetes" "Nigri" "A.neoniger" "N-type"
"1202" "Aspneo1_410139_1" "Aspneo1_410139" "Aspneo1_410139_1" "Aspneo1_410139" "20" "NRPS-Like" "Aspergillus neoniger" "Aspergillus" "neoniger" "Aspneo1" "Nigri" "undetermined" "Eurotiomycetes" "Nigri" "A.neoniger" "N-type"
"1203" "Aspneo1_410144_1" "Aspneo1_410144" "Aspneo1_410144_1" "Aspneo1_410144" "20" "NRPS" "Aspergillus neoniger" "Aspergillus" "neoniger" "Aspneo1" "Nigri" "undetermined" "Eurotiomycetes" "Nigri" "A.neoniger" "N-type"
"1204" "Aspneo1_411668_1" "Aspneo1_411668" "Aspneo1_411668_1" "Aspneo1_411668" "20" "NRPS-Like" "Aspergillus neoniger" "Aspergillus" "neoniger" "Aspneo1" "Nigri" "undetermined" "Eurotiomycetes" "Nigri" "A.neoniger" "N-type"
"1205" "Aspneo1_414615_1" "Aspneo1_414615" "Aspneo1_414615_1" "Aspneo1_414615" "20" "NRPS" "Aspergillus neoniger" "Aspergillus" "neoniger" "Aspneo1" "Nigri" "undetermined" "Eurotiomycetes" "Nigri" "A.neoniger" "N-type"
"1206" "Aspneo1_415340_1" "Aspneo1_415340" "Aspneo1_415340_1" "Aspneo1_415340" "20" "NRPS" "Aspergillus neoniger" "Aspergillus" "neoniger" "Aspneo1" "Nigri" "undetermined" "Eurotiomycetes" "Nigri" "A.neoniger" "N-type"
"1207" "Aspneo1_415340_2" "Aspneo1_415340" "Aspneo1_415340_2" "Aspneo1_415340" "20" "NRPS" "Aspergillus neoniger" "Aspergillus" "neoniger" "Aspneo1" "Nigri" "undetermined" "Eurotiomycetes" "Nigri" "A.neoniger" "N-type"
"1208" "Aspneo1_415925_1" "Aspneo1_415925" "Aspneo1_415925_1" "Aspneo1_415925" "20" "NRPS" "Aspergillus neoniger" "Aspergillus" "neoniger" "Aspneo1" "Nigri" "undetermined" "Eurotiomycetes" "Nigri" "A.neoniger" "N-type"
"1209" "Aspneo1_415925_2" "Aspneo1_415925" "Aspneo1_415925_2" "Aspneo1_415925" "20" "NRPS" "Aspergillus neoniger" "Aspergillus" "neoniger" "Aspneo1" "Nigri" "undetermined" "Eurotiomycetes" "Nigri" "A.neoniger" "N-type"
"1210" "Aspneo1_417258_1" "Aspneo1_417258" "Aspneo1_417258_1" "Aspneo1_417258" "20" "NRPS" "Aspergillus neoniger" "Aspergillus" "neoniger" "Aspneo1" "Nigri" "undetermined" "Eurotiomycetes" "Nigri" "A.neoniger" "N-type"
"1211" "Aspneo1_417258_2" "Aspneo1_417258" "Aspneo1_417258_2" "Aspneo1_417258" "20" "NRPS" "Aspergillus neoniger" "Aspergillus" "neoniger" "Aspneo1" "Nigri" "undetermined" "Eurotiomycetes" "Nigri" "A.neoniger" "N-type"
"1212" "Aspneo1_417258_3" "Aspneo1_417258" "Aspneo1_417258_3" "Aspneo1_417258" "20" "NRPS" "Aspergillus neoniger" "Aspergillus" "neoniger" "Aspneo1" "Nigri" "undetermined" "Eurotiomycetes" "Nigri" "A.neoniger" "N-type"
"1213" "Aspneo1_417258_4" "Aspneo1_417258" "Aspneo1_417258_4" "Aspneo1_417258" "20" "NRPS" "Aspergillus neoniger" "Aspergillus" "neoniger" "Aspneo1" "Nigri" "undetermined" "Eurotiomycetes" "Nigri" "A.neoniger" "N-type"
"1214" "Aspneo1_417997_1" "Aspneo1_417997" "Aspneo1_417997_1" "Aspneo1_417997" "20" "HYBRID" "Aspergillus neoniger" "Aspergillus" "neoniger" "Aspneo1" "Nigri" "undetermined" "Eurotiomycetes" "Nigri" "A.neoniger" "N-type"
"1215" "Aspneo1_418949_1" "Aspneo1_418949" "Aspneo1_418949_1" "Aspneo1_418949" "20" "NRPS" "Aspergillus neoniger" "Aspergillus" "neoniger" "Aspneo1" "Nigri" "undetermined" "Eurotiomycetes" "Nigri" "A.neoniger" "N-type"
"1216" "Aspneo1_420208_1" "Aspneo1_420208" "Aspneo1_420208_1" "Aspneo1_420208" "20" "NRPS" "Aspergillus neoniger" "Aspergillus" "neoniger" "Aspneo1" "Nigri" "undetermined" "Eurotiomycetes" "Nigri" "A.neoniger" "N-type"
"1217" "Aspneo1_420208_2" "Aspneo1_420208" "Aspneo1_420208_2" "Aspneo1_420208" "20" "NRPS" "Aspergillus neoniger" "Aspergillus" "neoniger" "Aspneo1" "Nigri" "undetermined" "Eurotiomycetes" "Nigri" "A.neoniger" "N-type"
"1218" "Aspneo1_420208_3" "Aspneo1_420208" "Aspneo1_420208_3" "Aspneo1_420208" "20" "NRPS" "Aspergillus neoniger" "Aspergillus" "neoniger" "Aspneo1" "Nigri" "undetermined" "Eurotiomycetes" "Nigri" "A.neoniger" "N-type"
"1219" "Aspneo1_420811_1" "Aspneo1_420811" "Aspneo1_420811_1" "Aspneo1_420811" "20" "NRPS-Like" "Aspergillus neoniger" "Aspergillus" "neoniger" "Aspneo1" "Nigri" "undetermined" "Eurotiomycetes" "Nigri" "A.neoniger" "N-type"
"1220" "Aspneo1_435336_1" "Aspneo1_435336" "Aspneo1_435336_1" "Aspneo1_435336" "20" "HYBRID" "Aspergillus neoniger" "Aspergillus" "neoniger" "Aspneo1" "Nigri" "undetermined" "Eurotiomycetes" "Nigri" "A.neoniger" "P-type"
"1221" "Aspneo1_442288_1" "Aspneo1_442288" "Aspneo1_442288_1" "Aspneo1_442288" "20" "NRPS" "Aspergillus neoniger" "Aspergillus" "neoniger" "Aspneo1" "Nigri" "undetermined" "Eurotiomycetes" "Nigri" "A.neoniger" "N-type"
"1222" "Aspneo1_442288_2" "Aspneo1_442288" "Aspneo1_442288_2" "Aspneo1_442288" "20" "NRPS" "Aspergillus neoniger" "Aspergillus" "neoniger" "Aspneo1" "Nigri" "undetermined" "Eurotiomycetes" "Nigri" "A.neoniger" "N-type"
"1223" "Aspneo1_442288_3" "Aspneo1_442288" "Aspneo1_442288_3" "Aspneo1_442288" "20" "NRPS" "Aspergillus neoniger" "Aspergillus" "neoniger" "Aspneo1" "Nigri" "undetermined" "Eurotiomycetes" "Nigri" "A.neoniger" "N-type"
"1224" "Aspneo1_442288_4" "Aspneo1_442288" "Aspneo1_442288_4" "Aspneo1_442288" "20" "NRPS" "Aspergillus neoniger" "Aspergillus" "neoniger" "Aspneo1" "Nigri" "undetermined" "Eurotiomycetes" "Nigri" "A.neoniger" "N-type"
"1225" "Aspneo1_443130_1" "Aspneo1_443130" "Aspneo1_443130_1" "Aspneo1_443130" "20" "NRPS-Like" "Aspergillus neoniger" "Aspergillus" "neoniger" "Aspneo1" "Nigri" "undetermined" "Eurotiomycetes" "Nigri" "A.neoniger" "N-type"
"1226" "Aspneo1_445167_1" "Aspneo1_445167" "Aspneo1_445167_1" "Aspneo1_445167" "20" "NRPS" "Aspergillus neoniger" "Aspergillus" "neoniger" "Aspneo1" "Nigri" "undetermined" "Eurotiomycetes" "Nigri" "A.neoniger" "N-type"
"1227" "Aspneo1_445177_1" "Aspneo1_445177" "Aspneo1_445177_1" "Aspneo1_445177" "20" "HYBRID" "Aspergillus neoniger" "Aspergillus" "neoniger" "Aspneo1" "Nigri" "undetermined" "Eurotiomycetes" "Nigri" "A.neoniger" "P-type"
"1228" "Aspneo1_446393_1" "Aspneo1_446393" "Aspneo1_446393_1" "Aspneo1_446393" "20" "NRPS-Like" "Aspergillus neoniger" "Aspergillus" "neoniger" "Aspneo1" "Nigri" "undetermined" "Eurotiomycetes" "Nigri" "A.neoniger" "N-type"
"1229" "Aspneo1_446661_1" "Aspneo1_446661" "Aspneo1_446661_1" "Aspneo1_446661" "20" "NRPS-Like" "Aspergillus neoniger" "Aspergillus" "neoniger" "Aspneo1" "Nigri" "undetermined" "Eurotiomycetes" "Nigri" "A.neoniger" "N-type"
"1230" "Aspneo1_450358_1" "Aspneo1_450358" "Aspneo1_450358_1" "Aspneo1_450358" "20" "NRPS-Like" "Aspergillus neoniger" "Aspergillus" "neoniger" "Aspneo1" "Nigri" "undetermined" "Eurotiomycetes" "Nigri" "A.neoniger" "N-type"
"1231" "Aspneo1_451337_1" "Aspneo1_451337" "Aspneo1_451337_1" "Aspneo1_451337" "20" "NRPS" "Aspergillus neoniger" "Aspergillus" "neoniger" "Aspneo1" "Nigri" "undetermined" "Eurotiomycetes" "Nigri" "A.neoniger" "N-type"
"1232" "Aspneo1_451337_2" "Aspneo1_451337" "Aspneo1_451337_2" "Aspneo1_451337" "20" "NRPS" "Aspergillus neoniger" "Aspergillus" "neoniger" "Aspneo1" "Nigri" "undetermined" "Eurotiomycetes" "Nigri" "A.neoniger" "N-type"
"1233" "Aspneo1_454747_1" "Aspneo1_454747" "Aspneo1_454747_1" "Aspneo1_454747" "20" "NRPS" "Aspergillus neoniger" "Aspergillus" "neoniger" "Aspneo1" "Nigri" "undetermined" "Eurotiomycetes" "Nigri" "A.neoniger" "N-type"
"1234" "Aspneo1_454747_2" "Aspneo1_454747" "Aspneo1_454747_2" "Aspneo1_454747" "20" "NRPS" "Aspergillus neoniger" "Aspergillus" "neoniger" "Aspneo1" "Nigri" "undetermined" "Eurotiomycetes" "Nigri" "A.neoniger" "N-type"
"1235" "Aspneo1_454747_3" "Aspneo1_454747" "Aspneo1_454747_3" "Aspneo1_454747" "20" "NRPS" "Aspergillus neoniger" "Aspergillus" "neoniger" "Aspneo1" "Nigri" "undetermined" "Eurotiomycetes" "Nigri" "A.neoniger" "N-type"
"1236" "Aspneo1_454747_4" "Aspneo1_454747" "Aspneo1_454747_4" "Aspneo1_454747" "20" "NRPS" "Aspergillus neoniger" "Aspergillus" "neoniger" "Aspneo1" "Nigri" "undetermined" "Eurotiomycetes" "Nigri" "A.neoniger" "N-type"
"1237" "Aspneo1_456545_1" "Aspneo1_456545" "Aspneo1_456545_1" "Aspneo1_456545" "20" "HYBRID" "Aspergillus neoniger" "Aspergillus" "neoniger" "Aspneo1" "Nigri" "undetermined" "Eurotiomycetes" "Nigri" "A.neoniger" "P-type"
"1238" "Aspneo1_459271_1" "Aspneo1_459271" "Aspneo1_459271_1" "Aspneo1_459271" "20" "NRPS-Like" "Aspergillus neoniger" "Aspergillus" "neoniger" "Aspneo1" "Nigri" "undetermined" "Eurotiomycetes" "Nigri" "A.neoniger" "N-type"
"1239" "Aspneo1_461326_1" "Aspneo1_461326" "Aspneo1_461326_1" "Aspneo1_461326" "20" "NRPS" "Aspergillus neoniger" "Aspergillus" "neoniger" "Aspneo1" "Nigri" "undetermined" "Eurotiomycetes" "Nigri" "A.neoniger" "N-type"
"1240" "Aspneo1_461326_2" "Aspneo1_461326" "Aspneo1_461326_2" "Aspneo1_461326" "20" "NRPS" "Aspergillus neoniger" "Aspergillus" "neoniger" "Aspneo1" "Nigri" "undetermined" "Eurotiomycetes" "Nigri" "A.neoniger" "N-type"
"1241" "Aspneo1_461326_3" "Aspneo1_461326" "Aspneo1_461326_3" "Aspneo1_461326" "20" "NRPS" "Aspergillus neoniger" "Aspergillus" "neoniger" "Aspneo1" "Nigri" "undetermined" "Eurotiomycetes" "Nigri" "A.neoniger" "N-type"
"1242" "Aspneo1_461326_4" "Aspneo1_461326" "Aspneo1_461326_4" "Aspneo1_461326" "20" "NRPS" "Aspergillus neoniger" "Aspergillus" "neoniger" "Aspneo1" "Nigri" "undetermined" "Eurotiomycetes" "Nigri" "A.neoniger" "N-type"
"1243" "Aspneo1_463696_1" "Aspneo1_463696" "Aspneo1_463696_1" "Aspneo1_463696" "20" "NRPS-Like" "Aspergillus neoniger" "Aspergillus" "neoniger" "Aspneo1" "Nigri" "undetermined" "Eurotiomycetes" "Nigri" "A.neoniger" "N-type"
"1244" "Aspni7_1079950_2" "Aspni7_1079950" "Aspni7_1079950_2" "Aspni7_1079950" "22" "NRPS" "Aspergillus niger ATCC 1015" "Aspergillus" "niger ATCC 1015" "Aspni7" "Nigri" "undetermined" "Eurotiomycetes" "Nigri" "A.niger ATCC 1015" "N-type"
"1245" "Aspni7_1082121_1" "Aspni7_1082121" "Aspni7_1082121_1" "Aspni7_1082121" "22" "NRPS-Like" "Aspergillus niger ATCC 1015" "Aspergillus" "niger ATCC 1015" "Aspni7" "Nigri" "undetermined" "Eurotiomycetes" "Nigri" "A.niger ATCC 1015" "N-type"
"1246" "Aspni7_1082594_1" "Aspni7_1082594" "Aspni7_1082594_1" "Aspni7_1082594" "22" "NRPS-Like" "Aspergillus niger ATCC 1015" "Aspergillus" "niger ATCC 1015" "Aspni7" "Nigri" "undetermined" "Eurotiomycetes" "Nigri" "A.niger ATCC 1015" "N-type"
"1247" "Aspni7_1085888_1" "Aspni7_1085888" "Aspni7_1085888_1" "Aspni7_1085888" "22" "NRPS-Like" "Aspergillus niger ATCC 1015" "Aspergillus" "niger ATCC 1015" "Aspni7" "Nigri" "undetermined" "Eurotiomycetes" "Nigri" "A.niger ATCC 1015" "N-type"
"1248" "Aspni7_1087173_1" "Aspni7_1087173" "Aspni7_1087173_1" "Aspni7_1087173" "22" "HYBRID" "Aspergillus niger ATCC 1015" "Aspergillus" "niger ATCC 1015" "Aspni7" "Nigri" "undetermined" "Eurotiomycetes" "Nigri" "A.niger ATCC 1015" "P-type"
"1249" "Aspni7_1092575_1" "Aspni7_1092575" "Aspni7_1092575_1" "Aspni7_1092575" "22" "NRPS-Like" "Aspergillus niger ATCC 1015" "Aspergillus" "niger ATCC 1015" "Aspni7" "Nigri" "undetermined" "Eurotiomycetes" "Nigri" "A.niger ATCC 1015" "N-type"
"1250" "Aspni7_1094020_1" "Aspni7_1094020" "Aspni7_1094020_1" "Aspni7_1094020" "22" "NRPS-Like" "Aspergillus niger ATCC 1015" "Aspergillus" "niger ATCC 1015" "Aspni7" "Nigri" "undetermined" "Eurotiomycetes" "Nigri" "A.niger ATCC 1015" "N-type"
"1251" "Aspni7_1099903_1" "Aspni7_1099903" "Aspni7_1099903_1" "Aspni7_1099903" "22" "HYBRID" "Aspergillus niger ATCC 1015" "Aspergillus" "niger ATCC 1015" "Aspni7" "Nigri" "undetermined" "Eurotiomycetes" "Nigri" "A.niger ATCC 1015" "P-type"
"1252" "Aspni7_1102698_1" "Aspni7_1102698" "Aspni7_1102698_1" "Aspni7_1102698" "22" "NRPS" "Aspergillus niger ATCC 1015" "Aspergillus" "niger ATCC 1015" "Aspni7" "Nigri" "undetermined" "Eurotiomycetes" "Nigri" "A.niger ATCC 1015" "N-type"
"1253" "Aspni7_1102698_2" "Aspni7_1102698" "Aspni7_1102698_2" "Aspni7_1102698" "22" "NRPS" "Aspergillus niger ATCC 1015" "Aspergillus" "niger ATCC 1015" "Aspni7" "Nigri" "undetermined" "Eurotiomycetes" "Nigri" "A.niger ATCC 1015" "N-type"
"1254" "Aspni7_1102698_3" "Aspni7_1102698" "Aspni7_1102698_3" "Aspni7_1102698" "22" "NRPS" "Aspergillus niger ATCC 1015" "Aspergillus" "niger ATCC 1015" "Aspni7" "Nigri" "undetermined" "Eurotiomycetes" "Nigri" "A.niger ATCC 1015" "N-type"
"1255" "Aspni7_1102698_4" "Aspni7_1102698" "Aspni7_1102698_4" "Aspni7_1102698" "22" "NRPS" "Aspergillus niger ATCC 1015" "Aspergillus" "niger ATCC 1015" "Aspni7" "Nigri" "undetermined" "Eurotiomycetes" "Nigri" "A.niger ATCC 1015" "N-type"
"1256" "Aspni7_1102768_1" "Aspni7_1102768" "Aspni7_1102768_1" "Aspni7_1102768" "22" "NRPS-Like" "Aspergillus niger ATCC 1015" "Aspergillus" "niger ATCC 1015" "Aspni7" "Nigri" "undetermined" "Eurotiomycetes" "Nigri" "A.niger ATCC 1015" "N-type"
"1257" "Aspni7_1103566_1" "Aspni7_1103566" "Aspni7_1103566_1" "Aspni7_1103566" "22" "NRPS" "Aspergillus niger ATCC 1015" "Aspergillus" "niger ATCC 1015" "Aspni7" "Nigri" "undetermined" "Eurotiomycetes" "Nigri" "A.niger ATCC 1015" "N-type"
"1258" "Aspni7_1103566_2" "Aspni7_1103566" "Aspni7_1103566_2" "Aspni7_1103566" "22" "NRPS" "Aspergillus niger ATCC 1015" "Aspergillus" "niger ATCC 1015" "Aspni7" "Nigri" "undetermined" "Eurotiomycetes" "Nigri" "A.niger ATCC 1015" "N-type"
"1259" "Aspni7_1103566_3" "Aspni7_1103566" "Aspni7_1103566_3" "Aspni7_1103566" "22" "NRPS" "Aspergillus niger ATCC 1015" "Aspergillus" "niger ATCC 1015" "Aspni7" "Nigri" "undetermined" "Eurotiomycetes" "Nigri" "A.niger ATCC 1015" "N-type"
"1260" "Aspni7_1108909_1" "Aspni7_1108909" "Aspni7_1108909_1" "Aspni7_1108909" "22" "NRPS" "Aspergillus niger ATCC 1015" "Aspergillus" "niger ATCC 1015" "Aspni7" "Nigri" "Ferrichrome" "Eurotiomycetes" "Nigri" "A.niger ATCC 1015" "N-type"
"1261" "Aspni7_1108909_2" "Aspni7_1108909" "Aspni7_1108909_2" "Aspni7_1108909" "22" "NRPS" "Aspergillus niger ATCC 1015" "Aspergillus" "niger ATCC 1015" "Aspni7" "Nigri" "Ferrichrome" "Eurotiomycetes" "Nigri" "A.niger ATCC 1015" "N-type"
"1262" "Aspni7_1108909_3" "Aspni7_1108909" "Aspni7_1108909_3" "Aspni7_1108909" "22" "NRPS" "Aspergillus niger ATCC 1015" "Aspergillus" "niger ATCC 1015" "Aspni7" "Nigri" "Ferrichrome" "Eurotiomycetes" "Nigri" "A.niger ATCC 1015" "N-type"
"1263" "Aspni7_1108909_4" "Aspni7_1108909" "Aspni7_1108909_4" "Aspni7_1108909" "22" "NRPS" "Aspergillus niger ATCC 1015" "Aspergillus" "niger ATCC 1015" "Aspni7" "Nigri" "Ferrichrome" "Eurotiomycetes" "Nigri" "A.niger ATCC 1015" "N-type"
"1264" "Aspni7_1108909_5" "Aspni7_1108909" "Aspni7_1108909_5" "Aspni7_1108909" "22" "NRPS" "Aspergillus niger ATCC 1015" "Aspergillus" "niger ATCC 1015" "Aspni7" "Nigri" "Ferrichrome" "Eurotiomycetes" "Nigri" "A.niger ATCC 1015" "N-type"
"1265" "Aspni7_1111323_1" "Aspni7_1111323" "Aspni7_1111323_1" "Aspni7_1111323" "22" "HYBRID" "Aspergillus niger ATCC 1015" "Aspergillus" "niger ATCC 1015" "Aspni7" "Nigri" "Pyranonigrin" "Eurotiomycetes" "Nigri" "A.niger ATCC 1015" "P-type"
"1266" "Aspni7_1112058_1" "Aspni7_1112058" "Aspni7_1112058_1" "Aspni7_1112058" "22" "HYBRID" "Aspergillus niger ATCC 1015" "Aspergillus" "niger ATCC 1015" "Aspni7" "Nigri" "undetermined" "Eurotiomycetes" "Nigri" "A.niger ATCC 1015" "P-type"
"1267" "Aspni7_1114543_1" "Aspni7_1114543" "Aspni7_1114543_1" "Aspni7_1114543" "22" "NRPS-Like" "Aspergillus niger ATCC 1015" "Aspergillus" "niger ATCC 1015" "Aspni7" "Nigri" "undetermined" "Eurotiomycetes" "Nigri" "A.niger ATCC 1015" "N-type"
"1268" "Aspni7_1114952_1" "Aspni7_1114952" "Aspni7_1114952_1" "Aspni7_1114952" "22" "NRPS-Like" "Aspergillus niger ATCC 1015" "Aspergillus" "niger ATCC 1015" "Aspni7" "Nigri" "undetermined" "Eurotiomycetes" "Nigri" "A.niger ATCC 1015" "N-type"
"1269" "Aspni7_1116473_1" "Aspni7_1116473" "Aspni7_1116473_1" "Aspni7_1116473" "22" "NRPS" "Aspergillus niger ATCC 1015" "Aspergillus" "niger ATCC 1015" "Aspni7" "Nigri" "undetermined" "Eurotiomycetes" "Nigri" "A.niger ATCC 1015" "N-type"
"1270" "Aspni7_1117738_1" "Aspni7_1117738" "Aspni7_1117738_1" "Aspni7_1117738" "22" "NRPS-Like" "Aspergillus niger ATCC 1015" "Aspergillus" "niger ATCC 1015" "Aspni7" "Nigri" "undetermined" "Eurotiomycetes" "Nigri" "A.niger ATCC 1015" "N-type"
"1271" "Aspni7_1123743_1" "Aspni7_1123743" "Aspni7_1123743_1" "Aspni7_1123743" "22" "NRPS-Like" "Aspergillus niger ATCC 1015" "Aspergillus" "niger ATCC 1015" "Aspni7" "Nigri" "undetermined" "Eurotiomycetes" "Nigri" "A.niger ATCC 1015" "N-type"
"1272" "Aspni7_1126949_1" "Aspni7_1126949" "Aspni7_1126949_1" "Aspni7_1126949" "22" "NRPS" "Aspergillus niger ATCC 1015" "Aspergillus" "niger ATCC 1015" "Aspni7" "Nigri" "undetermined" "Eurotiomycetes" "Nigri" "A.niger ATCC 1015" "N-type"
"1273" "Aspni7_1126949_2" "Aspni7_1126949" "Aspni7_1126949_2" "Aspni7_1126949" "22" "NRPS" "Aspergillus niger ATCC 1015" "Aspergillus" "niger ATCC 1015" "Aspni7" "Nigri" "undetermined" "Eurotiomycetes" "Nigri" "A.niger ATCC 1015" "N-type"
"1274" "Aspni7_1126949_3" "Aspni7_1126949" "Aspni7_1126949_3" "Aspni7_1126949" "22" "NRPS" "Aspergillus niger ATCC 1015" "Aspergillus" "niger ATCC 1015" "Aspni7" "Nigri" "undetermined" "Eurotiomycetes" "Nigri" "A.niger ATCC 1015" "N-type"
"1275" "Aspni7_1152150_1" "Aspni7_1152150" "Aspni7_1152150_1" "Aspni7_1152150" "22" "NRPS-Like" "Aspergillus niger ATCC 1015" "Aspergillus" "niger ATCC 1015" "Aspni7" "Nigri" "undetermined" "Eurotiomycetes" "Nigri" "A.niger ATCC 1015" "N-type"
"1276" "Aspni7_1154309_1" "Aspni7_1154309" "Aspni7_1154309_1" "Aspni7_1154309" "22" "NRPS-Like" "Aspergillus niger ATCC 1015" "Aspergillus" "niger ATCC 1015" "Aspni7" "Nigri" "undetermined" "Eurotiomycetes" "Nigri" "A.niger ATCC 1015" "N-type"
"1277" "Aspni7_1156292_1" "Aspni7_1156292" "Aspni7_1156292_1" "Aspni7_1156292" "22" "NRPS-Like" "Aspergillus niger ATCC 1015" "Aspergillus" "niger ATCC 1015" "Aspni7" "Nigri" "undetermined" "Eurotiomycetes" "Nigri" "A.niger ATCC 1015" "N-type"
"1278" "Aspni7_1158197_1" "Aspni7_1158197" "Aspni7_1158197_1" "Aspni7_1158197" "22" "NRPS" "Aspergillus niger ATCC 1015" "Aspergillus" "niger ATCC 1015" "Aspni7" "Nigri" "undetermined" "Eurotiomycetes" "Nigri" "A.niger ATCC 1015" "N-type"
"1279" "Aspni7_1164062_1" "Aspni7_1164062" "Aspni7_1164062_1" "Aspni7_1164062" "22" "NRPS" "Aspergillus niger ATCC 1015" "Aspergillus" "niger ATCC 1015" "Aspni7" "Nigri" "undetermined" "Eurotiomycetes" "Nigri" "A.niger ATCC 1015" "N-type"
"1280" "Aspni7_1164062_2" "Aspni7_1164062" "Aspni7_1164062_2" "Aspni7_1164062" "22" "NRPS" "Aspergillus niger ATCC 1015" "Aspergillus" "niger ATCC 1015" "Aspni7" "Nigri" "undetermined" "Eurotiomycetes" "Nigri" "A.niger ATCC 1015" "N-type"
"1281" "Aspni7_1164062_3" "Aspni7_1164062" "Aspni7_1164062_3" "Aspni7_1164062" "22" "NRPS" "Aspergillus niger ATCC 1015" "Aspergillus" "niger ATCC 1015" "Aspni7" "Nigri" "undetermined" "Eurotiomycetes" "Nigri" "A.niger ATCC 1015" "N-type"
"1282" "Aspni7_1164062_4" "Aspni7_1164062" "Aspni7_1164062_4" "Aspni7_1164062" "22" "NRPS" "Aspergillus niger ATCC 1015" "Aspergillus" "niger ATCC 1015" "Aspni7" "Nigri" "undetermined" "Eurotiomycetes" "Nigri" "A.niger ATCC 1015" "N-type"
"1283" "Aspni7_1164062_5" "Aspni7_1164062" "Aspni7_1164062_5" "Aspni7_1164062" "22" "NRPS" "Aspergillus niger ATCC 1015" "Aspergillus" "niger ATCC 1015" "Aspni7" "Nigri" "undetermined" "Eurotiomycetes" "Nigri" "A.niger ATCC 1015" "N-type"
"1284" "Aspni7_1166499_1" "Aspni7_1166499" "Aspni7_1166499_1" "Aspni7_1166499" "22" "NRPS" "Aspergillus niger ATCC 1015" "Aspergillus" "niger ATCC 1015" "Aspni7" "Nigri" "undetermined" "Eurotiomycetes" "Nigri" "A.niger ATCC 1015" "N-type"
"1285" "Aspni7_1166499_2" "Aspni7_1166499" "Aspni7_1166499_2" "Aspni7_1166499" "22" "NRPS" "Aspergillus niger ATCC 1015" "Aspergillus" "niger ATCC 1015" "Aspni7" "Nigri" "undetermined" "Eurotiomycetes" "Nigri" "A.niger ATCC 1015" "N-type"
"1286" "Aspni7_1168636_1" "Aspni7_1168636" "Aspni7_1168636_1" "Aspni7_1168636" "22" "NRPS" "Aspergillus niger ATCC 1015" "Aspergillus" "niger ATCC 1015" "Aspni7" "Nigri" "undetermined" "Eurotiomycetes" "Nigri" "A.niger ATCC 1015" "N-type"
"1287" "Aspni7_1168636_2" "Aspni7_1168636" "Aspni7_1168636_2" "Aspni7_1168636" "22" "NRPS" "Aspergillus niger ATCC 1015" "Aspergillus" "niger ATCC 1015" "Aspni7" "Nigri" "undetermined" "Eurotiomycetes" "Nigri" "A.niger ATCC 1015" "N-type"
"1288" "Aspni7_1170655_1" "Aspni7_1170655" "Aspni7_1170655_1" "Aspni7_1170655" "22" "HYBRID" "Aspergillus niger ATCC 1015" "Aspergillus" "niger ATCC 1015" "Aspni7" "Nigri" "undetermined" "Eurotiomycetes" "Nigri" "A.niger ATCC 1015" "P-type"
"1289" "Aspni7_1172138_1" "Aspni7_1172138" "Aspni7_1172138_1" "Aspni7_1172138" "22" "NRPS" "Aspergillus niger ATCC 1015" "Aspergillus" "niger ATCC 1015" "Aspni7" "Nigri" "undetermined" "Eurotiomycetes" "Nigri" "A.niger ATCC 1015" "N-type"
"1290" "Aspni7_1172138_2" "Aspni7_1172138" "Aspni7_1172138_2" "Aspni7_1172138" "22" "NRPS" "Aspergillus niger ATCC 1015" "Aspergillus" "niger ATCC 1015" "Aspni7" "Nigri" "undetermined" "Eurotiomycetes" "Nigri" "A.niger ATCC 1015" "N-type"
"1291" "Aspni7_1172138_3" "Aspni7_1172138" "Aspni7_1172138_3" "Aspni7_1172138" "22" "NRPS" "Aspergillus niger ATCC 1015" "Aspergillus" "niger ATCC 1015" "Aspni7" "Nigri" "undetermined" "Eurotiomycetes" "Nigri" "A.niger ATCC 1015" "N-type"
"1292" "Aspni7_1172138_4" "Aspni7_1172138" "Aspni7_1172138_4" "Aspni7_1172138" "22" "NRPS" "Aspergillus niger ATCC 1015" "Aspergillus" "niger ATCC 1015" "Aspni7" "Nigri" "undetermined" "Eurotiomycetes" "Nigri" "A.niger ATCC 1015" "N-type"
"1293" "Aspni7_1172993_1" "Aspni7_1172993" "Aspni7_1172993_1" "Aspni7_1172993" "22" "NRPS-Like" "Aspergillus niger ATCC 1015" "Aspergillus" "niger ATCC 1015" "Aspni7" "Nigri" "undetermined" "Eurotiomycetes" "Nigri" "A.niger ATCC 1015" "N-type"
"1294" "Aspni7_1177621_1" "Aspni7_1177621" "Aspni7_1177621_1" "Aspni7_1177621" "22" "NRPS-Like" "Aspergillus niger ATCC 1015" "Aspergillus" "niger ATCC 1015" "Aspni7" "Nigri" "undetermined" "Eurotiomycetes" "Nigri" "A.niger ATCC 1015" "N-type"
"1295" "Aspni7_1177761_1" "Aspni7_1177761" "Aspni7_1177761_1" "Aspni7_1177761" "22" "NRPS" "Aspergillus niger ATCC 1015" "Aspergillus" "niger ATCC 1015" "Aspni7" "Nigri" "undetermined" "Eurotiomycetes" "Nigri" "A.niger ATCC 1015" "N-type"
"1296" "Aspni7_1186328_1" "Aspni7_1186328" "Aspni7_1186328_1" "Aspni7_1186328" "22" "NRPS" "Aspergillus niger ATCC 1015" "Aspergillus" "niger ATCC 1015" "Aspni7" "Nigri" "undetermined" "Eurotiomycetes" "Nigri" "A.niger ATCC 1015" "N-type"
"1297" "Aspni7_1186328_2" "Aspni7_1186328" "Aspni7_1186328_2" "Aspni7_1186328" "22" "NRPS" "Aspergillus niger ATCC 1015" "Aspergillus" "niger ATCC 1015" "Aspni7" "Nigri" "undetermined" "Eurotiomycetes" "Nigri" "A.niger ATCC 1015" "N-type"
"1298" "Aspni7_1186328_3" "Aspni7_1186328" "Aspni7_1186328_3" "Aspni7_1186328" "22" "NRPS" "Aspergillus niger ATCC 1015" "Aspergillus" "niger ATCC 1015" "Aspni7" "Nigri" "undetermined" "Eurotiomycetes" "Nigri" "A.niger ATCC 1015" "N-type"
"1299" "Aspni7_1186328_4" "Aspni7_1186328" "Aspni7_1186328_4" "Aspni7_1186328" "22" "NRPS" "Aspergillus niger ATCC 1015" "Aspergillus" "niger ATCC 1015" "Aspni7" "Nigri" "undetermined" "Eurotiomycetes" "Nigri" "A.niger ATCC 1015" "N-type"
"1300" "Aspni7_1186328_5" "Aspni7_1186328" "Aspni7_1186328_5" "Aspni7_1186328" "22" "NRPS" "Aspergillus niger ATCC 1015" "Aspergillus" "niger ATCC 1015" "Aspni7" "Nigri" "undetermined" "Eurotiomycetes" "Nigri" "A.niger ATCC 1015" "N-type"
"1301" "Aspni7_1188722_1" "Aspni7_1188722" "Aspni7_1188722_1" "Aspni7_1188722" "22" "HYBRID" "Aspergillus niger ATCC 1015" "Aspergillus" "niger ATCC 1015" "Aspni7" "Nigri" "undetermined" "Eurotiomycetes" "Nigri" "A.niger ATCC 1015" "P-type"
"1302" "Aspni7_1189171_1" "Aspni7_1189171" "Aspni7_1189171_1" "Aspni7_1189171" "22" "NRPS" "Aspergillus niger ATCC 1015" "Aspergillus" "niger ATCC 1015" "Aspni7" "Nigri" "undetermined" "Eurotiomycetes" "Nigri" "A.niger ATCC 1015" "N-type"
"1303" "Aspni7_1189171_2" "Aspni7_1189171" "Aspni7_1189171_2" "Aspni7_1189171" "22" "NRPS" "Aspergillus niger ATCC 1015" "Aspergillus" "niger ATCC 1015" "Aspni7" "Nigri" "undetermined" "Eurotiomycetes" "Nigri" "A.niger ATCC 1015" "N-type"
"1304" "Aspni7_1189171_3" "Aspni7_1189171" "Aspni7_1189171_3" "Aspni7_1189171" "22" "NRPS" "Aspergillus niger ATCC 1015" "Aspergillus" "niger ATCC 1015" "Aspni7" "Nigri" "undetermined" "Eurotiomycetes" "Nigri" "A.niger ATCC 1015" "N-type"
"1305" "Aspni7_39114_1" "Aspni7_39114" "Aspni7_39114_1" "Aspni7_39114" "22" "NRPS-Like" "Aspergillus niger ATCC 1015" "Aspergillus" "niger ATCC 1015" "Aspni7" "Nigri" "undetermined" "Eurotiomycetes" "Nigri" "A.niger ATCC 1015" "N-type"
"1306" "Aspni7_44571_1" "Aspni7_44571" "Aspni7_44571_1" "Aspni7_44571" "22" "NRPS" "Aspergillus niger ATCC 1015" "Aspergillus" "niger ATCC 1015" "Aspni7" "Nigri" "undetermined" "Eurotiomycetes" "Nigri" "A.niger ATCC 1015" "N-type"
"1307" "Aspni7_44571_2" "Aspni7_44571" "Aspni7_44571_2" "Aspni7_44571" "22" "NRPS" "Aspergillus niger ATCC 1015" "Aspergillus" "niger ATCC 1015" "Aspni7" "Nigri" "undetermined" "Eurotiomycetes" "Nigri" "A.niger ATCC 1015" "N-type"
"1308" "Aspnid1_10275_1" "Aspnid1_10275" "Aspnid1_10275_1" "Aspnid1_10275" "21" "NRPS-Like" "Aspergillus nidulans" "Aspergillus" "nidulans" "Aspnid1" "Nidulantes" "undetermined" "Eurotiomycetes" "Nidulantes" "A.nidulans" "N-type"
"1309" "Aspnid1_10599_1" "Aspnid1_10599" "Aspnid1_10599_1" "Aspnid1_10599" "21" "NRPS-Like" "Aspergillus nidulans" "Aspergillus" "nidulans" "Aspnid1" "Nidulantes" "undetermined" "Eurotiomycetes" "Nidulantes" "A.nidulans" "N-type"
"1310" "Aspnid1_1303_1" "Aspnid1_1303" "Aspnid1_1303_1" "Aspnid1_1303" "21" "NRPS" "Aspergillus nidulans" "Aspergillus" "nidulans" "Aspnid1" "Nidulantes" "undetermined" "Eurotiomycetes" "Nidulantes" "A.nidulans" "N-type"
"1311" "Aspnid1_1303_2" "Aspnid1_1303" "Aspnid1_1303_2" "Aspnid1_1303" "21" "NRPS" "Aspergillus nidulans" "Aspergillus" "nidulans" "Aspnid1" "Nidulantes" "undetermined" "Eurotiomycetes" "Nidulantes" "A.nidulans" "N-type"
"1312" "Aspnid1_1303_3" "Aspnid1_1303" "Aspnid1_1303_3" "Aspnid1_1303" "21" "NRPS" "Aspergillus nidulans" "Aspergillus" "nidulans" "Aspnid1" "Nidulantes" "undetermined" "Eurotiomycetes" "Nidulantes" "A.nidulans" "N-type"
"1313" "Aspnid1_1303_4" "Aspnid1_1303" "Aspnid1_1303_4" "Aspnid1_1303" "21" "NRPS" "Aspergillus nidulans" "Aspergillus" "nidulans" "Aspnid1" "Nidulantes" "undetermined" "Eurotiomycetes" "Nidulantes" "A.nidulans" "N-type"
"1314" "Aspnid1_1303_5" "Aspnid1_1303" "Aspnid1_1303_5" "Aspnid1_1303" "21" "NRPS" "Aspergillus nidulans" "Aspergillus" "nidulans" "Aspnid1" "Nidulantes" "undetermined" "Eurotiomycetes" "Nidulantes" "A.nidulans" "N-type"
"1315" "Aspnid1_1303_6" "Aspnid1_1303" "Aspnid1_1303_6" "Aspnid1_1303" "21" "NRPS" "Aspergillus nidulans" "Aspergillus" "nidulans" "Aspnid1" "Nidulantes" "undetermined" "Eurotiomycetes" "Nidulantes" "A.nidulans" "N-type"
"1316" "Aspnid1_1544_1" "Aspnid1_1544" "Aspnid1_1544_1" "Aspnid1_1544" "21" "NRPS-Like" "Aspergillus nidulans" "Aspergillus" "nidulans" "Aspnid1" "Nidulantes" "undetermined" "Eurotiomycetes" "Nidulantes" "A.nidulans" "N-type"
"1317" "Aspnid1_2208_1" "Aspnid1_2208" "Aspnid1_2208_1" "Aspnid1_2208" "21" "NRPS-Like" "Aspergillus nidulans" "Aspergillus" "nidulans" "Aspnid1" "Nidulantes" "undetermined" "Eurotiomycetes" "Nidulantes" "A.nidulans" "N-type"
"1318" "Aspnid1_2697_1" "Aspnid1_2697" "Aspnid1_2697_1" "Aspnid1_2697" "21" "NRPS" "Aspergillus nidulans" "Aspergillus" "nidulans" "Aspnid1" "Nidulantes" "undetermined" "Eurotiomycetes" "Nidulantes" "A.nidulans" "N-type"
"1319" "Aspnid1_2697_2" "Aspnid1_2697" "Aspnid1_2697_2" "Aspnid1_2697" "21" "NRPS" "Aspergillus nidulans" "Aspergillus" "nidulans" "Aspnid1" "Nidulantes" "undetermined" "Eurotiomycetes" "Nidulantes" "A.nidulans" "N-type"
"1320" "Aspnid1_2698_1" "Aspnid1_2698" "Aspnid1_2698_1" "Aspnid1_2698" "21" "NRPS-Like" "Aspergillus nidulans" "Aspergillus" "nidulans" "Aspnid1" "Nidulantes" "undetermined" "Eurotiomycetes" "Nidulantes" "A.nidulans" "N-type"
"1321" "Aspnid1_309_1" "Aspnid1_309" "Aspnid1_309_1" "Aspnid1_309" "21" "NRPS-Like" "Aspergillus nidulans" "Aspergillus" "nidulans" "Aspnid1" "Nidulantes" "undetermined" "Eurotiomycetes" "Nidulantes" "A.nidulans" "N-type"
"1322" "Aspnid1_3780_1" "Aspnid1_3780" "Aspnid1_3780_1" "Aspnid1_3780" "21" "NRPS-Like" "Aspergillus nidulans" "Aspergillus" "nidulans" "Aspnid1" "Nidulantes" "undetermined" "Eurotiomycetes" "Nidulantes" "A.nidulans" "N-type"
"1323" "Aspnid1_4011_1" "Aspnid1_4011" "Aspnid1_4011_1" "Aspnid1_4011" "21" "NRPS" "Aspergillus nidulans" "Aspergillus" "nidulans" "Aspnid1" "Nidulantes" "undetermined" "Eurotiomycetes" "Nidulantes" "A.nidulans" "N-type"
"1324" "Aspnid1_5080_1" "Aspnid1_5080" "Aspnid1_5080_1" "Aspnid1_5080" "21" "NRPS-Like" "Aspergillus nidulans" "Aspergillus" "nidulans" "Aspnid1" "Nidulantes" "undetermined" "Eurotiomycetes" "Nidulantes" "A.nidulans" "N-type"
"1325" "Aspnid1_5081_1" "Aspnid1_5081" "Aspnid1_5081_1" "Aspnid1_5081" "21" "NRPS" "Aspergillus nidulans" "Aspergillus" "nidulans" "Aspnid1" "Nidulantes" "undetermined" "Eurotiomycetes" "Nidulantes" "A.nidulans" "N-type"
"1326" "Aspnid1_5081_2" "Aspnid1_5081" "Aspnid1_5081_2" "Aspnid1_5081" "21" "NRPS" "Aspergillus nidulans" "Aspergillus" "nidulans" "Aspnid1" "Nidulantes" "undetermined" "Eurotiomycetes" "Nidulantes" "A.nidulans" "N-type"
"1327" "Aspnid1_522_1" "Aspnid1_522" "Aspnid1_522_1" "Aspnid1_522" "21" "NRPS" "Aspergillus nidulans" "Aspergillus" "nidulans" "Aspnid1" "Nidulantes" "undetermined" "Eurotiomycetes" "Nidulantes" "A.nidulans" "N-type"
"1328" "Aspnid1_5447_1" "Aspnid1_5447" "Aspnid1_5447_1" "Aspnid1_5447" "21" "NRPS" "Aspergillus nidulans" "Aspergillus" "nidulans" "Aspnid1" "Nidulantes" "undetermined" "Eurotiomycetes" "Nidulantes" "A.nidulans" "N-type"
"1329" "Aspnid1_5447_2" "Aspnid1_5447" "Aspnid1_5447_2" "Aspnid1_5447" "21" "NRPS" "Aspergillus nidulans" "Aspergillus" "nidulans" "Aspnid1" "Nidulantes" "undetermined" "Eurotiomycetes" "Nidulantes" "A.nidulans" "N-type"
"1330" "Aspnid1_5447_3" "Aspnid1_5447" "Aspnid1_5447_3" "Aspnid1_5447" "21" "NRPS" "Aspergillus nidulans" "Aspergillus" "nidulans" "Aspnid1" "Nidulantes" "undetermined" "Eurotiomycetes" "Nidulantes" "A.nidulans" "N-type"
"1331" "Aspnid1_5447_4" "Aspnid1_5447" "Aspnid1_5447_4" "Aspnid1_5447" "21" "NRPS" "Aspergillus nidulans" "Aspergillus" "nidulans" "Aspnid1" "Nidulantes" "undetermined" "Eurotiomycetes" "Nidulantes" "A.nidulans" "N-type"
"1332" "Aspnid1_6139_1" "Aspnid1_6139" "Aspnid1_6139_1" "Aspnid1_6139" "21" "NRPS" "Aspergillus nidulans" "Aspergillus" "nidulans" "Aspnid1" "Nidulantes" "undetermined" "Eurotiomycetes" "Nidulantes" "A.nidulans" "N-type"
"1333" "Aspnid1_6139_2" "Aspnid1_6139" "Aspnid1_6139_2" "Aspnid1_6139" "21" "NRPS" "Aspergillus nidulans" "Aspergillus" "nidulans" "Aspnid1" "Nidulantes" "undetermined" "Eurotiomycetes" "Nidulantes" "A.nidulans" "N-type"
"1334" "Aspnid1_6139_3" "Aspnid1_6139" "Aspnid1_6139_3" "Aspnid1_6139" "21" "NRPS" "Aspergillus nidulans" "Aspergillus" "nidulans" "Aspnid1" "Nidulantes" "undetermined" "Eurotiomycetes" "Nidulantes" "A.nidulans" "N-type"
"1335" "Aspnid1_6805_1" "Aspnid1_6805" "Aspnid1_6805_1" "Aspnid1_6805" "21" "NRPS" "Aspergillus nidulans" "Aspergillus" "nidulans" "Aspnid1" "Nidulantes" "undetermined" "Eurotiomycetes" "Nidulantes" "A.nidulans" "N-type"
"1336" "Aspnid1_6805_2" "Aspnid1_6805" "Aspnid1_6805_2" "Aspnid1_6805" "21" "NRPS" "Aspergillus nidulans" "Aspergillus" "nidulans" "Aspnid1" "Nidulantes" "undetermined" "Eurotiomycetes" "Nidulantes" "A.nidulans" "N-type"
"1337" "Aspnid1_6805_3" "Aspnid1_6805" "Aspnid1_6805_3" "Aspnid1_6805" "21" "NRPS" "Aspergillus nidulans" "Aspergillus" "nidulans" "Aspnid1" "Nidulantes" "undetermined" "Eurotiomycetes" "Nidulantes" "A.nidulans" "N-type"
"1338" "Aspnid1_6805_4" "Aspnid1_6805" "Aspnid1_6805_4" "Aspnid1_6805" "21" "NRPS" "Aspergillus nidulans" "Aspergillus" "nidulans" "Aspnid1" "Nidulantes" "undetermined" "Eurotiomycetes" "Nidulantes" "A.nidulans" "N-type"
"1339" "Aspnid1_7354_1" "Aspnid1_7354" "Aspnid1_7354_1" "Aspnid1_7354" "21" "NRPS-Like" "Aspergillus nidulans" "Aspergillus" "nidulans" "Aspnid1" "Nidulantes" "undetermined" "Eurotiomycetes" "Nidulantes" "A.nidulans" "N-type"
"1340" "Aspnid1_7774_1" "Aspnid1_7774" "Aspnid1_7774_1" "Aspnid1_7774" "21" "NRPS-Like" "Aspergillus nidulans" "Aspergillus" "nidulans" "Aspnid1" "Nidulantes" "undetermined" "Eurotiomycetes" "Nidulantes" "A.nidulans" "N-type"
"1341" "Aspnid1_8156_1" "Aspnid1_8156" "Aspnid1_8156_1" "Aspnid1_8156" "21" "NRPS-Like" "Aspergillus nidulans" "Aspergillus" "nidulans" "Aspnid1" "Nidulantes" "undetermined" "Eurotiomycetes" "Nidulantes" "A.nidulans" "N-type"
"1342" "Aspnid1_8327_1" "Aspnid1_8327" "Aspnid1_8327_1" "Aspnid1_8327" "21" "NRPS" "Aspergillus nidulans" "Aspergillus" "nidulans" "Aspnid1" "Nidulantes" "Emericellamide" "Eurotiomycetes" "Nidulantes" "A.nidulans" "N-type"
"1343" "Aspnid1_8327_2" "Aspnid1_8327" "Aspnid1_8327_2" "Aspnid1_8327" "21" "NRPS" "Aspergillus nidulans" "Aspergillus" "nidulans" "Aspnid1" "Nidulantes" "Emericellamide" "Eurotiomycetes" "Nidulantes" "A.nidulans" "N-type"
"1344" "Aspnid1_8327_3" "Aspnid1_8327" "Aspnid1_8327_3" "Aspnid1_8327" "21" "NRPS" "Aspergillus nidulans" "Aspergillus" "nidulans" "Aspnid1" "Nidulantes" "Emericellamide" "Eurotiomycetes" "Nidulantes" "A.nidulans" "N-type"
"1345" "Aspnid1_8327_4" "Aspnid1_8327" "Aspnid1_8327_4" "Aspnid1_8327" "21" "NRPS" "Aspergillus nidulans" "Aspergillus" "nidulans" "Aspnid1" "Nidulantes" "Emericellamide" "Eurotiomycetes" "Nidulantes" "A.nidulans" "N-type"
"1346" "Aspnid1_8327_5" "Aspnid1_8327" "Aspnid1_8327_5" "Aspnid1_8327" "21" "NRPS" "Aspergillus nidulans" "Aspergillus" "nidulans" "Aspnid1" "Nidulantes" "Emericellamide" "Eurotiomycetes" "Nidulantes" "A.nidulans" "N-type"
"1347" "Aspnid1_8419_1" "Aspnid1_8419" "Aspnid1_8419_1" "Aspnid1_8419" "21" "NRPS" "Aspergillus nidulans" "Aspergillus" "nidulans" "Aspnid1" "Nidulantes" "undetermined" "Eurotiomycetes" "Nidulantes" "A.nidulans" "N-type"
"1348" "Aspnid1_8419_2" "Aspnid1_8419" "Aspnid1_8419_2" "Aspnid1_8419" "21" "NRPS" "Aspergillus nidulans" "Aspergillus" "nidulans" "Aspnid1" "Nidulantes" "undetermined" "Eurotiomycetes" "Nidulantes" "A.nidulans" "N-type"
"1349" "Aspnid1_8696_1" "Aspnid1_8696" "Aspnid1_8696_1" "Aspnid1_8696" "21" "NRPS-Like" "Aspergillus nidulans" "Aspergillus" "nidulans" "Aspnid1" "Nidulantes" "undetermined" "Eurotiomycetes" "Nidulantes" "A.nidulans" "N-type"
"1350" "Aspnid1_9227_1" "Aspnid1_9227" "Aspnid1_9227_1" "Aspnid1_9227" "21" "NRPS-Like" "Aspergillus nidulans" "Aspergillus" "nidulans" "Aspnid1" "Nidulantes" "undetermined" "Eurotiomycetes" "Nidulantes" "A.nidulans" "N-type"
"1351" "Aspnid1_9549_1" "Aspnid1_9549" "Aspnid1_9549_1" "Aspnid1_9549" "21" "NRPS-Like" "Aspergillus nidulans" "Aspergillus" "nidulans" "Aspnid1" "Nidulantes" "undetermined" "Eurotiomycetes" "Nidulantes" "A.nidulans" "N-type"
"1352" "Aspnid1_9564_1" "Aspnid1_9564" "Aspnid1_9564_1" "Aspnid1_9564" "21" "NRPS" "Aspergillus nidulans" "Aspergillus" "nidulans" "Aspnid1" "Nidulantes" "undetermined" "Eurotiomycetes" "Nidulantes" "A.nidulans" "N-type"
"1353" "Aspnid1_9564_2" "Aspnid1_9564" "Aspnid1_9564_2" "Aspnid1_9564" "21" "NRPS" "Aspergillus nidulans" "Aspergillus" "nidulans" "Aspnid1" "Nidulantes" "undetermined" "Eurotiomycetes" "Nidulantes" "A.nidulans" "N-type"
"1354" "Aspnid1_9564_3" "Aspnid1_9564" "Aspnid1_9564_3" "Aspnid1_9564" "21" "NRPS" "Aspergillus nidulans" "Aspergillus" "nidulans" "Aspnid1" "Nidulantes" "undetermined" "Eurotiomycetes" "Nidulantes" "A.nidulans" "N-type"
"1355" "Aspnid1_9705_1" "Aspnid1_9705" "Aspnid1_9705_1" "Aspnid1_9705" "21" "HYBRID" "Aspergillus nidulans" "Aspergillus" "nidulans" "Aspnid1" "Nidulantes" "Aspyridone" "Eurotiomycetes" "Nidulantes" "A.nidulans" "P-type"
"1356" "Aspnid1_9811_1" "Aspnid1_9811" "Aspnid1_9811_1" "Aspnid1_9811" "21" "NRPS" "Aspergillus nidulans" "Aspergillus" "nidulans" "Aspnid1" "Nidulantes" "undetermined" "Eurotiomycetes" "Nidulantes" "A.nidulans" "N-type"
"1357" "Aspnid1_9822_1" "Aspnid1_9822" "Aspnid1_9822_1" "Aspnid1_9822" "21" "NRPS-Like" "Aspergillus nidulans" "Aspergillus" "nidulans" "Aspnid1" "Nidulantes" "Terrequinone" "Eurotiomycetes" "Nidulantes" "A.nidulans" "N-type"
"1358" "Aspnov1_206150_1" "Aspnov1_206150" "Aspnov1_206150_1" "Aspnov1_206150" "26" "NRPS-Like" "Aspergillus novofumigatus" "Aspergillus" "novofumigatus" "Aspnov1" "Fumigati" "undetermined" "Eurotiomycetes" "Fumigati" "A.novofumigatus" "N-type"
"1359" "Aspnov1_374431_1" "Aspnov1_374431" "Aspnov1_374431_1" "Aspnov1_374431" "26" "NRPS" "Aspergillus novofumigatus" "Aspergillus" "novofumigatus" "Aspnov1" "Fumigati" "undetermined" "Eurotiomycetes" "Fumigati" "A.novofumigatus" "N-type"
"1360" "Aspnov1_374431_2" "Aspnov1_374431" "Aspnov1_374431_2" "Aspnov1_374431" "26" "NRPS" "Aspergillus novofumigatus" "Aspergillus" "novofumigatus" "Aspnov1" "Fumigati" "undetermined" "Eurotiomycetes" "Fumigati" "A.novofumigatus" "N-type"
"1361" "Aspnov1_377555_1" "Aspnov1_377555" "Aspnov1_377555_1" "Aspnov1_377555" "26" "NRPS-Like" "Aspergillus novofumigatus" "Aspergillus" "novofumigatus" "Aspnov1" "Fumigati" "undetermined" "Eurotiomycetes" "Fumigati" "A.novofumigatus" "N-type"
"1362" "Aspnov1_380384_1" "Aspnov1_380384" "Aspnov1_380384_1" "Aspnov1_380384" "26" "NRPS" "Aspergillus novofumigatus" "Aspergillus" "novofumigatus" "Aspnov1" "Fumigati" "undetermined" "Eurotiomycetes" "Fumigati" "A.novofumigatus" "N-type"
"1363" "Aspnov1_404104_1" "Aspnov1_404104" "Aspnov1_404104_1" "Aspnov1_404104" "26" "NRPS" "Aspergillus novofumigatus" "Aspergillus" "novofumigatus" "Aspnov1" "Fumigati" "undetermined" "Eurotiomycetes" "Fumigati" "A.novofumigatus" "N-type"
"1364" "Aspnov1_404104_2" "Aspnov1_404104" "Aspnov1_404104_2" "Aspnov1_404104" "26" "NRPS" "Aspergillus novofumigatus" "Aspergillus" "novofumigatus" "Aspnov1" "Fumigati" "undetermined" "Eurotiomycetes" "Fumigati" "A.novofumigatus" "N-type"
"1365" "Aspnov1_425495_1" "Aspnov1_425495" "Aspnov1_425495_1" "Aspnov1_425495" "26" "NRPS" "Aspergillus novofumigatus" "Aspergillus" "novofumigatus" "Aspnov1" "Fumigati" "undetermined" "Eurotiomycetes" "Fumigati" "A.novofumigatus" "N-type"
"1366" "Aspnov1_425623_1" "Aspnov1_425623" "Aspnov1_425623_1" "Aspnov1_425623" "26" "NRPS" "Aspergillus novofumigatus" "Aspergillus" "novofumigatus" "Aspnov1" "Fumigati" "undetermined" "Eurotiomycetes" "Fumigati" "A.novofumigatus" "N-type"
"1367" "Aspnov1_434415_1" "Aspnov1_434415" "Aspnov1_434415_1" "Aspnov1_434415" "26" "HYBRID" "Aspergillus novofumigatus" "Aspergillus" "novofumigatus" "Aspnov1" "Fumigati" "Pseurotin" "Eurotiomycetes" "Fumigati" "A.novofumigatus" "P-type"
"1368" "Aspnov1_435834_1" "Aspnov1_435834" "Aspnov1_435834_1" "Aspnov1_435834" "26" "NRPS" "Aspergillus novofumigatus" "Aspergillus" "novofumigatus" "Aspnov1" "Fumigati" "undetermined" "Eurotiomycetes" "Fumigati" "A.novofumigatus" "N-type"
"1369" "Aspnov1_435834_2" "Aspnov1_435834" "Aspnov1_435834_2" "Aspnov1_435834" "26" "NRPS" "Aspergillus novofumigatus" "Aspergillus" "novofumigatus" "Aspnov1" "Fumigati" "undetermined" "Eurotiomycetes" "Fumigati" "A.novofumigatus" "N-type"
"1370" "Aspnov1_439078_1" "Aspnov1_439078" "Aspnov1_439078_1" "Aspnov1_439078" "26" "NRPS-Like" "Aspergillus novofumigatus" "Aspergillus" "novofumigatus" "Aspnov1" "Fumigati" "undetermined" "Eurotiomycetes" "Fumigati" "A.novofumigatus" "N-type"
"1371" "Aspnov1_446394_1" "Aspnov1_446394" "Aspnov1_446394_1" "Aspnov1_446394" "26" "NRPS" "Aspergillus novofumigatus" "Aspergillus" "novofumigatus" "Aspnov1" "Fumigati" "Hexadehydro-astechrome" "Eurotiomycetes" "Fumigati" "A.novofumigatus" "N-type"
"1372" "Aspnov1_446394_2" "Aspnov1_446394" "Aspnov1_446394_2" "Aspnov1_446394" "26" "NRPS" "Aspergillus novofumigatus" "Aspergillus" "novofumigatus" "Aspnov1" "Fumigati" "Hexadehydro-astechrome" "Eurotiomycetes" "Fumigati" "A.novofumigatus" "N-type"
"1373" "Aspnov1_448608_1" "Aspnov1_448608" "Aspnov1_448608_1" "Aspnov1_448608" "26" "HYBRID" "Aspergillus novofumigatus" "Aspergillus" "novofumigatus" "Aspnov1" "Fumigati" "Chaetoglobosin" "Eurotiomycetes" "Fumigati" "A.novofumigatus" "P-type"
"1374" "Aspnov1_449186_1" "Aspnov1_449186" "Aspnov1_449186_1" "Aspnov1_449186" "26" "NRPS" "Aspergillus novofumigatus" "Aspergillus" "novofumigatus" "Aspnov1" "Fumigati" "undetermined" "Eurotiomycetes" "Fumigati" "A.novofumigatus" "N-type"
"1375" "Aspnov1_450581_1" "Aspnov1_450581" "Aspnov1_450581_1" "Aspnov1_450581" "26" "NRPS" "Aspergillus novofumigatus" "Aspergillus" "novofumigatus" "Aspnov1" "Fumigati" "undetermined" "Eurotiomycetes" "Fumigati" "A.novofumigatus" "N-type"
"1376" "Aspnov1_450581_2" "Aspnov1_450581" "Aspnov1_450581_2" "Aspnov1_450581" "26" "NRPS" "Aspergillus novofumigatus" "Aspergillus" "novofumigatus" "Aspnov1" "Fumigati" "undetermined" "Eurotiomycetes" "Fumigati" "A.novofumigatus" "N-type"
"1377" "Aspnov1_450581_3" "Aspnov1_450581" "Aspnov1_450581_3" "Aspnov1_450581" "26" "NRPS" "Aspergillus novofumigatus" "Aspergillus" "novofumigatus" "Aspnov1" "Fumigati" "undetermined" "Eurotiomycetes" "Fumigati" "A.novofumigatus" "N-type"
"1378" "Aspnov1_450899_1" "Aspnov1_450899" "Aspnov1_450899_1" "Aspnov1_450899" "26" "NRPS" "Aspergillus novofumigatus" "Aspergillus" "novofumigatus" "Aspnov1" "Fumigati" "undetermined" "Eurotiomycetes" "Fumigati" "A.novofumigatus" "N-type"
"1379" "Aspnov1_450899_2" "Aspnov1_450899" "Aspnov1_450899_2" "Aspnov1_450899" "26" "NRPS" "Aspergillus novofumigatus" "Aspergillus" "novofumigatus" "Aspnov1" "Fumigati" "undetermined" "Eurotiomycetes" "Fumigati" "A.novofumigatus" "N-type"
"1380" "Aspnov1_450899_3" "Aspnov1_450899" "Aspnov1_450899_3" "Aspnov1_450899" "26" "NRPS" "Aspergillus novofumigatus" "Aspergillus" "novofumigatus" "Aspnov1" "Fumigati" "undetermined" "Eurotiomycetes" "Fumigati" "A.novofumigatus" "N-type"
"1381" "Aspnov1_454137_1" "Aspnov1_454137" "Aspnov1_454137_1" "Aspnov1_454137" "26" "NRPS" "Aspergillus novofumigatus" "Aspergillus" "novofumigatus" "Aspnov1" "Fumigati" "undetermined" "Eurotiomycetes" "Fumigati" "A.novofumigatus" "N-type"
"1382" "Aspnov1_454988_1" "Aspnov1_454988" "Aspnov1_454988_1" "Aspnov1_454988" "26" "HYBRID" "Aspergillus novofumigatus" "Aspergillus" "novofumigatus" "Aspnov1" "Fumigati" "undetermined" "Eurotiomycetes" "Fumigati" "A.novofumigatus" "P-type"
"1383" "Aspnov1_455269_1" "Aspnov1_455269" "Aspnov1_455269_1" "Aspnov1_455269" "26" "NRPS" "Aspergillus novofumigatus" "Aspergillus" "novofumigatus" "Aspnov1" "Fumigati" "undetermined" "Eurotiomycetes" "Fumigati" "A.novofumigatus" "N-type"
"1384" "Aspnov1_458446_1" "Aspnov1_458446" "Aspnov1_458446_1" "Aspnov1_458446" "26" "NRPS" "Aspergillus novofumigatus" "Aspergillus" "novofumigatus" "Aspnov1" "Fumigati" "undetermined" "Eurotiomycetes" "Fumigati" "A.novofumigatus" "N-type"
"1385" "Aspnov1_458446_2" "Aspnov1_458446" "Aspnov1_458446_2" "Aspnov1_458446" "26" "NRPS" "Aspergillus novofumigatus" "Aspergillus" "novofumigatus" "Aspnov1" "Fumigati" "undetermined" "Eurotiomycetes" "Fumigati" "A.novofumigatus" "N-type"
"1386" "Aspnov1_458966_1" "Aspnov1_458966" "Aspnov1_458966_1" "Aspnov1_458966" "26" "NRPS" "Aspergillus novofumigatus" "Aspergillus" "novofumigatus" "Aspnov1" "Fumigati" "undetermined" "Eurotiomycetes" "Fumigati" "A.novofumigatus" "N-type"
"1387" "Aspnov1_471730_1" "Aspnov1_471730" "Aspnov1_471730_1" "Aspnov1_471730" "26" "NRPS-Like" "Aspergillus novofumigatus" "Aspergillus" "novofumigatus" "Aspnov1" "Fumigati" "undetermined" "Eurotiomycetes" "Fumigati" "A.novofumigatus" "N-type"
"1388" "Aspnov1_504080_1" "Aspnov1_504080" "Aspnov1_504080_1" "Aspnov1_504080" "26" "NRPS" "Aspergillus novofumigatus" "Aspergillus" "novofumigatus" "Aspnov1" "Fumigati" "undetermined" "Eurotiomycetes" "Fumigati" "A.novofumigatus" "N-type"
"1389" "Aspnov1_504080_2" "Aspnov1_504080" "Aspnov1_504080_2" "Aspnov1_504080" "26" "NRPS" "Aspergillus novofumigatus" "Aspergillus" "novofumigatus" "Aspnov1" "Fumigati" "undetermined" "Eurotiomycetes" "Fumigati" "A.novofumigatus" "N-type"
"1390" "Aspnov1_504080_3" "Aspnov1_504080" "Aspnov1_504080_3" "Aspnov1_504080" "26" "NRPS" "Aspergillus novofumigatus" "Aspergillus" "novofumigatus" "Aspnov1" "Fumigati" "undetermined" "Eurotiomycetes" "Fumigati" "A.novofumigatus" "N-type"
"1391" "Aspnov1_504080_4" "Aspnov1_504080" "Aspnov1_504080_4" "Aspnov1_504080" "26" "NRPS" "Aspergillus novofumigatus" "Aspergillus" "novofumigatus" "Aspnov1" "Fumigati" "undetermined" "Eurotiomycetes" "Fumigati" "A.novofumigatus" "N-type"
"1392" "Aspnov1_504080_5" "Aspnov1_504080" "Aspnov1_504080_5" "Aspnov1_504080" "26" "NRPS" "Aspergillus novofumigatus" "Aspergillus" "novofumigatus" "Aspnov1" "Fumigati" "undetermined" "Eurotiomycetes" "Fumigati" "A.novofumigatus" "N-type"
"1393" "Aspnov1_505534_1" "Aspnov1_505534" "Aspnov1_505534_1" "Aspnov1_505534" "26" "NRPS" "Aspergillus novofumigatus" "Aspergillus" "novofumigatus" "Aspnov1" "Fumigati" "undetermined" "Eurotiomycetes" "Fumigati" "A.novofumigatus" "N-type"
"1394" "Aspnov1_506779_1" "Aspnov1_506779" "Aspnov1_506779_1" "Aspnov1_506779" "26" "NRPS" "Aspergillus novofumigatus" "Aspergillus" "novofumigatus" "Aspnov1" "Fumigati" "undetermined" "Eurotiomycetes" "Fumigati" "A.novofumigatus" "N-type"
"1395" "Aspnov1_506779_2" "Aspnov1_506779" "Aspnov1_506779_2" "Aspnov1_506779" "26" "NRPS" "Aspergillus novofumigatus" "Aspergillus" "novofumigatus" "Aspnov1" "Fumigati" "undetermined" "Eurotiomycetes" "Fumigati" "A.novofumigatus" "N-type"
"1396" "Aspnov1_507323_1" "Aspnov1_507323" "Aspnov1_507323_1" "Aspnov1_507323" "26" "NRPS" "Aspergillus novofumigatus" "Aspergillus" "novofumigatus" "Aspnov1" "Fumigati" "undetermined" "Eurotiomycetes" "Fumigati" "A.novofumigatus" "N-type"
"1397" "Aspnov1_507323_2" "Aspnov1_507323" "Aspnov1_507323_2" "Aspnov1_507323" "26" "NRPS" "Aspergillus novofumigatus" "Aspergillus" "novofumigatus" "Aspnov1" "Fumigati" "undetermined" "Eurotiomycetes" "Fumigati" "A.novofumigatus" "N-type"
"1398" "Aspnov1_507323_3" "Aspnov1_507323" "Aspnov1_507323_3" "Aspnov1_507323" "26" "NRPS" "Aspergillus novofumigatus" "Aspergillus" "novofumigatus" "Aspnov1" "Fumigati" "undetermined" "Eurotiomycetes" "Fumigati" "A.novofumigatus" "N-type"
"1399" "Aspnov1_507550_1" "Aspnov1_507550" "Aspnov1_507550_1" "Aspnov1_507550" "26" "HYBRID" "Aspergillus novofumigatus" "Aspergillus" "novofumigatus" "Aspnov1" "Fumigati" "undetermined" "Eurotiomycetes" "Fumigati" "A.novofumigatus" "P-type"
"1400" "Aspnov1_507588_1" "Aspnov1_507588" "Aspnov1_507588_1" "Aspnov1_507588" "26" "NRPS" "Aspergillus novofumigatus" "Aspergillus" "novofumigatus" "Aspnov1" "Fumigati" "undetermined" "Eurotiomycetes" "Fumigati" "A.novofumigatus" "N-type"
"1401" "Aspnov1_511160_1" "Aspnov1_511160" "Aspnov1_511160_1" "Aspnov1_511160" "26" "NRPS" "Aspergillus novofumigatus" "Aspergillus" "novofumigatus" "Aspnov1" "Fumigati" "undetermined" "Eurotiomycetes" "Fumigati" "A.novofumigatus" "N-type"
"1402" "Aspnov1_511160_2" "Aspnov1_511160" "Aspnov1_511160_2" "Aspnov1_511160" "26" "NRPS" "Aspergillus novofumigatus" "Aspergillus" "novofumigatus" "Aspnov1" "Fumigati" "undetermined" "Eurotiomycetes" "Fumigati" "A.novofumigatus" "N-type"
"1403" "Aspnov1_511255_1" "Aspnov1_511255" "Aspnov1_511255_1" "Aspnov1_511255" "26" "NRPS-Like" "Aspergillus novofumigatus" "Aspergillus" "novofumigatus" "Aspnov1" "Fumigati" "undetermined" "Eurotiomycetes" "Fumigati" "A.novofumigatus" "N-type"
"1404" "Aspoch1_345758_1" "Aspoch1_345758" "Aspoch1_345758_1" "Aspoch1_345758" "27" "NRPS-Like" "Aspergillus ochraceoroseus" "Aspergillus" "ochraceoroseus" "Aspoch1" "Ochraceorosei" "undetermined" "Eurotiomycetes" "Ochraceorosei" "A.ochraceoroseus" "N-type"
"1405" "Aspoch1_42274_1" "Aspoch1_42274" "Aspoch1_42274_1" "Aspoch1_42274" "27" "NRPS-Like" "Aspergillus ochraceoroseus" "Aspergillus" "ochraceoroseus" "Aspoch1" "Ochraceorosei" "undetermined" "Eurotiomycetes" "Ochraceorosei" "A.ochraceoroseus" "N-type"
"1406" "Aspoch1_431713_1" "Aspoch1_431713" "Aspoch1_431713_1" "Aspoch1_431713" "27" "NRPS" "Aspergillus ochraceoroseus" "Aspergillus" "ochraceoroseus" "Aspoch1" "Ochraceorosei" "undetermined" "Eurotiomycetes" "Ochraceorosei" "A.ochraceoroseus" "N-type"
"1407" "Aspoch1_431713_2" "Aspoch1_431713" "Aspoch1_431713_2" "Aspoch1_431713" "27" "NRPS" "Aspergillus ochraceoroseus" "Aspergillus" "ochraceoroseus" "Aspoch1" "Ochraceorosei" "undetermined" "Eurotiomycetes" "Ochraceorosei" "A.ochraceoroseus" "N-type"
"1408" "Aspoch1_431713_3" "Aspoch1_431713" "Aspoch1_431713_3" "Aspoch1_431713" "27" "NRPS" "Aspergillus ochraceoroseus" "Aspergillus" "ochraceoroseus" "Aspoch1" "Ochraceorosei" "undetermined" "Eurotiomycetes" "Ochraceorosei" "A.ochraceoroseus" "N-type"
"1409" "Aspoch1_436209_1" "Aspoch1_436209" "Aspoch1_436209_1" "Aspoch1_436209" "27" "NRPS" "Aspergillus ochraceoroseus" "Aspergillus" "ochraceoroseus" "Aspoch1" "Ochraceorosei" "undetermined" "Eurotiomycetes" "Ochraceorosei" "A.ochraceoroseus" "N-type"
"1410" "Aspoch1_437861_1" "Aspoch1_437861" "Aspoch1_437861_1" "Aspoch1_437861" "27" "NRPS" "Aspergillus ochraceoroseus" "Aspergillus" "ochraceoroseus" "Aspoch1" "Ochraceorosei" "undetermined" "Eurotiomycetes" "Ochraceorosei" "A.ochraceoroseus" "N-type"
"1411" "Aspoch1_471215_1" "Aspoch1_471215" "Aspoch1_471215_1" "Aspoch1_471215" "27" "NRPS" "Aspergillus ochraceoroseus" "Aspergillus" "ochraceoroseus" "Aspoch1" "Ochraceorosei" "undetermined" "Eurotiomycetes" "Ochraceorosei" "A.ochraceoroseus" "N-type"
"1412" "Aspoch1_471215_2" "Aspoch1_471215" "Aspoch1_471215_2" "Aspoch1_471215" "27" "NRPS" "Aspergillus ochraceoroseus" "Aspergillus" "ochraceoroseus" "Aspoch1" "Ochraceorosei" "undetermined" "Eurotiomycetes" "Ochraceorosei" "A.ochraceoroseus" "N-type"
"1413" "Aspoch1_473649_1" "Aspoch1_473649" "Aspoch1_473649_1" "Aspoch1_473649" "27" "NRPS" "Aspergillus ochraceoroseus" "Aspergillus" "ochraceoroseus" "Aspoch1" "Ochraceorosei" "undetermined" "Eurotiomycetes" "Ochraceorosei" "A.ochraceoroseus" "N-type"
"1414" "Aspoch1_473649_2" "Aspoch1_473649" "Aspoch1_473649_2" "Aspoch1_473649" "27" "NRPS" "Aspergillus ochraceoroseus" "Aspergillus" "ochraceoroseus" "Aspoch1" "Ochraceorosei" "undetermined" "Eurotiomycetes" "Ochraceorosei" "A.ochraceoroseus" "N-type"
"1415" "Aspoch1_473649_3" "Aspoch1_473649" "Aspoch1_473649_3" "Aspoch1_473649" "27" "NRPS" "Aspergillus ochraceoroseus" "Aspergillus" "ochraceoroseus" "Aspoch1" "Ochraceorosei" "undetermined" "Eurotiomycetes" "Ochraceorosei" "A.ochraceoroseus" "N-type"
"1416" "Aspoch1_473649_4" "Aspoch1_473649" "Aspoch1_473649_4" "Aspoch1_473649" "27" "NRPS" "Aspergillus ochraceoroseus" "Aspergillus" "ochraceoroseus" "Aspoch1" "Ochraceorosei" "undetermined" "Eurotiomycetes" "Ochraceorosei" "A.ochraceoroseus" "N-type"
"1417" "Aspoch1_484695_1" "Aspoch1_484695" "Aspoch1_484695_1" "Aspoch1_484695" "27" "HYBRID" "Aspergillus ochraceoroseus" "Aspergillus" "ochraceoroseus" "Aspoch1" "Ochraceorosei" "undetermined" "Eurotiomycetes" "Ochraceorosei" "A.ochraceoroseus" "P-type"
"1418" "Aspoch1_492959_1" "Aspoch1_492959" "Aspoch1_492959_1" "Aspoch1_492959" "27" "HYBRID" "Aspergillus ochraceoroseus" "Aspergillus" "ochraceoroseus" "Aspoch1" "Ochraceorosei" "undetermined" "Eurotiomycetes" "Ochraceorosei" "A.ochraceoroseus" "P-type"
"1419" "Aspoch1_496127_1" "Aspoch1_496127" "Aspoch1_496127_1" "Aspoch1_496127" "27" "NRPS" "Aspergillus ochraceoroseus" "Aspergillus" "ochraceoroseus" "Aspoch1" "Ochraceorosei" "undetermined" "Eurotiomycetes" "Ochraceorosei" "A.ochraceoroseus" "N-type"
"1420" "Aspoch1_496127_2" "Aspoch1_496127" "Aspoch1_496127_2" "Aspoch1_496127" "27" "NRPS" "Aspergillus ochraceoroseus" "Aspergillus" "ochraceoroseus" "Aspoch1" "Ochraceorosei" "undetermined" "Eurotiomycetes" "Ochraceorosei" "A.ochraceoroseus" "N-type"
"1421" "Aspoch1_508351_1" "Aspoch1_508351" "Aspoch1_508351_1" "Aspoch1_508351" "27" "NRPS" "Aspergillus ochraceoroseus" "Aspergillus" "ochraceoroseus" "Aspoch1" "Ochraceorosei" "undetermined" "Eurotiomycetes" "Ochraceorosei" "A.ochraceoroseus" "N-type"
"1422" "Aspoch1_518401_1" "Aspoch1_518401" "Aspoch1_518401_1" "Aspoch1_518401" "27" "NRPS-Like" "Aspergillus ochraceoroseus" "Aspergillus" "ochraceoroseus" "Aspoch1" "Ochraceorosei" "undetermined" "Eurotiomycetes" "Ochraceorosei" "A.ochraceoroseus" "N-type"
"1423" "Aspoch1_535171_1" "Aspoch1_535171" "Aspoch1_535171_1" "Aspoch1_535171" "27" "NRPS-Like" "Aspergillus ochraceoroseus" "Aspergillus" "ochraceoroseus" "Aspoch1" "Ochraceorosei" "undetermined" "Eurotiomycetes" "Ochraceorosei" "A.ochraceoroseus" "N-type"
"1424" "Aspoch1_552714_1" "Aspoch1_552714" "Aspoch1_552714_1" "Aspoch1_552714" "27" "NRPS" "Aspergillus ochraceoroseus" "Aspergillus" "ochraceoroseus" "Aspoch1" "Ochraceorosei" "undetermined" "Eurotiomycetes" "Ochraceorosei" "A.ochraceoroseus" "N-type"
"1425" "Aspoch1_560150_1" "Aspoch1_560150" "Aspoch1_560150_1" "Aspoch1_560150" "27" "NRPS" "Aspergillus ochraceoroseus" "Aspergillus" "ochraceoroseus" "Aspoch1" "Ochraceorosei" "undetermined" "Eurotiomycetes" "Ochraceorosei" "A.ochraceoroseus" "N-type"
"1426" "Aspor1_10039_1" "Aspor1_10039" "Aspor1_10039_1" "Aspor1_10039" "28" "NRPS" "Aspergillus oryzae" "Aspergillus" "oryzae" "Aspor1" "Flavi" "undetermined" "Eurotiomycetes" "Flavi" "A.oryzae" "N-type"
"1427" "Aspor1_10039_2" "Aspor1_10039" "Aspor1_10039_2" "Aspor1_10039" "28" "NRPS" "Aspergillus oryzae" "Aspergillus" "oryzae" "Aspor1" "Flavi" "undetermined" "Eurotiomycetes" "Flavi" "A.oryzae" "N-type"
"1428" "Aspor1_10039_3" "Aspor1_10039" "Aspor1_10039_3" "Aspor1_10039" "28" "NRPS" "Aspergillus oryzae" "Aspergillus" "oryzae" "Aspor1" "Flavi" "undetermined" "Eurotiomycetes" "Flavi" "A.oryzae" "N-type"
"1429" "Aspor1_10039_5" "Aspor1_10039" "Aspor1_10039_5" "Aspor1_10039" "28" "NRPS" "Aspergillus oryzae" "Aspergillus" "oryzae" "Aspor1" "Flavi" "undetermined" "Eurotiomycetes" "Flavi" "A.oryzae" "N-type"
"1430" "Aspor1_10278_1" "Aspor1_10278" "Aspor1_10278_1" "Aspor1_10278" "28" "NRPS-Like" "Aspergillus oryzae" "Aspergillus" "oryzae" "Aspor1" "Flavi" "undetermined" "Eurotiomycetes" "Flavi" "A.oryzae" "N-type"
"1431" "Aspor1_11046_1" "Aspor1_11046" "Aspor1_11046_1" "Aspor1_11046" "28" "NRPS" "Aspergillus oryzae" "Aspergillus" "oryzae" "Aspor1" "Flavi" "undetermined" "Eurotiomycetes" "Flavi" "A.oryzae" "N-type"
"1432" "Aspor1_11046_2" "Aspor1_11046" "Aspor1_11046_2" "Aspor1_11046" "28" "NRPS" "Aspergillus oryzae" "Aspergillus" "oryzae" "Aspor1" "Flavi" "undetermined" "Eurotiomycetes" "Flavi" "A.oryzae" "N-type"
"1433" "Aspor1_11046_3" "Aspor1_11046" "Aspor1_11046_3" "Aspor1_11046" "28" "NRPS" "Aspergillus oryzae" "Aspergillus" "oryzae" "Aspor1" "Flavi" "undetermined" "Eurotiomycetes" "Flavi" "A.oryzae" "N-type"
"1434" "Aspor1_11046_4" "Aspor1_11046" "Aspor1_11046_4" "Aspor1_11046" "28" "NRPS" "Aspergillus oryzae" "Aspergillus" "oryzae" "Aspor1" "Flavi" "undetermined" "Eurotiomycetes" "Flavi" "A.oryzae" "N-type"
"1435" "Aspor1_11154_1" "Aspor1_11154" "Aspor1_11154_1" "Aspor1_11154" "28" "HYBRID" "Aspergillus oryzae" "Aspergillus" "oryzae" "Aspor1" "Flavi" "undetermined" "Eurotiomycetes" "Flavi" "A.oryzae" "P-type"
"1436" "Aspor1_11155_1" "Aspor1_11155" "Aspor1_11155_1" "Aspor1_11155" "28" "NRPS" "Aspergillus oryzae" "Aspergillus" "oryzae" "Aspor1" "Flavi" "undetermined" "Eurotiomycetes" "Flavi" "A.oryzae" "N-type"
"1437" "Aspor1_11207_1" "Aspor1_11207" "Aspor1_11207_1" "Aspor1_11207" "28" "NRPS" "Aspergillus oryzae" "Aspergillus" "oryzae" "Aspor1" "Flavi" "Ferrichrome" "Eurotiomycetes" "Flavi" "A.oryzae" "N-type"
"1438" "Aspor1_11594_1" "Aspor1_11594" "Aspor1_11594_1" "Aspor1_11594" "28" "NRPS-Like" "Aspergillus oryzae" "Aspergillus" "oryzae" "Aspor1" "Flavi" "undetermined" "Eurotiomycetes" "Flavi" "A.oryzae" "N-type"
"1439" "Aspor1_11656_1" "Aspor1_11656" "Aspor1_11656_1" "Aspor1_11656" "28" "NRPS-Like" "Aspergillus oryzae" "Aspergillus" "oryzae" "Aspor1" "Flavi" "undetermined" "Eurotiomycetes" "Flavi" "A.oryzae" "N-type"
"1440" "Aspor1_1168_1" "Aspor1_1168" "Aspor1_1168_1" "Aspor1_1168" "28" "NRPS" "Aspergillus oryzae" "Aspergillus" "oryzae" "Aspor1" "Flavi" "undetermined" "Eurotiomycetes" "Flavi" "A.oryzae" "N-type"
"1441" "Aspor1_11715_1" "Aspor1_11715" "Aspor1_11715_1" "Aspor1_11715" "28" "NRPS-Like" "Aspergillus oryzae" "Aspergillus" "oryzae" "Aspor1" "Flavi" "undetermined" "Eurotiomycetes" "Flavi" "A.oryzae" "N-type"
"1442" "Aspor1_1202_1" "Aspor1_1202" "Aspor1_1202_1" "Aspor1_1202" "28" "NRPS-Like" "Aspergillus oryzae" "Aspergillus" "oryzae" "Aspor1" "Flavi" "undetermined" "Eurotiomycetes" "Flavi" "A.oryzae" "N-type"
"1443" "Aspor1_1425_1" "Aspor1_1425" "Aspor1_1425_1" "Aspor1_1425" "28" "NRPS-Like" "Aspergillus oryzae" "Aspergillus" "oryzae" "Aspor1" "Flavi" "undetermined" "Eurotiomycetes" "Flavi" "A.oryzae" "N-type"
"1444" "Aspor1_1427_1" "Aspor1_1427" "Aspor1_1427_1" "Aspor1_1427" "28" "NRPS-Like" "Aspergillus oryzae" "Aspergillus" "oryzae" "Aspor1" "Flavi" "undetermined" "Eurotiomycetes" "Flavi" "A.oryzae" "N-type"
"1445" "Aspor1_2039_1" "Aspor1_2039" "Aspor1_2039_1" "Aspor1_2039" "28" "NRPS-Like" "Aspergillus oryzae" "Aspergillus" "oryzae" "Aspor1" "Flavi" "undetermined" "Eurotiomycetes" "Flavi" "A.oryzae" "N-type"
"1446" "Aspor1_2043_1" "Aspor1_2043" "Aspor1_2043_1" "Aspor1_2043" "28" "NRPS" "Aspergillus oryzae" "Aspergillus" "oryzae" "Aspor1" "Flavi" "undetermined" "Eurotiomycetes" "Flavi" "A.oryzae" "N-type"
"1447" "Aspor1_2043_2" "Aspor1_2043" "Aspor1_2043_2" "Aspor1_2043" "28" "NRPS" "Aspergillus oryzae" "Aspergillus" "oryzae" "Aspor1" "Flavi" "undetermined" "Eurotiomycetes" "Flavi" "A.oryzae" "N-type"
"1448" "Aspor1_2076_1" "Aspor1_2076" "Aspor1_2076_1" "Aspor1_2076" "28" "NRPS-Like" "Aspergillus oryzae" "Aspergillus" "oryzae" "Aspor1" "Flavi" "Aspirochlorine" "Eurotiomycetes" "Flavi" "A.oryzae" "N-type"
"1449" "Aspor1_2271_1" "Aspor1_2271" "Aspor1_2271_1" "Aspor1_2271" "28" "NRPS" "Aspergillus oryzae" "Aspergillus" "oryzae" "Aspor1" "Flavi" "undetermined" "Eurotiomycetes" "Flavi" "A.oryzae" "N-type"
"1450" "Aspor1_2271_2" "Aspor1_2271" "Aspor1_2271_2" "Aspor1_2271" "28" "NRPS" "Aspergillus oryzae" "Aspergillus" "oryzae" "Aspor1" "Flavi" "undetermined" "Eurotiomycetes" "Flavi" "A.oryzae" "N-type"
"1451" "Aspor1_2271_3" "Aspor1_2271" "Aspor1_2271_3" "Aspor1_2271" "28" "NRPS" "Aspergillus oryzae" "Aspergillus" "oryzae" "Aspor1" "Flavi" "undetermined" "Eurotiomycetes" "Flavi" "A.oryzae" "N-type"
"1452" "Aspor1_2271_4" "Aspor1_2271" "Aspor1_2271_4" "Aspor1_2271" "28" "NRPS" "Aspergillus oryzae" "Aspergillus" "oryzae" "Aspor1" "Flavi" "undetermined" "Eurotiomycetes" "Flavi" "A.oryzae" "N-type"
"1453" "Aspor1_2271_5" "Aspor1_2271" "Aspor1_2271_5" "Aspor1_2271" "28" "NRPS" "Aspergillus oryzae" "Aspergillus" "oryzae" "Aspor1" "Flavi" "undetermined" "Eurotiomycetes" "Flavi" "A.oryzae" "N-type"
"1454" "Aspor1_2284_1" "Aspor1_2284" "Aspor1_2284_1" "Aspor1_2284" "28" "HYBRID" "Aspergillus oryzae" "Aspergillus" "oryzae" "Aspor1" "Flavi" "undetermined" "Eurotiomycetes" "Flavi" "A.oryzae" "P-type"
"1455" "Aspor1_3522_1" "Aspor1_3522" "Aspor1_3522_1" "Aspor1_3522" "28" "NRPS-Like" "Aspergillus oryzae" "Aspergillus" "oryzae" "Aspor1" "Flavi" "undetermined" "Eurotiomycetes" "Flavi" "A.oryzae" "N-type"
"1456" "Aspor1_4039_1" "Aspor1_4039" "Aspor1_4039_1" "Aspor1_4039" "28" "NRPS-Like" "Aspergillus oryzae" "Aspergillus" "oryzae" "Aspor1" "Flavi" "undetermined" "Eurotiomycetes" "Flavi" "A.oryzae" "N-type"
"1457" "Aspor1_4127_1" "Aspor1_4127" "Aspor1_4127_1" "Aspor1_4127" "28" "NRPS-Like" "Aspergillus oryzae" "Aspergillus" "oryzae" "Aspor1" "Flavi" "undetermined" "Eurotiomycetes" "Flavi" "A.oryzae" "N-type"
"1458" "Aspor1_4525_1" "Aspor1_4525" "Aspor1_4525_1" "Aspor1_4525" "28" "NRPS" "Aspergillus oryzae" "Aspergillus" "oryzae" "Aspor1" "Flavi" "undetermined" "Eurotiomycetes" "Flavi" "A.oryzae" "N-type"
"1459" "Aspor1_4525_2" "Aspor1_4525" "Aspor1_4525_2" "Aspor1_4525" "28" "NRPS" "Aspergillus oryzae" "Aspergillus" "oryzae" "Aspor1" "Flavi" "undetermined" "Eurotiomycetes" "Flavi" "A.oryzae" "N-type"
"1460" "Aspor1_4525_3" "Aspor1_4525" "Aspor1_4525_3" "Aspor1_4525" "28" "NRPS" "Aspergillus oryzae" "Aspergillus" "oryzae" "Aspor1" "Flavi" "undetermined" "Eurotiomycetes" "Flavi" "A.oryzae" "N-type"
"1461" "Aspor1_5190_1" "Aspor1_5190" "Aspor1_5190_1" "Aspor1_5190" "28" "NRPS" "Aspergillus oryzae" "Aspergillus" "oryzae" "Aspor1" "Flavi" "undetermined" "Eurotiomycetes" "Flavi" "A.oryzae" "N-type"
"1462" "Aspor1_5363_1" "Aspor1_5363" "Aspor1_5363_1" "Aspor1_5363" "28" "NRPS" "Aspergillus oryzae" "Aspergillus" "oryzae" "Aspor1" "Flavi" "undetermined" "Eurotiomycetes" "Flavi" "A.oryzae" "N-type"
"1463" "Aspor1_6726_1" "Aspor1_6726" "Aspor1_6726_1" "Aspor1_6726" "28" "NRPS" "Aspergillus oryzae" "Aspergillus" "oryzae" "Aspor1" "Flavi" "undetermined" "Eurotiomycetes" "Flavi" "A.oryzae" "N-type"
"1464" "Aspor1_6726_2" "Aspor1_6726" "Aspor1_6726_2" "Aspor1_6726" "28" "NRPS" "Aspergillus oryzae" "Aspergillus" "oryzae" "Aspor1" "Flavi" "undetermined" "Eurotiomycetes" "Flavi" "A.oryzae" "N-type"
"1465" "Aspor1_6829_1" "Aspor1_6829" "Aspor1_6829_1" "Aspor1_6829" "28" "NRPS" "Aspergillus oryzae" "Aspergillus" "oryzae" "Aspor1" "Flavi" "undetermined" "Eurotiomycetes" "Flavi" "A.oryzae" "N-type"
"1466" "Aspor1_8105_1" "Aspor1_8105" "Aspor1_8105_1" "Aspor1_8105" "28" "NRPS" "Aspergillus oryzae" "Aspergillus" "oryzae" "Aspor1" "Flavi" "undetermined" "Eurotiomycetes" "Flavi" "A.oryzae" "N-type"
"1467" "Aspor1_8976_1" "Aspor1_8976" "Aspor1_8976_1" "Aspor1_8976" "28" "NRPS" "Aspergillus oryzae" "Aspergillus" "oryzae" "Aspor1" "Flavi" "undetermined" "Eurotiomycetes" "Flavi" "A.oryzae" "N-type"
"1468" "Aspor1_8976_2" "Aspor1_8976" "Aspor1_8976_2" "Aspor1_8976" "28" "NRPS" "Aspergillus oryzae" "Aspergillus" "oryzae" "Aspor1" "Flavi" "undetermined" "Eurotiomycetes" "Flavi" "A.oryzae" "N-type"
"1469" "Aspor1_9094_1" "Aspor1_9094" "Aspor1_9094_1" "Aspor1_9094" "28" "NRPS-Like" "Aspergillus oryzae" "Aspergillus" "oryzae" "Aspor1" "Flavi" "undetermined" "Eurotiomycetes" "Flavi" "A.oryzae" "N-type"
"1470" "Aspor1_9374_1" "Aspor1_9374" "Aspor1_9374_1" "Aspor1_9374" "28" "NRPS-Like" "Aspergillus oryzae" "Aspergillus" "oryzae" "Aspor1" "Flavi" "undetermined" "Eurotiomycetes" "Flavi" "A.oryzae" "N-type"
"1471" "Aspor1_9380_2" "Aspor1_9380" "Aspor1_9380_2" "Aspor1_9380" "28" "NRPS" "Aspergillus oryzae" "Aspergillus" "oryzae" "Aspor1" "Flavi" "undetermined" "Eurotiomycetes" "Flavi" "A.oryzae" "N-type"
"1472" "Aspor1_9508_1" "Aspor1_9508" "Aspor1_9508_1" "Aspor1_9508" "28" "NRPS" "Aspergillus oryzae" "Aspergillus" "oryzae" "Aspor1" "Flavi" "undetermined" "Eurotiomycetes" "Flavi" "A.oryzae" "N-type"
"1473" "Aspor1_9508_3" "Aspor1_9508" "Aspor1_9508_3" "Aspor1_9508" "28" "NRPS" "Aspergillus oryzae" "Aspergillus" "oryzae" "Aspor1" "Flavi" "undetermined" "Eurotiomycetes" "Flavi" "A.oryzae" "N-type"
"1474" "Aspor1_9705_1" "Aspor1_9705" "Aspor1_9705_1" "Aspor1_9705" "28" "NRPS-Like" "Aspergillus oryzae" "Aspergillus" "oryzae" "Aspor1" "Flavi" "undetermined" "Eurotiomycetes" "Flavi" "A.oryzae" "N-type"
"1475" "Aspph1_105517_1" "Aspph1_105517" "Aspph1_105517_1" "Aspph1_105517" "29" "NRPS" "Aspergillus phoenicis" "Aspergillus" "phoenicis" "Aspph1" "Nigri" "undetermined" "Eurotiomycetes" "Nigri" "A.phoenicis" "N-type"
"1476" "Aspph1_105517_2" "Aspph1_105517" "Aspph1_105517_2" "Aspph1_105517" "29" "NRPS" "Aspergillus phoenicis" "Aspergillus" "phoenicis" "Aspph1" "Nigri" "undetermined" "Eurotiomycetes" "Nigri" "A.phoenicis" "N-type"
"1477" "Aspph1_105517_3" "Aspph1_105517" "Aspph1_105517_3" "Aspph1_105517" "29" "NRPS" "Aspergillus phoenicis" "Aspergillus" "phoenicis" "Aspph1" "Nigri" "undetermined" "Eurotiomycetes" "Nigri" "A.phoenicis" "N-type"
"1478" "Aspph1_105517_4" "Aspph1_105517" "Aspph1_105517_4" "Aspph1_105517" "29" "NRPS" "Aspergillus phoenicis" "Aspergillus" "phoenicis" "Aspph1" "Nigri" "undetermined" "Eurotiomycetes" "Nigri" "A.phoenicis" "N-type"
"1479" "Aspph1_105517_5" "Aspph1_105517" "Aspph1_105517_5" "Aspph1_105517" "29" "NRPS" "Aspergillus phoenicis" "Aspergillus" "phoenicis" "Aspph1" "Nigri" "undetermined" "Eurotiomycetes" "Nigri" "A.phoenicis" "N-type"
"1480" "Aspph1_226555_1" "Aspph1_226555" "Aspph1_226555_1" "Aspph1_226555" "29" "NRPS" "Aspergillus phoenicis" "Aspergillus" "phoenicis" "Aspph1" "Nigri" "undetermined" "Eurotiomycetes" "Nigri" "A.phoenicis" "N-type"
"1481" "Aspph1_226555_2" "Aspph1_226555" "Aspph1_226555_2" "Aspph1_226555" "29" "NRPS" "Aspergillus phoenicis" "Aspergillus" "phoenicis" "Aspph1" "Nigri" "undetermined" "Eurotiomycetes" "Nigri" "A.phoenicis" "N-type"
"1482" "Aspph1_226555_3" "Aspph1_226555" "Aspph1_226555_3" "Aspph1_226555" "29" "NRPS" "Aspergillus phoenicis" "Aspergillus" "phoenicis" "Aspph1" "Nigri" "undetermined" "Eurotiomycetes" "Nigri" "A.phoenicis" "N-type"
"1483" "Aspph1_236716_1" "Aspph1_236716" "Aspph1_236716_1" "Aspph1_236716" "29" "HYBRID" "Aspergillus phoenicis" "Aspergillus" "phoenicis" "Aspph1" "Nigri" "undetermined" "Eurotiomycetes" "Nigri" "A.phoenicis" "P-type"
"1484" "Aspph1_251500_1" "Aspph1_251500" "Aspph1_251500_1" "Aspph1_251500" "29" "NRPS" "Aspergillus phoenicis" "Aspergillus" "phoenicis" "Aspph1" "Nigri" "undetermined" "Eurotiomycetes" "Nigri" "A.phoenicis" "N-type"
"1485" "Aspph1_251500_2" "Aspph1_251500" "Aspph1_251500_2" "Aspph1_251500" "29" "NRPS" "Aspergillus phoenicis" "Aspergillus" "phoenicis" "Aspph1" "Nigri" "undetermined" "Eurotiomycetes" "Nigri" "A.phoenicis" "N-type"
"1486" "Aspph1_251500_3" "Aspph1_251500" "Aspph1_251500_3" "Aspph1_251500" "29" "NRPS" "Aspergillus phoenicis" "Aspergillus" "phoenicis" "Aspph1" "Nigri" "undetermined" "Eurotiomycetes" "Nigri" "A.phoenicis" "N-type"
"1487" "Aspph1_251500_4" "Aspph1_251500" "Aspph1_251500_4" "Aspph1_251500" "29" "NRPS" "Aspergillus phoenicis" "Aspergillus" "phoenicis" "Aspph1" "Nigri" "undetermined" "Eurotiomycetes" "Nigri" "A.phoenicis" "N-type"
"1488" "Aspph1_257127_1" "Aspph1_257127" "Aspph1_257127_1" "Aspph1_257127" "29" "NRPS-Like" "Aspergillus phoenicis" "Aspergillus" "phoenicis" "Aspph1" "Nigri" "undetermined" "Eurotiomycetes" "Nigri" "A.phoenicis" "N-type"
"1489" "Aspph1_258640_1" "Aspph1_258640" "Aspph1_258640_1" "Aspph1_258640" "29" "NRPS" "Aspergillus phoenicis" "Aspergillus" "phoenicis" "Aspph1" "Nigri" "undetermined" "Eurotiomycetes" "Nigri" "A.phoenicis" "N-type"
"1490" "Aspph1_258640_2" "Aspph1_258640" "Aspph1_258640_2" "Aspph1_258640" "29" "NRPS" "Aspergillus phoenicis" "Aspergillus" "phoenicis" "Aspph1" "Nigri" "undetermined" "Eurotiomycetes" "Nigri" "A.phoenicis" "N-type"
"1491" "Aspph1_258640_3" "Aspph1_258640" "Aspph1_258640_3" "Aspph1_258640" "29" "NRPS" "Aspergillus phoenicis" "Aspergillus" "phoenicis" "Aspph1" "Nigri" "undetermined" "Eurotiomycetes" "Nigri" "A.phoenicis" "N-type"
"1492" "Aspph1_277600_1" "Aspph1_277600" "Aspph1_277600_1" "Aspph1_277600" "29" "NRPS" "Aspergillus phoenicis" "Aspergillus" "phoenicis" "Aspph1" "Nigri" "undetermined" "Eurotiomycetes" "Nigri" "A.phoenicis" "N-type"
"1493" "Aspph1_278670_1" "Aspph1_278670" "Aspph1_278670_1" "Aspph1_278670" "29" "NRPS" "Aspergillus phoenicis" "Aspergillus" "phoenicis" "Aspph1" "Nigri" "undetermined" "Eurotiomycetes" "Nigri" "A.phoenicis" "N-type"
"1494" "Aspph1_286023_1" "Aspph1_286023" "Aspph1_286023_1" "Aspph1_286023" "29" "NRPS-Like" "Aspergillus phoenicis" "Aspergillus" "phoenicis" "Aspph1" "Nigri" "undetermined" "Eurotiomycetes" "Nigri" "A.phoenicis" "N-type"
"1495" "Aspph1_300451_1" "Aspph1_300451" "Aspph1_300451_1" "Aspph1_300451" "29" "NRPS" "Aspergillus phoenicis" "Aspergillus" "phoenicis" "Aspph1" "Nigri" "undetermined" "Eurotiomycetes" "Nigri" "A.phoenicis" "N-type"
"1496" "Aspph1_300451_2" "Aspph1_300451" "Aspph1_300451_2" "Aspph1_300451" "29" "NRPS" "Aspergillus phoenicis" "Aspergillus" "phoenicis" "Aspph1" "Nigri" "undetermined" "Eurotiomycetes" "Nigri" "A.phoenicis" "N-type"
"1497" "Aspph1_300451_3" "Aspph1_300451" "Aspph1_300451_3" "Aspph1_300451" "29" "NRPS" "Aspergillus phoenicis" "Aspergillus" "phoenicis" "Aspph1" "Nigri" "undetermined" "Eurotiomycetes" "Nigri" "A.phoenicis" "N-type"
"1498" "Aspph1_300451_4" "Aspph1_300451" "Aspph1_300451_4" "Aspph1_300451" "29" "NRPS" "Aspergillus phoenicis" "Aspergillus" "phoenicis" "Aspph1" "Nigri" "undetermined" "Eurotiomycetes" "Nigri" "A.phoenicis" "N-type"
"1499" "Aspph1_300573_1" "Aspph1_300573" "Aspph1_300573_1" "Aspph1_300573" "29" "NRPS-Like" "Aspergillus phoenicis" "Aspergillus" "phoenicis" "Aspph1" "Nigri" "undetermined" "Eurotiomycetes" "Nigri" "A.phoenicis" "N-type"
"1500" "Aspph1_300980_1" "Aspph1_300980" "Aspph1_300980_1" "Aspph1_300980" "29" "NRPS" "Aspergillus phoenicis" "Aspergillus" "phoenicis" "Aspph1" "Nigri" "undetermined" "Eurotiomycetes" "Nigri" "A.phoenicis" "N-type"
"1501" "Aspph1_302044_2" "Aspph1_302044" "Aspph1_302044_2" "Aspph1_302044" "29" "NRPS" "Aspergillus phoenicis" "Aspergillus" "phoenicis" "Aspph1" "Nigri" "undetermined" "Eurotiomycetes" "Nigri" "A.phoenicis" "N-type"
"1502" "Aspph1_302252_1" "Aspph1_302252" "Aspph1_302252_1" "Aspph1_302252" "29" "NRPS-Like" "Aspergillus phoenicis" "Aspergillus" "phoenicis" "Aspph1" "Nigri" "undetermined" "Eurotiomycetes" "Nigri" "A.phoenicis" "N-type"
"1503" "Aspph1_302357_1" "Aspph1_302357" "Aspph1_302357_1" "Aspph1_302357" "29" "HYBRID" "Aspergillus phoenicis" "Aspergillus" "phoenicis" "Aspph1" "Nigri" "undetermined" "Eurotiomycetes" "Nigri" "A.phoenicis" "P-type"
"1504" "Aspph1_303802_1" "Aspph1_303802" "Aspph1_303802_1" "Aspph1_303802" "29" "HYBRID" "Aspergillus phoenicis" "Aspergillus" "phoenicis" "Aspph1" "Nigri" "undetermined" "Eurotiomycetes" "Nigri" "A.phoenicis" "P-type"
"1505" "Aspph1_303854_1" "Aspph1_303854" "Aspph1_303854_1" "Aspph1_303854" "29" "NRPS-Like" "Aspergillus phoenicis" "Aspergillus" "phoenicis" "Aspph1" "Nigri" "undetermined" "Eurotiomycetes" "Nigri" "A.phoenicis" "N-type"
"1506" "Aspph1_305534_1" "Aspph1_305534" "Aspph1_305534_1" "Aspph1_305534" "29" "NRPS" "Aspergillus phoenicis" "Aspergillus" "phoenicis" "Aspph1" "Nigri" "undetermined" "Eurotiomycetes" "Nigri" "A.phoenicis" "N-type"
"1507" "Aspph1_305534_2" "Aspph1_305534" "Aspph1_305534_2" "Aspph1_305534" "29" "NRPS" "Aspergillus phoenicis" "Aspergillus" "phoenicis" "Aspph1" "Nigri" "undetermined" "Eurotiomycetes" "Nigri" "A.phoenicis" "N-type"
"1508" "Aspph1_305582_1" "Aspph1_305582" "Aspph1_305582_1" "Aspph1_305582" "29" "NRPS-Like" "Aspergillus phoenicis" "Aspergillus" "phoenicis" "Aspph1" "Nigri" "undetermined" "Eurotiomycetes" "Nigri" "A.phoenicis" "N-type"
"1509" "Aspph1_306252_1" "Aspph1_306252" "Aspph1_306252_1" "Aspph1_306252" "29" "NRPS" "Aspergillus phoenicis" "Aspergillus" "phoenicis" "Aspph1" "Nigri" "undetermined" "Eurotiomycetes" "Nigri" "A.phoenicis" "N-type"
"1510" "Aspph1_308144_1" "Aspph1_308144" "Aspph1_308144_1" "Aspph1_308144" "29" "HYBRID" "Aspergillus phoenicis" "Aspergillus" "phoenicis" "Aspph1" "Nigri" "undetermined" "Eurotiomycetes" "Nigri" "A.phoenicis" "P-type"
"1511" "Aspph1_308983_1" "Aspph1_308983" "Aspph1_308983_1" "Aspph1_308983" "29" "HYBRID" "Aspergillus phoenicis" "Aspergillus" "phoenicis" "Aspph1" "Nigri" "Pyranonigrin" "Eurotiomycetes" "Nigri" "A.phoenicis" "P-type"
"1512" "Aspph1_310829_1" "Aspph1_310829" "Aspph1_310829_1" "Aspph1_310829" "29" "NRPS-Like" "Aspergillus phoenicis" "Aspergillus" "phoenicis" "Aspph1" "Nigri" "undetermined" "Eurotiomycetes" "Nigri" "A.phoenicis" "N-type"
"1513" "Aspph1_311128_1" "Aspph1_311128" "Aspph1_311128_1" "Aspph1_311128" "29" "NRPS-Like" "Aspergillus phoenicis" "Aspergillus" "phoenicis" "Aspph1" "Nigri" "undetermined" "Eurotiomycetes" "Nigri" "A.phoenicis" "N-type"
"1514" "Aspph1_312083_1" "Aspph1_312083" "Aspph1_312083_1" "Aspph1_312083" "29" "NRPS-Like" "Aspergillus phoenicis" "Aspergillus" "phoenicis" "Aspph1" "Nigri" "undetermined" "Eurotiomycetes" "Nigri" "A.phoenicis" "N-type"
"1515" "Aspph1_312272_1" "Aspph1_312272" "Aspph1_312272_1" "Aspph1_312272" "29" "NRPS-Like" "Aspergillus phoenicis" "Aspergillus" "phoenicis" "Aspph1" "Nigri" "undetermined" "Eurotiomycetes" "Nigri" "A.phoenicis" "N-type"
"1516" "Aspph1_313661_1" "Aspph1_313661" "Aspph1_313661_1" "Aspph1_313661" "29" "NRPS-Like" "Aspergillus phoenicis" "Aspergillus" "phoenicis" "Aspph1" "Nigri" "undetermined" "Eurotiomycetes" "Nigri" "A.phoenicis" "N-type"
"1517" "Aspph1_314515_1" "Aspph1_314515" "Aspph1_314515_1" "Aspph1_314515" "29" "NRPS-Like" "Aspergillus phoenicis" "Aspergillus" "phoenicis" "Aspph1" "Nigri" "undetermined" "Eurotiomycetes" "Nigri" "A.phoenicis" "N-type"
"1518" "Aspph1_314520_1" "Aspph1_314520" "Aspph1_314520_1" "Aspph1_314520" "29" "NRPS-Like" "Aspergillus phoenicis" "Aspergillus" "phoenicis" "Aspph1" "Nigri" "undetermined" "Eurotiomycetes" "Nigri" "A.phoenicis" "N-type"
"1519" "Aspph1_317031_1" "Aspph1_317031" "Aspph1_317031_1" "Aspph1_317031" "29" "NRPS-Like" "Aspergillus phoenicis" "Aspergillus" "phoenicis" "Aspph1" "Nigri" "undetermined" "Eurotiomycetes" "Nigri" "A.phoenicis" "N-type"
"1520" "Aspph1_319750_1" "Aspph1_319750" "Aspph1_319750_1" "Aspph1_319750" "29" "NRPS-Like" "Aspergillus phoenicis" "Aspergillus" "phoenicis" "Aspph1" "Nigri" "undetermined" "Eurotiomycetes" "Nigri" "A.phoenicis" "N-type"
"1521" "Aspph1_327467_1" "Aspph1_327467" "Aspph1_327467_1" "Aspph1_327467" "29" "NRPS-Like" "Aspergillus phoenicis" "Aspergillus" "phoenicis" "Aspph1" "Nigri" "undetermined" "Eurotiomycetes" "Nigri" "A.phoenicis" "N-type"
"1522" "Aspph1_331751_1" "Aspph1_331751" "Aspph1_331751_1" "Aspph1_331751" "29" "HYBRID" "Aspergillus phoenicis" "Aspergillus" "phoenicis" "Aspph1" "Nigri" "undetermined" "Eurotiomycetes" "Nigri" "A.phoenicis" "P-type"
"1523" "Aspph1_331855_1" "Aspph1_331855" "Aspph1_331855_1" "Aspph1_331855" "29" "NRPS" "Aspergillus phoenicis" "Aspergillus" "phoenicis" "Aspph1" "Nigri" "undetermined" "Eurotiomycetes" "Nigri" "A.phoenicis" "N-type"
"1524" "Aspph1_331855_2" "Aspph1_331855" "Aspph1_331855_2" "Aspph1_331855" "29" "NRPS" "Aspergillus phoenicis" "Aspergillus" "phoenicis" "Aspph1" "Nigri" "undetermined" "Eurotiomycetes" "Nigri" "A.phoenicis" "N-type"
"1525" "Aspph1_331855_4" "Aspph1_331855" "Aspph1_331855_4" "Aspph1_331855" "29" "NRPS" "Aspergillus phoenicis" "Aspergillus" "phoenicis" "Aspph1" "Nigri" "undetermined" "Eurotiomycetes" "Nigri" "A.phoenicis" "N-type"
"1526" "Aspph1_333407_1" "Aspph1_333407" "Aspph1_333407_1" "Aspph1_333407" "29" "NRPS" "Aspergillus phoenicis" "Aspergillus" "phoenicis" "Aspph1" "Nigri" "undetermined" "Eurotiomycetes" "Nigri" "A.phoenicis" "N-type"
"1527" "Aspph1_333407_2" "Aspph1_333407" "Aspph1_333407_2" "Aspph1_333407" "29" "NRPS" "Aspergillus phoenicis" "Aspergillus" "phoenicis" "Aspph1" "Nigri" "undetermined" "Eurotiomycetes" "Nigri" "A.phoenicis" "N-type"
"1528" "Aspph1_334301_1" "Aspph1_334301" "Aspph1_334301_1" "Aspph1_334301" "29" "NRPS" "Aspergillus phoenicis" "Aspergillus" "phoenicis" "Aspph1" "Nigri" "Ferrichrome" "Eurotiomycetes" "Nigri" "A.phoenicis" "N-type"
"1529" "Aspph1_334301_3" "Aspph1_334301" "Aspph1_334301_3" "Aspph1_334301" "29" "NRPS" "Aspergillus phoenicis" "Aspergillus" "phoenicis" "Aspph1" "Nigri" "Ferrichrome" "Eurotiomycetes" "Nigri" "A.phoenicis" "N-type"
"1530" "Aspph1_334301_4" "Aspph1_334301" "Aspph1_334301_4" "Aspph1_334301" "29" "NRPS" "Aspergillus phoenicis" "Aspergillus" "phoenicis" "Aspph1" "Nigri" "Ferrichrome" "Eurotiomycetes" "Nigri" "A.phoenicis" "N-type"
"1531" "Aspph1_334301_5" "Aspph1_334301" "Aspph1_334301_5" "Aspph1_334301" "29" "NRPS" "Aspergillus phoenicis" "Aspergillus" "phoenicis" "Aspph1" "Nigri" "Ferrichrome" "Eurotiomycetes" "Nigri" "A.phoenicis" "N-type"
"1532" "Aspph1_338677_1" "Aspph1_338677" "Aspph1_338677_1" "Aspph1_338677" "29" "NRPS-Like" "Aspergillus phoenicis" "Aspergillus" "phoenicis" "Aspph1" "Nigri" "undetermined" "Eurotiomycetes" "Nigri" "A.phoenicis" "N-type"
"1533" "Aspph1_338853_1" "Aspph1_338853" "Aspph1_338853_1" "Aspph1_338853" "29" "NRPS" "Aspergillus phoenicis" "Aspergillus" "phoenicis" "Aspph1" "Nigri" "undetermined" "Eurotiomycetes" "Nigri" "A.phoenicis" "N-type"
"1534" "Aspph1_338853_2" "Aspph1_338853" "Aspph1_338853_2" "Aspph1_338853" "29" "NRPS" "Aspergillus phoenicis" "Aspergillus" "phoenicis" "Aspph1" "Nigri" "undetermined" "Eurotiomycetes" "Nigri" "A.phoenicis" "N-type"
"1535" "Asppip1_347659_1" "Asppip1_347659" "Asppip1_347659_1" "Asppip1_347659" "30" "HYBRID" "Aspergillus piperis" "Aspergillus" "piperis" "Asppip1" "Nigri" "undetermined" "Eurotiomycetes" "Nigri" "A.piperis" "N-type"
"1536" "Asppip1_366178_1" "Asppip1_366178" "Asppip1_366178_1" "Asppip1_366178" "30" "NRPS-Like" "Aspergillus piperis" "Aspergillus" "piperis" "Asppip1" "Nigri" "undetermined" "Eurotiomycetes" "Nigri" "A.piperis" "N-type"
"1537" "Asppip1_379097_1" "Asppip1_379097" "Asppip1_379097_1" "Asppip1_379097" "30" "NRPS" "Aspergillus piperis" "Aspergillus" "piperis" "Asppip1" "Nigri" "undetermined" "Eurotiomycetes" "Nigri" "A.piperis" "N-type"
"1538" "Asppip1_381396_1" "Asppip1_381396" "Asppip1_381396_1" "Asppip1_381396" "30" "NRPS-Like" "Aspergillus piperis" "Aspergillus" "piperis" "Asppip1" "Nigri" "undetermined" "Eurotiomycetes" "Nigri" "A.piperis" "N-type"
"1539" "Asppip1_398577_1" "Asppip1_398577" "Asppip1_398577_1" "Asppip1_398577" "30" "NRPS-Like" "Aspergillus piperis" "Aspergillus" "piperis" "Asppip1" "Nigri" "undetermined" "Eurotiomycetes" "Nigri" "A.piperis" "N-type"
"1540" "Asppip1_408578_1" "Asppip1_408578" "Asppip1_408578_1" "Asppip1_408578" "30" "NRPS" "Aspergillus piperis" "Aspergillus" "piperis" "Asppip1" "Nigri" "undetermined" "Eurotiomycetes" "Nigri" "A.piperis" "N-type"
"1541" "Asppip1_415260_1" "Asppip1_415260" "Asppip1_415260_1" "Asppip1_415260" "30" "NRPS-Like" "Aspergillus piperis" "Aspergillus" "piperis" "Asppip1" "Nigri" "undetermined" "Eurotiomycetes" "Nigri" "A.piperis" "N-type"
"1542" "Asppip1_416158_1" "Asppip1_416158" "Asppip1_416158_1" "Asppip1_416158" "30" "NRPS-Like" "Aspergillus piperis" "Aspergillus" "piperis" "Asppip1" "Nigri" "undetermined" "Eurotiomycetes" "Nigri" "A.piperis" "N-type"
"1543" "Asppip1_423261_1" "Asppip1_423261" "Asppip1_423261_1" "Asppip1_423261" "30" "NRPS-Like" "Aspergillus piperis" "Aspergillus" "piperis" "Asppip1" "Nigri" "undetermined" "Eurotiomycetes" "Nigri" "A.piperis" "N-type"
"1544" "Asppip1_426984_1" "Asppip1_426984" "Asppip1_426984_1" "Asppip1_426984" "30" "NRPS-Like" "Aspergillus piperis" "Aspergillus" "piperis" "Asppip1" "Nigri" "undetermined" "Eurotiomycetes" "Nigri" "A.piperis" "N-type"
"1545" "Asppip1_431086_1" "Asppip1_431086" "Asppip1_431086_1" "Asppip1_431086" "30" "NRPS" "Aspergillus piperis" "Aspergillus" "piperis" "Asppip1" "Nigri" "undetermined" "Eurotiomycetes" "Nigri" "A.piperis" "N-type"
"1546" "Asppip1_439863_1" "Asppip1_439863" "Asppip1_439863_1" "Asppip1_439863" "30" "HYBRID" "Aspergillus piperis" "Aspergillus" "piperis" "Asppip1" "Nigri" "undetermined" "Eurotiomycetes" "Nigri" "A.piperis" "N-type"
"1547" "Asppip1_446120_1" "Asppip1_446120" "Asppip1_446120_1" "Asppip1_446120" "30" "NRPS" "Aspergillus piperis" "Aspergillus" "piperis" "Asppip1" "Nigri" "undetermined" "Eurotiomycetes" "Nigri" "A.piperis" "N-type"
"1548" "Asppip1_446120_2" "Asppip1_446120" "Asppip1_446120_2" "Asppip1_446120" "30" "NRPS" "Aspergillus piperis" "Aspergillus" "piperis" "Asppip1" "Nigri" "undetermined" "Eurotiomycetes" "Nigri" "A.piperis" "N-type"
"1549" "Asppip1_446120_4" "Asppip1_446120" "Asppip1_446120_4" "Asppip1_446120" "30" "NRPS" "Aspergillus piperis" "Aspergillus" "piperis" "Asppip1" "Nigri" "undetermined" "Eurotiomycetes" "Nigri" "A.piperis" "N-type"
"1550" "Asppip1_452888_1" "Asppip1_452888" "Asppip1_452888_1" "Asppip1_452888" "30" "NRPS" "Aspergillus piperis" "Aspergillus" "piperis" "Asppip1" "Nigri" "undetermined" "Eurotiomycetes" "Nigri" "A.piperis" "N-type"
"1551" "Asppip1_452888_2" "Asppip1_452888" "Asppip1_452888_2" "Asppip1_452888" "30" "NRPS" "Aspergillus piperis" "Aspergillus" "piperis" "Asppip1" "Nigri" "undetermined" "Eurotiomycetes" "Nigri" "A.piperis" "N-type"
"1552" "Asppip1_452888_3" "Asppip1_452888" "Asppip1_452888_3" "Asppip1_452888" "30" "NRPS" "Aspergillus piperis" "Aspergillus" "piperis" "Asppip1" "Nigri" "undetermined" "Eurotiomycetes" "Nigri" "A.piperis" "N-type"
"1553" "Asppip1_452888_4" "Asppip1_452888" "Asppip1_452888_4" "Asppip1_452888" "30" "NRPS" "Aspergillus piperis" "Aspergillus" "piperis" "Asppip1" "Nigri" "undetermined" "Eurotiomycetes" "Nigri" "A.piperis" "N-type"
"1554" "Asppip1_466494_1" "Asppip1_466494" "Asppip1_466494_1" "Asppip1_466494" "30" "NRPS-Like" "Aspergillus piperis" "Aspergillus" "piperis" "Asppip1" "Nigri" "undetermined" "Eurotiomycetes" "Nigri" "A.piperis" "N-type"
"1555" "Asppip1_467967_1" "Asppip1_467967" "Asppip1_467967_1" "Asppip1_467967" "30" "NRPS-Like" "Aspergillus piperis" "Aspergillus" "piperis" "Asppip1" "Nigri" "undetermined" "Eurotiomycetes" "Nigri" "A.piperis" "N-type"
"1556" "Asppip1_472204_1" "Asppip1_472204" "Asppip1_472204_1" "Asppip1_472204" "30" "HYBRID" "Aspergillus piperis" "Aspergillus" "piperis" "Asppip1" "Nigri" "undetermined" "Eurotiomycetes" "Nigri" "A.piperis" "P-type"
"1557" "Asppip1_473407_1" "Asppip1_473407" "Asppip1_473407_1" "Asppip1_473407" "30" "NRPS-Like" "Aspergillus piperis" "Aspergillus" "piperis" "Asppip1" "Nigri" "undetermined" "Eurotiomycetes" "Nigri" "A.piperis" "N-type"
"1558" "Asppip1_480508_1" "Asppip1_480508" "Asppip1_480508_1" "Asppip1_480508" "30" "NRPS-Like" "Aspergillus piperis" "Aspergillus" "piperis" "Asppip1" "Nigri" "undetermined" "Eurotiomycetes" "Nigri" "A.piperis" "N-type"
"1559" "Asppip1_481148_1" "Asppip1_481148" "Asppip1_481148_1" "Asppip1_481148" "30" "NRPS" "Aspergillus piperis" "Aspergillus" "piperis" "Asppip1" "Nigri" "undetermined" "Eurotiomycetes" "Nigri" "A.piperis" "N-type"
"1560" "Asppip1_481148_2" "Asppip1_481148" "Asppip1_481148_2" "Asppip1_481148" "30" "NRPS" "Aspergillus piperis" "Aspergillus" "piperis" "Asppip1" "Nigri" "undetermined" "Eurotiomycetes" "Nigri" "A.piperis" "N-type"
"1561" "Asppip1_481148_3" "Asppip1_481148" "Asppip1_481148_3" "Asppip1_481148" "30" "NRPS" "Aspergillus piperis" "Aspergillus" "piperis" "Asppip1" "Nigri" "undetermined" "Eurotiomycetes" "Nigri" "A.piperis" "N-type"
"1562" "Asppip1_481148_4" "Asppip1_481148" "Asppip1_481148_4" "Asppip1_481148" "30" "NRPS" "Aspergillus piperis" "Aspergillus" "piperis" "Asppip1" "Nigri" "undetermined" "Eurotiomycetes" "Nigri" "A.piperis" "N-type"
"1563" "Asppip1_481148_5" "Asppip1_481148" "Asppip1_481148_5" "Asppip1_481148" "30" "NRPS" "Aspergillus piperis" "Aspergillus" "piperis" "Asppip1" "Nigri" "undetermined" "Eurotiomycetes" "Nigri" "A.piperis" "N-type"
"1564" "Asppip1_482124_1" "Asppip1_482124" "Asppip1_482124_1" "Asppip1_482124" "30" "NRPS" "Aspergillus piperis" "Aspergillus" "piperis" "Asppip1" "Nigri" "undetermined" "Eurotiomycetes" "Nigri" "A.piperis" "N-type"
"1565" "Asppip1_484293_1" "Asppip1_484293" "Asppip1_484293_1" "Asppip1_484293" "30" "NRPS-Like" "Aspergillus piperis" "Aspergillus" "piperis" "Asppip1" "Nigri" "undetermined" "Eurotiomycetes" "Nigri" "A.piperis" "N-type"
"1566" "Asppip1_491078_1" "Asppip1_491078" "Asppip1_491078_1" "Asppip1_491078" "30" "NRPS-Like" "Aspergillus piperis" "Aspergillus" "piperis" "Asppip1" "Nigri" "undetermined" "Eurotiomycetes" "Nigri" "A.piperis" "N-type"
"1567" "Asppip1_491794_1" "Asppip1_491794" "Asppip1_491794_1" "Asppip1_491794" "30" "NRPS-Like" "Aspergillus piperis" "Aspergillus" "piperis" "Asppip1" "Nigri" "undetermined" "Eurotiomycetes" "Nigri" "A.piperis" "N-type"
"1568" "Asppip1_491927_1" "Asppip1_491927" "Asppip1_491927_1" "Asppip1_491927" "30" "NRPS" "Aspergillus piperis" "Aspergillus" "piperis" "Asppip1" "Nigri" "undetermined" "Eurotiomycetes" "Nigri" "A.piperis" "N-type"
"1569" "Asppip1_491927_2" "Asppip1_491927" "Asppip1_491927_2" "Asppip1_491927" "30" "NRPS" "Aspergillus piperis" "Aspergillus" "piperis" "Asppip1" "Nigri" "undetermined" "Eurotiomycetes" "Nigri" "A.piperis" "N-type"
"1570" "Asppip1_491927_3" "Asppip1_491927" "Asppip1_491927_3" "Asppip1_491927" "30" "NRPS" "Aspergillus piperis" "Aspergillus" "piperis" "Asppip1" "Nigri" "undetermined" "Eurotiomycetes" "Nigri" "A.piperis" "N-type"
"1571" "Asppip1_491927_4" "Asppip1_491927" "Asppip1_491927_4" "Asppip1_491927" "30" "NRPS" "Aspergillus piperis" "Aspergillus" "piperis" "Asppip1" "Nigri" "undetermined" "Eurotiomycetes" "Nigri" "A.piperis" "N-type"
"1572" "Asppip1_498307_1" "Asppip1_498307" "Asppip1_498307_1" "Asppip1_498307" "30" "NRPS" "Aspergillus piperis" "Aspergillus" "piperis" "Asppip1" "Nigri" "undetermined" "Eurotiomycetes" "Nigri" "A.piperis" "N-type"
"1573" "Asppip1_498307_2" "Asppip1_498307" "Asppip1_498307_2" "Asppip1_498307" "30" "NRPS" "Aspergillus piperis" "Aspergillus" "piperis" "Asppip1" "Nigri" "undetermined" "Eurotiomycetes" "Nigri" "A.piperis" "N-type"
"1574" "Asppip1_498307_3" "Asppip1_498307" "Asppip1_498307_3" "Asppip1_498307" "30" "NRPS" "Aspergillus piperis" "Aspergillus" "piperis" "Asppip1" "Nigri" "undetermined" "Eurotiomycetes" "Nigri" "A.piperis" "N-type"
"1575" "Asppip1_498887_1" "Asppip1_498887" "Asppip1_498887_1" "Asppip1_498887" "30" "NRPS-Like" "Aspergillus piperis" "Aspergillus" "piperis" "Asppip1" "Nigri" "undetermined" "Eurotiomycetes" "Nigri" "A.piperis" "N-type"
"1576" "Asppip1_499150_1" "Asppip1_499150" "Asppip1_499150_1" "Asppip1_499150" "30" "HYBRID" "Aspergillus piperis" "Aspergillus" "piperis" "Asppip1" "Nigri" "undetermined" "Eurotiomycetes" "Nigri" "A.piperis" "P-type"
"1577" "Asppip1_500385_1" "Asppip1_500385" "Asppip1_500385_1" "Asppip1_500385" "30" "NRPS" "Aspergillus piperis" "Aspergillus" "piperis" "Asppip1" "Nigri" "undetermined" "Eurotiomycetes" "Nigri" "A.piperis" "N-type"
"1578" "Asppip1_500385_2" "Asppip1_500385" "Asppip1_500385_2" "Asppip1_500385" "30" "NRPS" "Aspergillus piperis" "Aspergillus" "piperis" "Asppip1" "Nigri" "undetermined" "Eurotiomycetes" "Nigri" "A.piperis" "N-type"
"1579" "Asppip1_501055_1" "Asppip1_501055" "Asppip1_501055_1" "Asppip1_501055" "30" "NRPS-Like" "Aspergillus piperis" "Aspergillus" "piperis" "Asppip1" "Nigri" "undetermined" "Eurotiomycetes" "Nigri" "A.piperis" "N-type"
"1580" "Asppip1_501132_1" "Asppip1_501132" "Asppip1_501132_1" "Asppip1_501132" "30" "NRPS" "Aspergillus piperis" "Aspergillus" "piperis" "Asppip1" "Nigri" "undetermined" "Eurotiomycetes" "Nigri" "A.piperis" "N-type"
"1581" "Asppip1_501132_2" "Asppip1_501132" "Asppip1_501132_2" "Asppip1_501132" "30" "NRPS" "Aspergillus piperis" "Aspergillus" "piperis" "Asppip1" "Nigri" "undetermined" "Eurotiomycetes" "Nigri" "A.piperis" "N-type"
"1582" "Asppip1_508137_1" "Asppip1_508137" "Asppip1_508137_1" "Asppip1_508137" "30" "HYBRID" "Aspergillus piperis" "Aspergillus" "piperis" "Asppip1" "Nigri" "undetermined" "Eurotiomycetes" "Nigri" "A.piperis" "P-type"
"1583" "Asppip1_510458_1" "Asppip1_510458" "Asppip1_510458_1" "Asppip1_510458" "30" "NRPS" "Aspergillus piperis" "Aspergillus" "piperis" "Asppip1" "Nigri" "undetermined" "Eurotiomycetes" "Nigri" "A.piperis" "N-type"
"1584" "Asppip1_510458_2" "Asppip1_510458" "Asppip1_510458_2" "Asppip1_510458" "30" "NRPS" "Aspergillus piperis" "Aspergillus" "piperis" "Asppip1" "Nigri" "undetermined" "Eurotiomycetes" "Nigri" "A.piperis" "N-type"
"1585" "Asppip1_510458_3" "Asppip1_510458" "Asppip1_510458_3" "Asppip1_510458" "30" "NRPS" "Aspergillus piperis" "Aspergillus" "piperis" "Asppip1" "Nigri" "undetermined" "Eurotiomycetes" "Nigri" "A.piperis" "N-type"
"1586" "Asppip1_510458_4" "Asppip1_510458" "Asppip1_510458_4" "Asppip1_510458" "30" "NRPS" "Aspergillus piperis" "Aspergillus" "piperis" "Asppip1" "Nigri" "undetermined" "Eurotiomycetes" "Nigri" "A.piperis" "N-type"
"1587" "Asppip1_510458_5" "Asppip1_510458" "Asppip1_510458_5" "Asppip1_510458" "30" "NRPS" "Aspergillus piperis" "Aspergillus" "piperis" "Asppip1" "Nigri" "undetermined" "Eurotiomycetes" "Nigri" "A.piperis" "N-type"
"1588" "Asppip1_511632_1" "Asppip1_511632" "Asppip1_511632_1" "Asppip1_511632" "30" "NRPS-Like" "Aspergillus piperis" "Aspergillus" "piperis" "Asppip1" "Nigri" "undetermined" "Eurotiomycetes" "Nigri" "A.piperis" "N-type"
"1589" "Asppip1_511694_1" "Asppip1_511694" "Asppip1_511694_1" "Asppip1_511694" "30" "NRPS" "Aspergillus piperis" "Aspergillus" "piperis" "Asppip1" "Nigri" "undetermined" "Eurotiomycetes" "Nigri" "A.piperis" "N-type"
"1590" "Asppip1_511694_2" "Asppip1_511694" "Asppip1_511694_2" "Asppip1_511694" "30" "NRPS" "Aspergillus piperis" "Aspergillus" "piperis" "Asppip1" "Nigri" "undetermined" "Eurotiomycetes" "Nigri" "A.piperis" "N-type"
"1591" "Asppip1_511694_3" "Asppip1_511694" "Asppip1_511694_3" "Asppip1_511694" "30" "NRPS" "Aspergillus piperis" "Aspergillus" "piperis" "Asppip1" "Nigri" "undetermined" "Eurotiomycetes" "Nigri" "A.piperis" "N-type"
"1592" "Asppip1_513135_1" "Asppip1_513135" "Asppip1_513135_1" "Asppip1_513135" "30" "NRPS-Like" "Aspergillus piperis" "Aspergillus" "piperis" "Asppip1" "Nigri" "undetermined" "Eurotiomycetes" "Nigri" "A.piperis" "N-type"
"1593" "Asppip1_513753_1" "Asppip1_513753" "Asppip1_513753_1" "Asppip1_513753" "30" "NRPS" "Aspergillus piperis" "Aspergillus" "piperis" "Asppip1" "Nigri" "undetermined" "Eurotiomycetes" "Nigri" "A.piperis" "N-type"
"1594" "Asppip1_513753_2" "Asppip1_513753" "Asppip1_513753_2" "Asppip1_513753" "30" "NRPS" "Aspergillus piperis" "Aspergillus" "piperis" "Asppip1" "Nigri" "undetermined" "Eurotiomycetes" "Nigri" "A.piperis" "N-type"
"1595" "Asppip1_514535_1" "Asppip1_514535" "Asppip1_514535_1" "Asppip1_514535" "30" "NRPS" "Aspergillus piperis" "Aspergillus" "piperis" "Asppip1" "Nigri" "undetermined" "Eurotiomycetes" "Nigri" "A.piperis" "N-type"
"1596" "Asppip1_514535_2" "Asppip1_514535" "Asppip1_514535_2" "Asppip1_514535" "30" "NRPS" "Aspergillus piperis" "Aspergillus" "piperis" "Asppip1" "Nigri" "undetermined" "Eurotiomycetes" "Nigri" "A.piperis" "N-type"
"1597" "Asppip1_518702_1" "Asppip1_518702" "Asppip1_518702_1" "Asppip1_518702" "30" "NRPS" "Aspergillus piperis" "Aspergillus" "piperis" "Asppip1" "Nigri" "undetermined" "Eurotiomycetes" "Nigri" "A.piperis" "N-type"
"1598" "Aspsac1_222443_1" "Aspsac1_222443" "Aspsac1_222443_1" "Aspsac1_222443" "31" "NRPS-Like" "Aspergillus saccharolyticus" "Aspergillus" "saccharolyticus" "Aspsac1" "Nigri" "undetermined" "Eurotiomycetes" "Nigri" "A.saccharolyticus" "N-type"
"1599" "Aspsac1_269560_1" "Aspsac1_269560" "Aspsac1_269560_1" "Aspsac1_269560" "31" "NRPS" "Aspergillus saccharolyticus" "Aspergillus" "saccharolyticus" "Aspsac1" "Nigri" "undetermined" "Eurotiomycetes" "Nigri" "A.saccharolyticus" "N-type"
"1600" "Aspsac1_269560_2" "Aspsac1_269560" "Aspsac1_269560_2" "Aspsac1_269560" "31" "NRPS" "Aspergillus saccharolyticus" "Aspergillus" "saccharolyticus" "Aspsac1" "Nigri" "undetermined" "Eurotiomycetes" "Nigri" "A.saccharolyticus" "N-type"
"1601" "Aspsac1_288488_1" "Aspsac1_288488" "Aspsac1_288488_1" "Aspsac1_288488" "31" "NRPS" "Aspergillus saccharolyticus" "Aspergillus" "saccharolyticus" "Aspsac1" "Nigri" "undetermined" "Eurotiomycetes" "Nigri" "A.saccharolyticus" "N-type"
"1602" "Aspsac1_288488_2" "Aspsac1_288488" "Aspsac1_288488_2" "Aspsac1_288488" "31" "NRPS" "Aspergillus saccharolyticus" "Aspergillus" "saccharolyticus" "Aspsac1" "Nigri" "undetermined" "Eurotiomycetes" "Nigri" "A.saccharolyticus" "N-type"
"1603" "Aspsac1_299510_1" "Aspsac1_299510" "Aspsac1_299510_1" "Aspsac1_299510" "31" "NRPS-Like" "Aspergillus saccharolyticus" "Aspergillus" "saccharolyticus" "Aspsac1" "Nigri" "undetermined" "Eurotiomycetes" "Nigri" "A.saccharolyticus" "N-type"
"1604" "Aspsac1_302114_1" "Aspsac1_302114" "Aspsac1_302114_1" "Aspsac1_302114" "31" "NRPS-Like" "Aspergillus saccharolyticus" "Aspergillus" "saccharolyticus" "Aspsac1" "Nigri" "undetermined" "Eurotiomycetes" "Nigri" "A.saccharolyticus" "N-type"
"1605" "Aspsac1_307240_1" "Aspsac1_307240" "Aspsac1_307240_1" "Aspsac1_307240" "31" "NRPS-Like" "Aspergillus saccharolyticus" "Aspergillus" "saccharolyticus" "Aspsac1" "Nigri" "undetermined" "Eurotiomycetes" "Nigri" "A.saccharolyticus" "N-type"
"1606" "Aspsac1_310963_1" "Aspsac1_310963" "Aspsac1_310963_1" "Aspsac1_310963" "31" "NRPS" "Aspergillus saccharolyticus" "Aspergillus" "saccharolyticus" "Aspsac1" "Nigri" "undetermined" "Eurotiomycetes" "Nigri" "A.saccharolyticus" "N-type"
"1607" "Aspsac1_310963_2" "Aspsac1_310963" "Aspsac1_310963_2" "Aspsac1_310963" "31" "NRPS" "Aspergillus saccharolyticus" "Aspergillus" "saccharolyticus" "Aspsac1" "Nigri" "undetermined" "Eurotiomycetes" "Nigri" "A.saccharolyticus" "N-type"
"1608" "Aspsac1_310963_3" "Aspsac1_310963" "Aspsac1_310963_3" "Aspsac1_310963" "31" "NRPS" "Aspergillus saccharolyticus" "Aspergillus" "saccharolyticus" "Aspsac1" "Nigri" "undetermined" "Eurotiomycetes" "Nigri" "A.saccharolyticus" "N-type"
"1609" "Aspsac1_312471_1" "Aspsac1_312471" "Aspsac1_312471_1" "Aspsac1_312471" "31" "NRPS" "Aspergillus saccharolyticus" "Aspergillus" "saccharolyticus" "Aspsac1" "Nigri" "undetermined" "Eurotiomycetes" "Nigri" "A.saccharolyticus" "N-type"
"1610" "Aspsac1_312471_2" "Aspsac1_312471" "Aspsac1_312471_2" "Aspsac1_312471" "31" "NRPS" "Aspergillus saccharolyticus" "Aspergillus" "saccharolyticus" "Aspsac1" "Nigri" "undetermined" "Eurotiomycetes" "Nigri" "A.saccharolyticus" "N-type"
"1611" "Aspsac1_316494_1" "Aspsac1_316494" "Aspsac1_316494_1" "Aspsac1_316494" "31" "NRPS" "Aspergillus saccharolyticus" "Aspergillus" "saccharolyticus" "Aspsac1" "Nigri" "undetermined" "Eurotiomycetes" "Nigri" "A.saccharolyticus" "N-type"
"1612" "Aspsac1_316494_2" "Aspsac1_316494" "Aspsac1_316494_2" "Aspsac1_316494" "31" "NRPS" "Aspergillus saccharolyticus" "Aspergillus" "saccharolyticus" "Aspsac1" "Nigri" "undetermined" "Eurotiomycetes" "Nigri" "A.saccharolyticus" "N-type"
"1613" "Aspsac1_316494_3" "Aspsac1_316494" "Aspsac1_316494_3" "Aspsac1_316494" "31" "NRPS" "Aspergillus saccharolyticus" "Aspergillus" "saccharolyticus" "Aspsac1" "Nigri" "undetermined" "Eurotiomycetes" "Nigri" "A.saccharolyticus" "N-type"
"1614" "Aspsac1_316494_4" "Aspsac1_316494" "Aspsac1_316494_4" "Aspsac1_316494" "31" "NRPS" "Aspergillus saccharolyticus" "Aspergillus" "saccharolyticus" "Aspsac1" "Nigri" "undetermined" "Eurotiomycetes" "Nigri" "A.saccharolyticus" "N-type"
"1615" "Aspsac1_316494_5" "Aspsac1_316494" "Aspsac1_316494_5" "Aspsac1_316494" "31" "NRPS" "Aspergillus saccharolyticus" "Aspergillus" "saccharolyticus" "Aspsac1" "Nigri" "undetermined" "Eurotiomycetes" "Nigri" "A.saccharolyticus" "N-type"
"1616" "Aspsac1_325305_1" "Aspsac1_325305" "Aspsac1_325305_1" "Aspsac1_325305" "31" "NRPS-Like" "Aspergillus saccharolyticus" "Aspergillus" "saccharolyticus" "Aspsac1" "Nigri" "undetermined" "Eurotiomycetes" "Nigri" "A.saccharolyticus" "N-type"
"1617" "Aspsac1_327326_1" "Aspsac1_327326" "Aspsac1_327326_1" "Aspsac1_327326" "31" "NRPS-Like" "Aspergillus saccharolyticus" "Aspergillus" "saccharolyticus" "Aspsac1" "Nigri" "undetermined" "Eurotiomycetes" "Nigri" "A.saccharolyticus" "N-type"
"1618" "Aspsac1_330173_1" "Aspsac1_330173" "Aspsac1_330173_1" "Aspsac1_330173" "31" "NRPS-Like" "Aspergillus saccharolyticus" "Aspergillus" "saccharolyticus" "Aspsac1" "Nigri" "undetermined" "Eurotiomycetes" "Nigri" "A.saccharolyticus" "N-type"
"1619" "Aspsac1_339455_1" "Aspsac1_339455" "Aspsac1_339455_1" "Aspsac1_339455" "31" "NRPS-Like" "Aspergillus saccharolyticus" "Aspergillus" "saccharolyticus" "Aspsac1" "Nigri" "undetermined" "Eurotiomycetes" "Nigri" "A.saccharolyticus" "N-type"
"1620" "Aspsac1_340634_1" "Aspsac1_340634" "Aspsac1_340634_1" "Aspsac1_340634" "31" "NRPS-Like" "Aspergillus saccharolyticus" "Aspergillus" "saccharolyticus" "Aspsac1" "Nigri" "undetermined" "Eurotiomycetes" "Nigri" "A.saccharolyticus" "N-type"
"1621" "Aspsac1_355516_1" "Aspsac1_355516" "Aspsac1_355516_1" "Aspsac1_355516" "31" "NRPS-Like" "Aspergillus saccharolyticus" "Aspergillus" "saccharolyticus" "Aspsac1" "Nigri" "undetermined" "Eurotiomycetes" "Nigri" "A.saccharolyticus" "N-type"
"1622" "Aspsac1_364141_1" "Aspsac1_364141" "Aspsac1_364141_1" "Aspsac1_364141" "31" "NRPS-Like" "Aspergillus saccharolyticus" "Aspergillus" "saccharolyticus" "Aspsac1" "Nigri" "undetermined" "Eurotiomycetes" "Nigri" "A.saccharolyticus" "N-type"
"1623" "Aspsac1_367008_1" "Aspsac1_367008" "Aspsac1_367008_1" "Aspsac1_367008" "31" "NRPS" "Aspergillus saccharolyticus" "Aspergillus" "saccharolyticus" "Aspsac1" "Nigri" "undetermined" "Eurotiomycetes" "Nigri" "A.saccharolyticus" "N-type"
"1624" "Aspsac1_376297_1" "Aspsac1_376297" "Aspsac1_376297_1" "Aspsac1_376297" "31" "HYBRID" "Aspergillus saccharolyticus" "Aspergillus" "saccharolyticus" "Aspsac1" "Nigri" "undetermined" "Eurotiomycetes" "Nigri" "A.saccharolyticus" "P-type"
"1625" "Aspsac1_378000_1" "Aspsac1_378000" "Aspsac1_378000_1" "Aspsac1_378000" "31" "NRPS-Like" "Aspergillus saccharolyticus" "Aspergillus" "saccharolyticus" "Aspsac1" "Nigri" "undetermined" "Eurotiomycetes" "Nigri" "A.saccharolyticus" "N-type"
"1626" "Aspsac1_385561_1" "Aspsac1_385561" "Aspsac1_385561_1" "Aspsac1_385561" "31" "NRPS" "Aspergillus saccharolyticus" "Aspergillus" "saccharolyticus" "Aspsac1" "Nigri" "undetermined" "Eurotiomycetes" "Nigri" "A.saccharolyticus" "N-type"
"1627" "Aspsac1_385561_2" "Aspsac1_385561" "Aspsac1_385561_2" "Aspsac1_385561" "31" "NRPS" "Aspergillus saccharolyticus" "Aspergillus" "saccharolyticus" "Aspsac1" "Nigri" "undetermined" "Eurotiomycetes" "Nigri" "A.saccharolyticus" "N-type"
"1628" "Aspsac1_388346_1" "Aspsac1_388346" "Aspsac1_388346_1" "Aspsac1_388346" "31" "NRPS" "Aspergillus saccharolyticus" "Aspergillus" "saccharolyticus" "Aspsac1" "Nigri" "undetermined" "Eurotiomycetes" "Nigri" "A.saccharolyticus" "N-type"
"1629" "Aspsac1_388346_2" "Aspsac1_388346" "Aspsac1_388346_2" "Aspsac1_388346" "31" "NRPS" "Aspergillus saccharolyticus" "Aspergillus" "saccharolyticus" "Aspsac1" "Nigri" "undetermined" "Eurotiomycetes" "Nigri" "A.saccharolyticus" "N-type"
"1630" "Aspsac1_388346_3" "Aspsac1_388346" "Aspsac1_388346_3" "Aspsac1_388346" "31" "NRPS" "Aspergillus saccharolyticus" "Aspergillus" "saccharolyticus" "Aspsac1" "Nigri" "undetermined" "Eurotiomycetes" "Nigri" "A.saccharolyticus" "N-type"
"1631" "Aspsac1_388346_4" "Aspsac1_388346" "Aspsac1_388346_4" "Aspsac1_388346" "31" "NRPS" "Aspergillus saccharolyticus" "Aspergillus" "saccharolyticus" "Aspsac1" "Nigri" "undetermined" "Eurotiomycetes" "Nigri" "A.saccharolyticus" "N-type"
"1632" "Aspsac1_388346_5" "Aspsac1_388346" "Aspsac1_388346_5" "Aspsac1_388346" "31" "NRPS" "Aspergillus saccharolyticus" "Aspergillus" "saccharolyticus" "Aspsac1" "Nigri" "undetermined" "Eurotiomycetes" "Nigri" "A.saccharolyticus" "N-type"
"1633" "Aspsac1_388526_1" "Aspsac1_388526" "Aspsac1_388526_1" "Aspsac1_388526" "31" "HYBRID" "Aspergillus saccharolyticus" "Aspergillus" "saccharolyticus" "Aspsac1" "Nigri" "undetermined" "Eurotiomycetes" "Nigri" "A.saccharolyticus" "P-type"
"1634" "Aspsac1_390210_1" "Aspsac1_390210" "Aspsac1_390210_1" "Aspsac1_390210" "31" "NRPS-Like" "Aspergillus saccharolyticus" "Aspergillus" "saccharolyticus" "Aspsac1" "Nigri" "undetermined" "Eurotiomycetes" "Nigri" "A.saccharolyticus" "N-type"
"1635" "Aspsac1_391080_1" "Aspsac1_391080" "Aspsac1_391080_1" "Aspsac1_391080" "31" "NRPS" "Aspergillus saccharolyticus" "Aspergillus" "saccharolyticus" "Aspsac1" "Nigri" "undetermined" "Eurotiomycetes" "Nigri" "A.saccharolyticus" "N-type"
"1636" "Aspsac1_391080_2" "Aspsac1_391080" "Aspsac1_391080_2" "Aspsac1_391080" "31" "NRPS" "Aspergillus saccharolyticus" "Aspergillus" "saccharolyticus" "Aspsac1" "Nigri" "undetermined" "Eurotiomycetes" "Nigri" "A.saccharolyticus" "N-type"
"1637" "Aspsac1_391080_3" "Aspsac1_391080" "Aspsac1_391080_3" "Aspsac1_391080" "31" "NRPS" "Aspergillus saccharolyticus" "Aspergillus" "saccharolyticus" "Aspsac1" "Nigri" "undetermined" "Eurotiomycetes" "Nigri" "A.saccharolyticus" "N-type"
"1638" "Aspsac1_391080_4" "Aspsac1_391080" "Aspsac1_391080_4" "Aspsac1_391080" "31" "NRPS" "Aspergillus saccharolyticus" "Aspergillus" "saccharolyticus" "Aspsac1" "Nigri" "undetermined" "Eurotiomycetes" "Nigri" "A.saccharolyticus" "N-type"
"1639" "Aspsac1_392863_1" "Aspsac1_392863" "Aspsac1_392863_1" "Aspsac1_392863" "31" "NRPS-Like" "Aspergillus saccharolyticus" "Aspergillus" "saccharolyticus" "Aspsac1" "Nigri" "undetermined" "Eurotiomycetes" "Nigri" "A.saccharolyticus" "N-type"
"1640" "Aspsac1_393356_1" "Aspsac1_393356" "Aspsac1_393356_1" "Aspsac1_393356" "31" "NRPS" "Aspergillus saccharolyticus" "Aspergillus" "saccharolyticus" "Aspsac1" "Nigri" "undetermined" "Eurotiomycetes" "Nigri" "A.saccharolyticus" "N-type"
"1641" "Aspsac1_393356_2" "Aspsac1_393356" "Aspsac1_393356_2" "Aspsac1_393356" "31" "NRPS" "Aspergillus saccharolyticus" "Aspergillus" "saccharolyticus" "Aspsac1" "Nigri" "undetermined" "Eurotiomycetes" "Nigri" "A.saccharolyticus" "N-type"
"1642" "Aspsac1_393356_3" "Aspsac1_393356" "Aspsac1_393356_3" "Aspsac1_393356" "31" "NRPS" "Aspergillus saccharolyticus" "Aspergillus" "saccharolyticus" "Aspsac1" "Nigri" "undetermined" "Eurotiomycetes" "Nigri" "A.saccharolyticus" "N-type"
"1643" "Aspsac1_393356_4" "Aspsac1_393356" "Aspsac1_393356_4" "Aspsac1_393356" "31" "NRPS" "Aspergillus saccharolyticus" "Aspergillus" "saccharolyticus" "Aspsac1" "Nigri" "undetermined" "Eurotiomycetes" "Nigri" "A.saccharolyticus" "N-type"
"1644" "Aspsac1_393356_5" "Aspsac1_393356" "Aspsac1_393356_5" "Aspsac1_393356" "31" "NRPS" "Aspergillus saccharolyticus" "Aspergillus" "saccharolyticus" "Aspsac1" "Nigri" "undetermined" "Eurotiomycetes" "Nigri" "A.saccharolyticus" "N-type"
"1645" "Aspsac1_405223_1" "Aspsac1_405223" "Aspsac1_405223_1" "Aspsac1_405223" "31" "NRPS-Like" "Aspergillus saccharolyticus" "Aspergillus" "saccharolyticus" "Aspsac1" "Nigri" "undetermined" "Eurotiomycetes" "Nigri" "A.saccharolyticus" "N-type"
"1646" "Aspsac1_405267_1" "Aspsac1_405267" "Aspsac1_405267_1" "Aspsac1_405267" "31" "NRPS" "Aspergillus saccharolyticus" "Aspergillus" "saccharolyticus" "Aspsac1" "Nigri" "undetermined" "Eurotiomycetes" "Nigri" "A.saccharolyticus" "N-type"
"1647" "Aspsac1_408597_1" "Aspsac1_408597" "Aspsac1_408597_1" "Aspsac1_408597" "31" "NRPS" "Aspergillus saccharolyticus" "Aspergillus" "saccharolyticus" "Aspsac1" "Nigri" "undetermined" "Eurotiomycetes" "Nigri" "A.saccharolyticus" "N-type"
"1648" "Aspsac1_408710_1" "Aspsac1_408710" "Aspsac1_408710_1" "Aspsac1_408710" "31" "NRPS-Like" "Aspergillus saccharolyticus" "Aspergillus" "saccharolyticus" "Aspsac1" "Nigri" "undetermined" "Eurotiomycetes" "Nigri" "A.saccharolyticus" "N-type"
"1649" "Aspsac1_411696_1" "Aspsac1_411696" "Aspsac1_411696_1" "Aspsac1_411696" "31" "NRPS" "Aspergillus saccharolyticus" "Aspergillus" "saccharolyticus" "Aspsac1" "Nigri" "undetermined" "Eurotiomycetes" "Nigri" "A.saccharolyticus" "N-type"
"1650" "Aspsac1_411696_2" "Aspsac1_411696" "Aspsac1_411696_2" "Aspsac1_411696" "31" "NRPS" "Aspergillus saccharolyticus" "Aspergillus" "saccharolyticus" "Aspsac1" "Nigri" "undetermined" "Eurotiomycetes" "Nigri" "A.saccharolyticus" "N-type"
"1651" "Aspsac1_417213_1" "Aspsac1_417213" "Aspsac1_417213_1" "Aspsac1_417213" "31" "NRPS-Like" "Aspergillus saccharolyticus" "Aspergillus" "saccharolyticus" "Aspsac1" "Nigri" "undetermined" "Eurotiomycetes" "Nigri" "A.saccharolyticus" "N-type"
"1652" "Aspsac1_420404_1" "Aspsac1_420404" "Aspsac1_420404_1" "Aspsac1_420404" "31" "NRPS-Like" "Aspergillus saccharolyticus" "Aspergillus" "saccharolyticus" "Aspsac1" "Nigri" "undetermined" "Eurotiomycetes" "Nigri" "A.saccharolyticus" "N-type"
"1653" "Aspsac1_425658_1" "Aspsac1_425658" "Aspsac1_425658_1" "Aspsac1_425658" "31" "NRPS" "Aspergillus saccharolyticus" "Aspergillus" "saccharolyticus" "Aspsac1" "Nigri" "undetermined" "Eurotiomycetes" "Nigri" "A.saccharolyticus" "N-type"
"1654" "Aspsac1_425658_2" "Aspsac1_425658" "Aspsac1_425658_2" "Aspsac1_425658" "31" "NRPS" "Aspergillus saccharolyticus" "Aspergillus" "saccharolyticus" "Aspsac1" "Nigri" "undetermined" "Eurotiomycetes" "Nigri" "A.saccharolyticus" "N-type"
"1655" "Aspscl1_112654_1" "Aspscl1_112654" "Aspscl1_112654_1" "Aspscl1_112654" "33" "NRPS-Like" "Aspergillus sclerotioniger" "Aspergillus" "sclerotioniger" "Aspscl1" "Nigri" "undetermined" "Eurotiomycetes" "Nigri" "A.sclerotioniger" "N-type"
"1656" "Aspscl1_18351_1" "Aspscl1_18351" "Aspscl1_18351_1" "Aspscl1_18351" "33" "NRPS-Like" "Aspergillus sclerotioniger" "Aspergillus" "sclerotioniger" "Aspscl1" "Nigri" "undetermined" "Eurotiomycetes" "Nigri" "A.sclerotioniger" "N-type"
"1657" "Aspscl1_307454_1" "Aspscl1_307454" "Aspscl1_307454_1" "Aspscl1_307454" "33" "NRPS-Like" "Aspergillus sclerotioniger" "Aspergillus" "sclerotioniger" "Aspscl1" "Nigri" "undetermined" "Eurotiomycetes" "Nigri" "A.sclerotioniger" "N-type"
"1658" "Aspscl1_310689_1" "Aspscl1_310689" "Aspscl1_310689_1" "Aspscl1_310689" "33" "NRPS-Like" "Aspergillus sclerotioniger" "Aspergillus" "sclerotioniger" "Aspscl1" "Nigri" "undetermined" "Eurotiomycetes" "Nigri" "A.sclerotioniger" "N-type"
"1659" "Aspscl1_332007_1" "Aspscl1_332007" "Aspscl1_332007_1" "Aspscl1_332007" "33" "NRPS-Like" "Aspergillus sclerotioniger" "Aspergillus" "sclerotioniger" "Aspscl1" "Nigri" "undetermined" "Eurotiomycetes" "Nigri" "A.sclerotioniger" "N-type"
"1660" "Aspscl1_492845_1" "Aspscl1_492845" "Aspscl1_492845_1" "Aspscl1_492845" "33" "NRPS-Like" "Aspergillus sclerotioniger" "Aspergillus" "sclerotioniger" "Aspscl1" "Nigri" "undetermined" "Eurotiomycetes" "Nigri" "A.sclerotioniger" "N-type"
"1661" "Aspscl1_504387_1" "Aspscl1_504387" "Aspscl1_504387_1" "Aspscl1_504387" "33" "NRPS" "Aspergillus sclerotioniger" "Aspergillus" "sclerotioniger" "Aspscl1" "Nigri" "undetermined" "Eurotiomycetes" "Nigri" "A.sclerotioniger" "N-type"
"1662" "Aspscl1_504387_2" "Aspscl1_504387" "Aspscl1_504387_2" "Aspscl1_504387" "33" "NRPS" "Aspergillus sclerotioniger" "Aspergillus" "sclerotioniger" "Aspscl1" "Nigri" "undetermined" "Eurotiomycetes" "Nigri" "A.sclerotioniger" "N-type"
"1663" "Aspscl1_504387_3" "Aspscl1_504387" "Aspscl1_504387_3" "Aspscl1_504387" "33" "NRPS" "Aspergillus sclerotioniger" "Aspergillus" "sclerotioniger" "Aspscl1" "Nigri" "undetermined" "Eurotiomycetes" "Nigri" "A.sclerotioniger" "N-type"
"1664" "Aspscl1_508212_1" "Aspscl1_508212" "Aspscl1_508212_1" "Aspscl1_508212" "33" "NRPS-Like" "Aspergillus sclerotioniger" "Aspergillus" "sclerotioniger" "Aspscl1" "Nigri" "undetermined" "Eurotiomycetes" "Nigri" "A.sclerotioniger" "N-type"
"1665" "Aspscl1_515189_1" "Aspscl1_515189" "Aspscl1_515189_1" "Aspscl1_515189" "33" "NRPS-Like" "Aspergillus sclerotioniger" "Aspergillus" "sclerotioniger" "Aspscl1" "Nigri" "undetermined" "Eurotiomycetes" "Nigri" "A.sclerotioniger" "N-type"
"1666" "Aspscl1_515917_1" "Aspscl1_515917" "Aspscl1_515917_1" "Aspscl1_515917" "33" "NRPS-Like" "Aspergillus sclerotioniger" "Aspergillus" "sclerotioniger" "Aspscl1" "Nigri" "undetermined" "Eurotiomycetes" "Nigri" "A.sclerotioniger" "N-type"
"1667" "Aspscl1_519247_1" "Aspscl1_519247" "Aspscl1_519247_1" "Aspscl1_519247" "33" "NRPS-Like" "Aspergillus sclerotioniger" "Aspergillus" "sclerotioniger" "Aspscl1" "Nigri" "undetermined" "Eurotiomycetes" "Nigri" "A.sclerotioniger" "N-type"
"1668" "Aspscl1_523657_1" "Aspscl1_523657" "Aspscl1_523657_1" "Aspscl1_523657" "33" "NRPS-Like" "Aspergillus sclerotioniger" "Aspergillus" "sclerotioniger" "Aspscl1" "Nigri" "undetermined" "Eurotiomycetes" "Nigri" "A.sclerotioniger" "N-type"
"1669" "Aspscl1_523933_1" "Aspscl1_523933" "Aspscl1_523933_1" "Aspscl1_523933" "33" "NRPS-Like" "Aspergillus sclerotioniger" "Aspergillus" "sclerotioniger" "Aspscl1" "Nigri" "undetermined" "Eurotiomycetes" "Nigri" "A.sclerotioniger" "N-type"
"1670" "Aspscl1_534435_1" "Aspscl1_534435" "Aspscl1_534435_1" "Aspscl1_534435" "33" "NRPS-Like" "Aspergillus sclerotioniger" "Aspergillus" "sclerotioniger" "Aspscl1" "Nigri" "undetermined" "Eurotiomycetes" "Nigri" "A.sclerotioniger" "N-type"
"1671" "Aspscl1_538396_1" "Aspscl1_538396" "Aspscl1_538396_1" "Aspscl1_538396" "33" "NRPS" "Aspergillus sclerotioniger" "Aspergillus" "sclerotioniger" "Aspscl1" "Nigri" "undetermined" "Eurotiomycetes" "Nigri" "A.sclerotioniger" "N-type"
"1672" "Aspscl1_544559_1" "Aspscl1_544559" "Aspscl1_544559_1" "Aspscl1_544559" "33" "NRPS" "Aspergillus sclerotioniger" "Aspergillus" "sclerotioniger" "Aspscl1" "Nigri" "undetermined" "Eurotiomycetes" "Nigri" "A.sclerotioniger" "N-type"
"1673" "Aspscl1_547648_1" "Aspscl1_547648" "Aspscl1_547648_1" "Aspscl1_547648" "33" "NRPS" "Aspergillus sclerotioniger" "Aspergillus" "sclerotioniger" "Aspscl1" "Nigri" "undetermined" "Eurotiomycetes" "Nigri" "A.sclerotioniger" "N-type"
"1674" "Aspscl1_547648_2" "Aspscl1_547648" "Aspscl1_547648_2" "Aspscl1_547648" "33" "NRPS" "Aspergillus sclerotioniger" "Aspergillus" "sclerotioniger" "Aspscl1" "Nigri" "undetermined" "Eurotiomycetes" "Nigri" "A.sclerotioniger" "N-type"
"1675" "Aspscl1_547648_3" "Aspscl1_547648" "Aspscl1_547648_3" "Aspscl1_547648" "33" "NRPS" "Aspergillus sclerotioniger" "Aspergillus" "sclerotioniger" "Aspscl1" "Nigri" "undetermined" "Eurotiomycetes" "Nigri" "A.sclerotioniger" "N-type"
"1676" "Aspscl1_547648_4" "Aspscl1_547648" "Aspscl1_547648_4" "Aspscl1_547648" "33" "NRPS" "Aspergillus sclerotioniger" "Aspergillus" "sclerotioniger" "Aspscl1" "Nigri" "undetermined" "Eurotiomycetes" "Nigri" "A.sclerotioniger" "N-type"
"1677" "Aspscl1_554750_1" "Aspscl1_554750" "Aspscl1_554750_1" "Aspscl1_554750" "33" "NRPS-Like" "Aspergillus sclerotioniger" "Aspergillus" "sclerotioniger" "Aspscl1" "Nigri" "undetermined" "Eurotiomycetes" "Nigri" "A.sclerotioniger" "N-type"
"1678" "Aspscl1_554883_1" "Aspscl1_554883" "Aspscl1_554883_1" "Aspscl1_554883" "33" "NRPS-Like" "Aspergillus sclerotioniger" "Aspergillus" "sclerotioniger" "Aspscl1" "Nigri" "undetermined" "Eurotiomycetes" "Nigri" "A.sclerotioniger" "N-type"
"1679" "Aspscl1_562565_1" "Aspscl1_562565" "Aspscl1_562565_1" "Aspscl1_562565" "33" "NRPS-Like" "Aspergillus sclerotioniger" "Aspergillus" "sclerotioniger" "Aspscl1" "Nigri" "undetermined" "Eurotiomycetes" "Nigri" "A.sclerotioniger" "N-type"
"1680" "Aspscl1_563164_1" "Aspscl1_563164" "Aspscl1_563164_1" "Aspscl1_563164" "33" "NRPS-Like" "Aspergillus sclerotioniger" "Aspergillus" "sclerotioniger" "Aspscl1" "Nigri" "undetermined" "Eurotiomycetes" "Nigri" "A.sclerotioniger" "N-type"
"1681" "Aspscl1_566097_1" "Aspscl1_566097" "Aspscl1_566097_1" "Aspscl1_566097" "33" "NRPS" "Aspergillus sclerotioniger" "Aspergillus" "sclerotioniger" "Aspscl1" "Nigri" "undetermined" "Eurotiomycetes" "Nigri" "A.sclerotioniger" "N-type"
"1682" "Aspscl1_566097_2" "Aspscl1_566097" "Aspscl1_566097_2" "Aspscl1_566097" "33" "NRPS" "Aspergillus sclerotioniger" "Aspergillus" "sclerotioniger" "Aspscl1" "Nigri" "undetermined" "Eurotiomycetes" "Nigri" "A.sclerotioniger" "N-type"
"1683" "Aspscl1_569944_1" "Aspscl1_569944" "Aspscl1_569944_1" "Aspscl1_569944" "33" "NRPS-Like" "Aspergillus sclerotioniger" "Aspergillus" "sclerotioniger" "Aspscl1" "Nigri" "undetermined" "Eurotiomycetes" "Nigri" "A.sclerotioniger" "N-type"
"1684" "Aspscl1_571530_1" "Aspscl1_571530" "Aspscl1_571530_1" "Aspscl1_571530" "33" "HYBRID" "Aspergillus sclerotioniger" "Aspergillus" "sclerotioniger" "Aspscl1" "Nigri" "undetermined" "Eurotiomycetes" "Nigri" "A.sclerotioniger" "P-type"
"1685" "Aspscl1_573793_1" "Aspscl1_573793" "Aspscl1_573793_1" "Aspscl1_573793" "33" "NRPS" "Aspergillus sclerotioniger" "Aspergillus" "sclerotioniger" "Aspscl1" "Nigri" "undetermined" "Eurotiomycetes" "Nigri" "A.sclerotioniger" "N-type"
"1686" "Aspscl1_573793_2" "Aspscl1_573793" "Aspscl1_573793_2" "Aspscl1_573793" "33" "NRPS" "Aspergillus sclerotioniger" "Aspergillus" "sclerotioniger" "Aspscl1" "Nigri" "undetermined" "Eurotiomycetes" "Nigri" "A.sclerotioniger" "N-type"
"1687" "Aspscl1_575552_1" "Aspscl1_575552" "Aspscl1_575552_1" "Aspscl1_575552" "33" "NRPS-Like" "Aspergillus sclerotioniger" "Aspergillus" "sclerotioniger" "Aspscl1" "Nigri" "undetermined" "Eurotiomycetes" "Nigri" "A.sclerotioniger" "N-type"
"1688" "Aspscl1_579231_1" "Aspscl1_579231" "Aspscl1_579231_1" "Aspscl1_579231" "33" "NRPS-Like" "Aspergillus sclerotioniger" "Aspergillus" "sclerotioniger" "Aspscl1" "Nigri" "undetermined" "Eurotiomycetes" "Nigri" "A.sclerotioniger" "N-type"
"1689" "Aspscl1_584371_1" "Aspscl1_584371" "Aspscl1_584371_1" "Aspscl1_584371" "33" "NRPS" "Aspergillus sclerotioniger" "Aspergillus" "sclerotioniger" "Aspscl1" "Nigri" "undetermined" "Eurotiomycetes" "Nigri" "A.sclerotioniger" "N-type"
"1690" "Aspscl1_584371_2" "Aspscl1_584371" "Aspscl1_584371_2" "Aspscl1_584371" "33" "NRPS" "Aspergillus sclerotioniger" "Aspergillus" "sclerotioniger" "Aspscl1" "Nigri" "undetermined" "Eurotiomycetes" "Nigri" "A.sclerotioniger" "N-type"
"1691" "Aspscl1_586892_1" "Aspscl1_586892" "Aspscl1_586892_1" "Aspscl1_586892" "33" "NRPS-Like" "Aspergillus sclerotioniger" "Aspergillus" "sclerotioniger" "Aspscl1" "Nigri" "undetermined" "Eurotiomycetes" "Nigri" "A.sclerotioniger" "N-type"
"1692" "Aspscl1_597347_1" "Aspscl1_597347" "Aspscl1_597347_1" "Aspscl1_597347" "33" "NRPS" "Aspergillus sclerotioniger" "Aspergillus" "sclerotioniger" "Aspscl1" "Nigri" "undetermined" "Eurotiomycetes" "Nigri" "A.sclerotioniger" "N-type"
"1693" "Aspscl1_597347_2" "Aspscl1_597347" "Aspscl1_597347_2" "Aspscl1_597347" "33" "NRPS" "Aspergillus sclerotioniger" "Aspergillus" "sclerotioniger" "Aspscl1" "Nigri" "undetermined" "Eurotiomycetes" "Nigri" "A.sclerotioniger" "N-type"
"1694" "Aspscl1_599437_1" "Aspscl1_599437" "Aspscl1_599437_1" "Aspscl1_599437" "33" "HYBRID" "Aspergillus sclerotioniger" "Aspergillus" "sclerotioniger" "Aspscl1" "Nigri" "undetermined" "Eurotiomycetes" "Nigri" "A.sclerotioniger" "P-type"
"1695" "Aspscl1_605326_1" "Aspscl1_605326" "Aspscl1_605326_1" "Aspscl1_605326" "33" "HYBRID" "Aspergillus sclerotioniger" "Aspergillus" "sclerotioniger" "Aspscl1" "Nigri" "undetermined" "Eurotiomycetes" "Nigri" "A.sclerotioniger" "P-type"
"1696" "Aspscl1_618523_1" "Aspscl1_618523" "Aspscl1_618523_1" "Aspscl1_618523" "33" "NRPS-Like" "Aspergillus sclerotioniger" "Aspergillus" "sclerotioniger" "Aspscl1" "Nigri" "undetermined" "Eurotiomycetes" "Nigri" "A.sclerotioniger" "N-type"
"1697" "Aspscl1_620660_1" "Aspscl1_620660" "Aspscl1_620660_1" "Aspscl1_620660" "33" "HYBRID" "Aspergillus sclerotioniger" "Aspergillus" "sclerotioniger" "Aspscl1" "Nigri" "undetermined" "Eurotiomycetes" "Nigri" "A.sclerotioniger" "P-type"
"1698" "Aspscl1_621233_1" "Aspscl1_621233" "Aspscl1_621233_1" "Aspscl1_621233" "33" "HYBRID" "Aspergillus sclerotioniger" "Aspergillus" "sclerotioniger" "Aspscl1" "Nigri" "undetermined" "Eurotiomycetes" "Nigri" "A.sclerotioniger" "P-type"
"1699" "Aspscl1_622192_1" "Aspscl1_622192" "Aspscl1_622192_1" "Aspscl1_622192" "33" "NRPS-Like" "Aspergillus sclerotioniger" "Aspergillus" "sclerotioniger" "Aspscl1" "Nigri" "undetermined" "Eurotiomycetes" "Nigri" "A.sclerotioniger" "N-type"
"1700" "Aspscl1_622510_1" "Aspscl1_622510" "Aspscl1_622510_1" "Aspscl1_622510" "33" "NRPS" "Aspergillus sclerotioniger" "Aspergillus" "sclerotioniger" "Aspscl1" "Nigri" "undetermined" "Eurotiomycetes" "Nigri" "A.sclerotioniger" "N-type"
"1701" "Aspscl1_622510_2" "Aspscl1_622510" "Aspscl1_622510_2" "Aspscl1_622510" "33" "NRPS" "Aspergillus sclerotioniger" "Aspergillus" "sclerotioniger" "Aspscl1" "Nigri" "undetermined" "Eurotiomycetes" "Nigri" "A.sclerotioniger" "N-type"
"1702" "Aspscl1_622510_3" "Aspscl1_622510" "Aspscl1_622510_3" "Aspscl1_622510" "33" "NRPS" "Aspergillus sclerotioniger" "Aspergillus" "sclerotioniger" "Aspscl1" "Nigri" "undetermined" "Eurotiomycetes" "Nigri" "A.sclerotioniger" "N-type"
"1703" "Aspscl1_622510_4" "Aspscl1_622510" "Aspscl1_622510_4" "Aspscl1_622510" "33" "NRPS" "Aspergillus sclerotioniger" "Aspergillus" "sclerotioniger" "Aspscl1" "Nigri" "undetermined" "Eurotiomycetes" "Nigri" "A.sclerotioniger" "N-type"
"1704" "Aspscl1_623431_1" "Aspscl1_623431" "Aspscl1_623431_1" "Aspscl1_623431" "33" "NRPS" "Aspergillus sclerotioniger" "Aspergillus" "sclerotioniger" "Aspscl1" "Nigri" "undetermined" "Eurotiomycetes" "Nigri" "A.sclerotioniger" "N-type"
"1705" "Aspscl1_623431_2" "Aspscl1_623431" "Aspscl1_623431_2" "Aspscl1_623431" "33" "NRPS" "Aspergillus sclerotioniger" "Aspergillus" "sclerotioniger" "Aspscl1" "Nigri" "undetermined" "Eurotiomycetes" "Nigri" "A.sclerotioniger" "N-type"
"1706" "Aspscl1_623431_3" "Aspscl1_623431" "Aspscl1_623431_3" "Aspscl1_623431" "33" "NRPS" "Aspergillus sclerotioniger" "Aspergillus" "sclerotioniger" "Aspscl1" "Nigri" "undetermined" "Eurotiomycetes" "Nigri" "A.sclerotioniger" "N-type"
"1707" "Aspscl1_623431_4" "Aspscl1_623431" "Aspscl1_623431_4" "Aspscl1_623431" "33" "NRPS" "Aspergillus sclerotioniger" "Aspergillus" "sclerotioniger" "Aspscl1" "Nigri" "undetermined" "Eurotiomycetes" "Nigri" "A.sclerotioniger" "N-type"
"1708" "Aspscl1_623431_5" "Aspscl1_623431" "Aspscl1_623431_5" "Aspscl1_623431" "33" "NRPS" "Aspergillus sclerotioniger" "Aspergillus" "sclerotioniger" "Aspscl1" "Nigri" "undetermined" "Eurotiomycetes" "Nigri" "A.sclerotioniger" "N-type"
"1709" "Aspscl1_623431_6" "Aspscl1_623431" "Aspscl1_623431_6" "Aspscl1_623431" "33" "NRPS" "Aspergillus sclerotioniger" "Aspergillus" "sclerotioniger" "Aspscl1" "Nigri" "undetermined" "Eurotiomycetes" "Nigri" "A.sclerotioniger" "N-type"
"1710" "Aspscl1_623431_7" "Aspscl1_623431" "Aspscl1_623431_7" "Aspscl1_623431" "33" "NRPS" "Aspergillus sclerotioniger" "Aspergillus" "sclerotioniger" "Aspscl1" "Nigri" "undetermined" "Eurotiomycetes" "Nigri" "A.sclerotioniger" "N-type"
"1711" "Aspscl1_623668_1" "Aspscl1_623668" "Aspscl1_623668_1" "Aspscl1_623668" "33" "NRPS-Like" "Aspergillus sclerotioniger" "Aspergillus" "sclerotioniger" "Aspscl1" "Nigri" "undetermined" "Eurotiomycetes" "Nigri" "A.sclerotioniger" "N-type"
"1712" "Aspscl1_625396_1" "Aspscl1_625396" "Aspscl1_625396_1" "Aspscl1_625396" "33" "NRPS" "Aspergillus sclerotioniger" "Aspergillus" "sclerotioniger" "Aspscl1" "Nigri" "undetermined" "Eurotiomycetes" "Nigri" "A.sclerotioniger" "N-type"
"1713" "Aspscle1_133730_1" "Aspscle1_133730" "Aspscle1_133730_1" "Aspscle1_133730" "32" "NRPS" "Aspergillus sclerotiicarbonarius" "Aspergillus" "sclerotiicarbonarius" "Aspscle1" "Nigri" "undetermined" "Eurotiomycetes" "Nigri" "A.sclerotiicarbonarius" "N-type"
"1714" "Aspscle1_1697_1" "Aspscle1_1697" "Aspscle1_1697_1" "Aspscle1_1697" "32" "HYBRID" "Aspergillus sclerotiicarbonarius" "Aspergillus" "sclerotiicarbonarius" "Aspscle1" "Nigri" "undetermined" "Eurotiomycetes" "Nigri" "A.sclerotiicarbonarius" "P-type"
"1715" "Aspscle1_295871_1" "Aspscle1_295871" "Aspscle1_295871_1" "Aspscle1_295871" "32" "NRPS-Like" "Aspergillus sclerotiicarbonarius" "Aspergillus" "sclerotiicarbonarius" "Aspscle1" "Nigri" "undetermined" "Eurotiomycetes" "Nigri" "A.sclerotiicarbonarius" "N-type"
"1716" "Aspscle1_303118_1" "Aspscle1_303118" "Aspscle1_303118_1" "Aspscle1_303118" "32" "NRPS-Like" "Aspergillus sclerotiicarbonarius" "Aspergillus" "sclerotiicarbonarius" "Aspscle1" "Nigri" "undetermined" "Eurotiomycetes" "Nigri" "A.sclerotiicarbonarius" "N-type"
"1717" "Aspscle1_337982_1" "Aspscle1_337982" "Aspscle1_337982_1" "Aspscle1_337982" "32" "NRPS-Like" "Aspergillus sclerotiicarbonarius" "Aspergillus" "sclerotiicarbonarius" "Aspscle1" "Nigri" "undetermined" "Eurotiomycetes" "Nigri" "A.sclerotiicarbonarius" "N-type"
"1718" "Aspscle1_343411_1" "Aspscle1_343411" "Aspscle1_343411_1" "Aspscle1_343411" "32" "NRPS-Like" "Aspergillus sclerotiicarbonarius" "Aspergillus" "sclerotiicarbonarius" "Aspscle1" "Nigri" "undetermined" "Eurotiomycetes" "Nigri" "A.sclerotiicarbonarius" "N-type"
"1719" "Aspscle1_351188_1" "Aspscle1_351188" "Aspscle1_351188_1" "Aspscle1_351188" "32" "NRPS" "Aspergillus sclerotiicarbonarius" "Aspergillus" "sclerotiicarbonarius" "Aspscle1" "Nigri" "undetermined" "Eurotiomycetes" "Nigri" "A.sclerotiicarbonarius" "N-type"
"1720" "Aspscle1_351188_2" "Aspscle1_351188" "Aspscle1_351188_2" "Aspscle1_351188" "32" "NRPS" "Aspergillus sclerotiicarbonarius" "Aspergillus" "sclerotiicarbonarius" "Aspscle1" "Nigri" "undetermined" "Eurotiomycetes" "Nigri" "A.sclerotiicarbonarius" "N-type"
"1721" "Aspscle1_351188_3" "Aspscle1_351188" "Aspscle1_351188_3" "Aspscle1_351188" "32" "NRPS" "Aspergillus sclerotiicarbonarius" "Aspergillus" "sclerotiicarbonarius" "Aspscle1" "Nigri" "undetermined" "Eurotiomycetes" "Nigri" "A.sclerotiicarbonarius" "N-type"
"1722" "Aspscle1_355621_1" "Aspscle1_355621" "Aspscle1_355621_1" "Aspscle1_355621" "32" "NRPS-Like" "Aspergillus sclerotiicarbonarius" "Aspergillus" "sclerotiicarbonarius" "Aspscle1" "Nigri" "undetermined" "Eurotiomycetes" "Nigri" "A.sclerotiicarbonarius" "N-type"
"1723" "Aspscle1_357004_1" "Aspscle1_357004" "Aspscle1_357004_1" "Aspscle1_357004" "32" "NRPS-Like" "Aspergillus sclerotiicarbonarius" "Aspergillus" "sclerotiicarbonarius" "Aspscle1" "Nigri" "undetermined" "Eurotiomycetes" "Nigri" "A.sclerotiicarbonarius" "N-type"
"1724" "Aspscle1_361763_1" "Aspscle1_361763" "Aspscle1_361763_1" "Aspscle1_361763" "32" "HYBRID" "Aspergillus sclerotiicarbonarius" "Aspergillus" "sclerotiicarbonarius" "Aspscle1" "Nigri" "undetermined" "Eurotiomycetes" "Nigri" "A.sclerotiicarbonarius" "P-type"
"1725" "Aspscle1_365881_1" "Aspscle1_365881" "Aspscle1_365881_1" "Aspscle1_365881" "32" "NRPS-Like" "Aspergillus sclerotiicarbonarius" "Aspergillus" "sclerotiicarbonarius" "Aspscle1" "Nigri" "undetermined" "Eurotiomycetes" "Nigri" "A.sclerotiicarbonarius" "N-type"
"1726" "Aspscle1_367788_1" "Aspscle1_367788" "Aspscle1_367788_1" "Aspscle1_367788" "32" "NRPS-Like" "Aspergillus sclerotiicarbonarius" "Aspergillus" "sclerotiicarbonarius" "Aspscle1" "Nigri" "undetermined" "Eurotiomycetes" "Nigri" "A.sclerotiicarbonarius" "N-type"
"1727" "Aspscle1_372406_1" "Aspscle1_372406" "Aspscle1_372406_1" "Aspscle1_372406" "32" "NRPS-Like" "Aspergillus sclerotiicarbonarius" "Aspergillus" "sclerotiicarbonarius" "Aspscle1" "Nigri" "undetermined" "Eurotiomycetes" "Nigri" "A.sclerotiicarbonarius" "N-type"
"1728" "Aspscle1_376898_1" "Aspscle1_376898" "Aspscle1_376898_1" "Aspscle1_376898" "32" "NRPS" "Aspergillus sclerotiicarbonarius" "Aspergillus" "sclerotiicarbonarius" "Aspscle1" "Nigri" "undetermined" "Eurotiomycetes" "Nigri" "A.sclerotiicarbonarius" "N-type"
"1729" "Aspscle1_376898_2" "Aspscle1_376898" "Aspscle1_376898_2" "Aspscle1_376898" "32" "NRPS" "Aspergillus sclerotiicarbonarius" "Aspergillus" "sclerotiicarbonarius" "Aspscle1" "Nigri" "undetermined" "Eurotiomycetes" "Nigri" "A.sclerotiicarbonarius" "N-type"
"1730" "Aspscle1_376898_3" "Aspscle1_376898" "Aspscle1_376898_3" "Aspscle1_376898" "32" "NRPS" "Aspergillus sclerotiicarbonarius" "Aspergillus" "sclerotiicarbonarius" "Aspscle1" "Nigri" "undetermined" "Eurotiomycetes" "Nigri" "A.sclerotiicarbonarius" "N-type"
"1731" "Aspscle1_376898_4" "Aspscle1_376898" "Aspscle1_376898_4" "Aspscle1_376898" "32" "NRPS" "Aspergillus sclerotiicarbonarius" "Aspergillus" "sclerotiicarbonarius" "Aspscle1" "Nigri" "undetermined" "Eurotiomycetes" "Nigri" "A.sclerotiicarbonarius" "N-type"
"1732" "Aspscle1_378816_1" "Aspscle1_378816" "Aspscle1_378816_1" "Aspscle1_378816" "32" "NRPS" "Aspergillus sclerotiicarbonarius" "Aspergillus" "sclerotiicarbonarius" "Aspscle1" "Nigri" "undetermined" "Eurotiomycetes" "Nigri" "A.sclerotiicarbonarius" "N-type"
"1733" "Aspscle1_378816_2" "Aspscle1_378816" "Aspscle1_378816_2" "Aspscle1_378816" "32" "NRPS" "Aspergillus sclerotiicarbonarius" "Aspergillus" "sclerotiicarbonarius" "Aspscle1" "Nigri" "undetermined" "Eurotiomycetes" "Nigri" "A.sclerotiicarbonarius" "N-type"
"1734" "Aspscle1_379044_1" "Aspscle1_379044" "Aspscle1_379044_1" "Aspscle1_379044" "32" "NRPS-Like" "Aspergillus sclerotiicarbonarius" "Aspergillus" "sclerotiicarbonarius" "Aspscle1" "Nigri" "undetermined" "Eurotiomycetes" "Nigri" "A.sclerotiicarbonarius" "N-type"
"1735" "Aspscle1_380544_1" "Aspscle1_380544" "Aspscle1_380544_1" "Aspscle1_380544" "32" "HYBRID" "Aspergillus sclerotiicarbonarius" "Aspergillus" "sclerotiicarbonarius" "Aspscle1" "Nigri" "undetermined" "Eurotiomycetes" "Nigri" "A.sclerotiicarbonarius" "P-type"
"1736" "Aspscle1_381762_1" "Aspscle1_381762" "Aspscle1_381762_1" "Aspscle1_381762" "32" "NRPS" "Aspergillus sclerotiicarbonarius" "Aspergillus" "sclerotiicarbonarius" "Aspscle1" "Nigri" "undetermined" "Eurotiomycetes" "Nigri" "A.sclerotiicarbonarius" "N-type"
"1737" "Aspscle1_381762_2" "Aspscle1_381762" "Aspscle1_381762_2" "Aspscle1_381762" "32" "NRPS" "Aspergillus sclerotiicarbonarius" "Aspergillus" "sclerotiicarbonarius" "Aspscle1" "Nigri" "undetermined" "Eurotiomycetes" "Nigri" "A.sclerotiicarbonarius" "N-type"
"1738" "Aspscle1_381762_3" "Aspscle1_381762" "Aspscle1_381762_3" "Aspscle1_381762" "32" "NRPS" "Aspergillus sclerotiicarbonarius" "Aspergillus" "sclerotiicarbonarius" "Aspscle1" "Nigri" "undetermined" "Eurotiomycetes" "Nigri" "A.sclerotiicarbonarius" "N-type"
"1739" "Aspscle1_381762_4" "Aspscle1_381762" "Aspscle1_381762_4" "Aspscle1_381762" "32" "NRPS" "Aspergillus sclerotiicarbonarius" "Aspergillus" "sclerotiicarbonarius" "Aspscle1" "Nigri" "undetermined" "Eurotiomycetes" "Nigri" "A.sclerotiicarbonarius" "N-type"
"1740" "Aspscle1_393508_1" "Aspscle1_393508" "Aspscle1_393508_1" "Aspscle1_393508" "32" "NRPS-Like" "Aspergillus sclerotiicarbonarius" "Aspergillus" "sclerotiicarbonarius" "Aspscle1" "Nigri" "undetermined" "Eurotiomycetes" "Nigri" "A.sclerotiicarbonarius" "N-type"
"1741" "Aspscle1_400885_1" "Aspscle1_400885" "Aspscle1_400885_1" "Aspscle1_400885" "32" "NRPS-Like" "Aspergillus sclerotiicarbonarius" "Aspergillus" "sclerotiicarbonarius" "Aspscle1" "Nigri" "undetermined" "Eurotiomycetes" "Nigri" "A.sclerotiicarbonarius" "N-type"
[truncated: 166,196 more chars]
