# Supplementary material for: Genus level analysis of PKS-NRPS and NRPS-PKS hybrids reveals their origin in Aspergilli
Source: BMC Genomics. 2019 Nov 13;20:847. doi: 10.1186/s12864-019-6114-2 (PMC6854747; doi:10.1186/s12864-019-6114-2)
Supplement: Supplementary file 6 — Additional file 6 ML phylogeny of Aspergillus A-domains of hybrid proteins and hybrid proteins from best hit analysis against the non-redundant protein database. [file 12864_2019_6114_MOESM6_ESM.txt]

(Aspibe1_400692_1:0.0382554331,((((((((((((((((((((((Aspsac1_376297_1:0.2336054383,Aspscl1_605326_1:0.1976265920)100:0.085737,Asphet1_337005_1:0.2470230862)100:0.473067,((Aspcl1_6366_1:0.3304173657,GAP90879.1_1:0.3114023782)100:0.089970,((OAA34686.1_1:0.1072426367,(XP_014541964.1_1:0.0409033260,KID83952.1_1:0.0144784078)100:0.045090)100:0.279874,((((col_24:0.0000022080,CAG28798.1_1:0.0026175453)100:0.352449,KDN70032.1_1:0.1319761197)92:0.026603,KZL75527.1_1:0.0555862318)92:0.073456,ENH87543.1_1:0.1010698715)100:0.392258)100:0.097577)100:0.238902)87:0.060328,(Pench1_7144_1:0.7863946300,(EKG11539.1_1:0.2804710744,col_25:0.3758353280)100:0.263747)59:0.079162)100:0.168722,((((((Aspca3_129251_1:0.0994047152,Aspcam1_330137_1:0.1332793561)100:0.269498,((((KXH43902.1_1:0.0709352768,((KXH56294.1_1:0.0322015651,KXH29539.1_1:0.0198514116)100:0.022104,XP_007600610.1_1:0.0508337129)100:0.040430)100:0.050230,OHE95981.1_1:0.0450224044)100:0.048580,XP_008096310.1_1:0.0798972338)100:0.178601,KHO00577.1_1:0.3810909079)95:0.061418)100:0.243139,(Aspvad1_461379_1:0.0312415534,Asptu1_31150_1:0.0656522887)100:0.937513)94:0.142997,(Aspell1_454796_1:0.1680911897,(Aspvio1_475339_1:0.0220482504,Aspind1_499168_1:0.0068262843)100:0.221744)100:0.266982)80:0.067511,((KXX75016.1_1:0.6378668122,EXL67078.1_1:0.5402728961)84:0.028525,((col_8:0.1506467409,XP_018706391.1_1:0.0995462408)100:0.386084,(KFY27678.1_1:0.3630909837,APX44000.1_1:0.3789235558)100:0.133079)100:0.062892)99:0.096935)95:0.175285,XP_002847329.1_1:0.6854592741)86:0.093469)73:0.040359,XP_003009645.1_1:0.8387929609)39:0.025164,(((KFX98083.1_1:0.0393151028,KFZ13457.1_1:0.0232756734)100:0.004816,KFY92181.1_1:0.0024843794)99:0.007542,KFZ23096.1_1:0.0000020128)100:0.686191)40:0.037899,(((Asphet1_419404_1:0.0312494543,Aspac1_51108_1:0.0432841891)100:0.498772,XP_013338711.1_1:0.5879435830)100:0.223260,(col_9:0.5103685507,XP_007589186.1_1:0.4167830683)100:0.216471)77:0.069533)53:0.042050,(OKL60321.1_1:0.3828604900,KMU74734.1_1:0.5785510118)100:0.325969)87:0.035992,(((Aspfij1_514422_1:0.0252723712,Aspac1_43247_1:0.0267056945)100:0.030941,Aspind1_473498_1:0.0621014060)100:0.074247,Aspcam1_275300_1:0.1017766746)100:0.851900)94:0.038058,((Aspste1_477231_1:0.5575695195,XP_003173835.1_1:0.6034144495)100:0.215969,((Aspoch1_484695_1:0.1896435375,(Aspscle1_441799_1:0.0565831532,Aspibe1_480497_1:0.0318520342)100:0.205636)100:0.143366,(Aspste1_454498_1:0.3289180851,Aspfu_A1163_1_103645_1:0.3358069281)91:0.032347)100:0.214637)99:0.092759)92:0.034207,((((((((((((((((((((((((((Aspeuc1_309019_1:0.0030091875,Asptu1_34465_1:0.0151439465)81:0.003000,((Aspcos1_287415_1:0.0060672621,Aspneo1_417997_1:0.0090986562)100:0.002990,Aspvad1_359092_1:0.0151031399)60:0.000002)100:0.029728,(col_3:0.0028879635,Aspwel1_156748_1:0.0091470077)100:0.049642)97:0.027227,(col_6:0.0072325926,Asppip1_439863_1:0.0166505475)100:0.083880)100:0.729818,(Aspste1_418130_1:0.4243491267,KJZ68392.1_1:0.4190969437)100:0.110170)93:0.041596,KJZ72673.1_1:0.4390670744)79:0.063841,KOM20203.1_1:0.4013363932)78:0.042207,(((Aspind1_482416_1:0.2530648968,((col_al_1:0.0000022080,Asppip1_347659_1:0.0061308073)100:0.049754,Pench1_85311_1:0.0583784545)100:0.057125)100:0.109500,OCL14727.1_1:0.0722150233)100:0.214688,((((((EGD97139.1_1:0.0029788350,EGE01982.1_1:0.0029813878)100:0.002995,col_27:0.0059425026)100:0.009126,(XP_003014124.1_1:0.0000022080,XP_003020763.1_1:0.0059567013)100:0.002797)100:0.022645,XP_003176907.1_1:0.0269779963)100:0.036767,XP_002850891.1_1:0.0541907404)100:0.087526,((((KFG82172.1_1:0.0150095444,XP_007824811.1_1:0.0059808899)76:0.002848,XP_014543166.1_1:0.0062173864)90:0.011311,KID83603.1_1:0.0162554374)100:0.043099,XP_007815889.1_1:0.0502659323)100:0.094045)100:0.423391)97:0.071038)52:0.026529,(((OCL00726.1_1:0.1991920691,XP_018192493.1_1:0.1557816142)100:0.105497,GAM40300.1_1:0.3533484639)81:0.059769,((XP_007798173.1_1:0.1304521494,XP_007834561.1_1:0.2637540338)100:0.096452,KXX74579.1_1:0.2024994197)100:0.122172)62:0.051897)96:0.162031,((APD71785.1_1:0.0228292368,KPC78190.1_1:0.0435049535)100:0.066788,WP_023586037.1_1:0.1037468202)100:0.283398)100:0.603041,WP_051188157.1_1:0.5075711775)74:0.105630,WP_015250181.1_3:0.5770136012)91:0.081949,SFS02400.1_2:1.5500277008)87:0.055719,(WP_015347683.1_2:0.0030421781,WP_015347683.1_3:0.0000020448)100:0.958417)85:0.069144,(((SDU54479.1_5:0.0000022080,WP_055134671.1_2:0.0060494427)77:0.000002,(WP_052435188.1_5:0.0063753263,WP_069018267.1_5:0.0183913336)88:0.021572)100:0.721039,WP_015250181.1_2:0.3911759915)100:0.303239)91:0.093616,((((SDU54479.1_3:0.0216514774,WP_052435188.1_3:0.0245305872)1:0.000002,WP_069018267.1_3:0.0029284014)100:0.723638,(((WP_015347683.1_11:0.0796726743,WP_015347683.1_13:0.0267980669)33:0.035075,WP_015347683.1_12:0.0403947034)100:0.197651,WP_015347683.1_14:0.4313461326)100:0.293350)91:0.324471,((WP_015347683.1_5:0.0111256846,WP_015347683.1_6:0.0039508689)100:0.447747,WP_015347683.1_8:0.1957315058)100:0.286705)71:0.104890)43:0.057196,(WP_064199437.1_4:0.4650801210,WP_051188157.1_4:0.3409285989)100:0.495405)71:0.052113,(((((SDU54479.1_1:0.0131532271,WP_069018267.1_1:0.0200907319)100:0.064085,WP_052435188.1_1:0.0723770149)100:0.416510,((KGS14356.1_1:0.0030966410,KPY91925.1_2:0.0000027460)100:0.303439,KPB88644.1_3:0.2804599408)100:0.124235)99:0.225487,((WP_015347683.1_1:0.3705032804,WP_047857044.1_6:0.2412599024)100:0.114558,AKQ66397.1_4:0.3864583798)100:0.128170)94:0.118306,((col_al_3:0.0062648790,AGF70397.1_1:0.0061871192)100:0.006934,AGF70588.1_1:0.0089519388)100:0.611784)93:0.103881)68:0.109940,((((SFS02400.1_1:1.0250923185,(WP_010349581.1_7:0.2508643785,WP_018883904.1_6:0.1920763067)100:0.210054)100:0.113701,((((WP_025679981.1_4:0.0029747253,WP_018883904.1_4:0.0000022080)100:0.004191,WP_036634407.1_4:0.0080328027)100:0.200399,WP_010349581.1_4:0.0382338146)100:0.043557,(WP_010349581.1_1:0.0807118990,WP_010349581.1_5:0.0042223319)100:0.042513)100:0.335014)100:0.212268,((col_19:0.0061686735,WP_018883904.1_1:0.0000021329)100:0.437602,((WP_025679981.1_5:0.0094110047,WP_018883904.1_5:0.0059439012)100:0.181904,WP_010349581.1_6:0.1156834310)100:0.723008)100:0.126604)97:0.123779,KJB85423.1_2:1.0101976630)48:0.146219)18:0.010929,((((((((SFS02400.1_3:0.7021054886,WP_025715725.1_1:0.7163779807)100:0.247032,(((WP_025679981.1_3:0.0000022080,WP_018883904.1_3:0.0030656577)100:0.009250,WP_036634407.1_3:0.0225276488)100:0.142854,WP_010349581.1_3:0.1405743476)100:0.333545)100:0.225514,((col_al_2:0.0128444929,WP_036634407.1_2:0.0215616453)100:0.199431,WP_010349581.1_2:0.1617306437)100:0.623843)100:0.172567,(((col_12:0.3824691324,(WP_047857044.1_2:0.0739689164,WP_047857044.1_4:0.1872298011)100:0.293672)100:0.192253,((WP_015347683.1_7:0.2335586585,WP_015347683.1_9:0.4248570187)100:0.168620,AKQ66397.1_6:0.4020698805)100:0.158011)100:0.201830,(AKQ66397.1_5:0.5955871307,(WP_047857044.1_7:0.0499850129,WP_047857044.1_8:0.0632176859)100:0.262339)100:0.112872)90:0.123198)79:0.093476,(((SFJ64628.1_1:0.2954831440,SFJ64628.1_2:0.3324557980)100:0.120846,(SFJ64628.1_3:0.5211918871,WP_064199437.1_2:0.4622711829)58:0.064995)98:0.161007,WP_047857044.1_3:0.7663801823)100:0.357272)45:0.055181,col_11:0.8318583363)62:0.058668,(((WP_015347683.1_4:0.3644874608,(WP_047857044.1_9:0.1166519824,WP_047857044.1_10:0.1260122674)100:0.599419)100:0.297881,((WP_064199437.1_1:0.2453319846,WP_064199437.1_3:0.3488062282)100:0.171881,WP_025715725.1_2:0.9815390050)86:0.129709)67:0.052007,(WP_051188157.1_2:0.1917588995,WP_051188157.1_3:0.1531016224)100:0.548399)68:0.113001)75:0.062929,((SDU54479.1_2:0.0128442531,(WP_052435188.1_2:0.0179240526,WP_069018267.1_2:0.0120766799)86:0.007928)100:0.603176,(((SDU54479.1_4:0.0103536555,(WP_052435188.1_4:0.0223850921,WP_069018267.1_4:0.0280804263)100:0.013651)100:0.012451,WP_055134671.1_1:0.0032713099)100:0.417796,col_23:0.3656532769)100:0.435758)84:0.289282)34:0.058685)100:0.414297,((((((col_1:0.0238760424,Aspscl1_620660_1:0.0223156595)100:0.030317,Aspscle1_1697_1:0.0252582829)100:0.316383,(OKL62752.1_1:0.3561101589,XP_002478535.1_1:0.2560814815)100:0.216085)100:0.153497,Aspste1_429736_1:0.9714977553)100:0.133458,(XP_011112705.1_1:0.1633462367,EWC44095.1_1:0.1675247204)100:0.286691)100:0.500539,OAJ17175.1_1:0.9549044911)100:0.318164)99:0.064164,((Aspell1_469246_1:0.6976872953,(col_26:0.3285178162,((XP_006673220.1_1:0.1046289894,(XP_018702131.1_1:0.0757283421,(OAA78753.1_1:0.0707945735,OAR00925.1_1:0.0808111107)100:0.048581)100:0.028695)100:0.029940,AFK23390.1_1:0.0701391406)100:0.192409)100:0.283236)100:0.260051,(((((((col_2:0.0000022272,Aspwel1_177549_1:0.0027713160)100:0.010400,((((Aspneo1_404067_1:0.0056135121,Aspeuc1_444816_1:0.0027978113)53:0.000002,Aspvad1_384352_1:0.0056071011)99:0.002740,((Aspka1_1_21681_1:0.0055415261,col_5:0.0000028612)100:0.008297,Asptu1_137648_1:0.0055828031)98:0.016785)82:0.000003,Aspcos1_267997_1:0.0084938410)92:0.012145)100:0.117550,((Aspscle1_426029_1:0.0166819207,Aspibe1_469507_1:0.0358456711)100:0.017026,(Aspca3_505925_1:0.0136155823,Aspscl1_571530_1:0.0143805411)100:0.025101)100:0.065938)100:0.144343,(Aspfij1_516001_1:0.0210041551,Aspvio1_417425_1:0.0100759435)100:0.242440)100:0.170300,Aspibe1_412395_1:0.3442981766)100:0.267191,(((Aspeuc1_450878_1:0.0203903884,((Aspph1_308983_1:0.0027050070,Aspwel1_184852_1:0.0000022080)100:0.002693,Aspni7_1111323_1:0.0108983750)100:0.007317)100:0.046107,Aspbr1_190761_1:0.0399862335)100:0.368663,(((((Aspste1_463238_1:0.3183104960,((((((EZG01159.1_1:0.0025578034,col_10:0.0000022080)59:0.000002,OAL75420.1_1:0.0051196274)100:0.007692,DAA76613.1_1:0.0237795432)63:0.000003,((col_22:0.0025625342,EGE07077.1_1:0.0000029559)64:0.000003,EGD93407.1_1:0.0025503874)98:0.010467)96:0.020081,XP_003176265.1_1:0.0170789149)97:0.016301,XP_002847685.1_1:0.0255067255)100:0.226971)100:0.183166,(OBT53708.1_1:0.2616819544,XP_008085943.1_1:0.1399904000)100:0.250478)91:0.078130,XP_007802712.1_1:0.2925572486)62:0.062737,GAD98579.1_1:0.2534891413)61:0.040267,XP_007781409.1_1:0.2968758959)100:0.067739)100:0.085906)100:0.263771,EKG19785.1_1:0.5594039790)100:0.265020)100:0.314277)100:0.460593,XP_013957207.1_1:0.6437495454)100:0.127051,((((Aspbr1_211676_1:0.0086388706,(Asptu1_197164_1:0.0165527306,(Aspph1_308144_1:0.0028003983,Aspni7_1087173_1:0.0141616880)74:0.002590)87:0.040157)100:0.469553,(((Aspvio1_446723_1:0.0208616442,Aspind1_474999_1:0.0276431466)100:0.040124,Aspuva1_318160_1:0.0252252023)100:0.436952,(Asphet1_343322_1:0.5291794521,(XP_014554310.1_1:0.0034602250,XP_007716691.1_1:0.0039418479)100:0.399323)100:0.272564)100:0.168739)100:0.241722,(((((((Aspfu_A1163_1_107529_1:0.0068768126,Aspfu1_9205_1:0.0038092171)100:0.052577,Aspnov1_434415_1:0.0942809686)100:0.020189,Aspcl1_722_1:0.1161572210)100:0.213270,KDN70914.1_1:0.3032155264)93:0.041170,(((Aspste1_507248_1:0.2425715552,((col_7:0.0159715140,((XP_007824541.2_1:0.0025982877,XP_014543067.1_1:0.0132285299)67:0.002613,KJK74351.1_1:0.0079682433)16:0.000003)100:0.015174,XP_018140262.1_1:0.0172880922)100:0.121508)98:0.026070,KND88257.1_1:0.0982829180)98:0.032838,XP_016640411.1_1:0.1499637917)98:0.046906)94:0.144206,KKY32499.1_1:0.3115770249)100:0.438265,((Aspte1_325_1:0.0610567849,Aspcam1_260046_1:0.0988670459)100:0.153632,XP_018138046.1_1:0.3018306229)100:0.335769)100:0.188215)100:0.079459,(((((((((Aspeuc1_454486_1:0.0341662922,Aspfo1_203524_1:0.0110937038)99:0.002678,Aspka1_1_15585_1:0.0082785694)99:0.002666,Asppip1_499150_1:0.0165629863)99:0.005639,((Asptu1_67116_1:0.0140540191,Aspcos1_286633_1:0.0055617754)100:0.005332,Aspneo1_456545_1:0.0141316733)100:0.011517)97:0.005429,Aspvad1_379300_1:0.0428516179)97:0.035861,Aspni7_1112058_1:0.1131674390)94:0.032118,Aspbr1_191248_1:0.0749034501)100:0.383425,Aspste1_411931_1:0.4278976378)100:0.106225,(Aspwel1_169928_1:0.0000027337,col_4:0.0087064089)100:0.540667)100:0.646485)76:0.092830)76:0.096582,(((((((((Aspuva1_194565_1:0.0308504872,(Aspvio1_473061_1:0.0159566215,Aspind1_366949_1:0.0180144193)100:0.008877)100:0.024462,Aspac1_44810_1:0.0304147894)51:0.010211,(Aspbru1_489726_1:0.0132833907,Aspacu1_429294_1:0.0107037430)100:0.002475)51:0.002479,Aspfij1_421171_1:0.0028205384)100:0.326980,(XP_002148352.1_1:0.0000025760,KFX51797.1_1:0.0024978429)100:0.527390)100:0.142932,((Aspnov1_448608_1:0.5908321878,OAA58902.1_1:0.5676705349)53:0.080110,(((((((Aspca3_511653_1:0.0213770587,Aspscl1_621233_1:0.0435266704)100:0.236796,XP_007279389.1_1:0.2974918326)100:0.084549,(KXJ88000.1_1:0.5553617422,(XP_014554673.1_1:0.0065953733,XP_007714595.1_1:0.0069936152)100:0.372851)45:0.034319)100:0.119152,(XP_006673463.1_1:0.1710528581,XP_018700480.1_1:0.2351612993)100:0.304496)92:0.053620,((col_16:0.1544169349,XP_013954673.1_1:0.1186217868)100:0.293680,(AOO87093.1_1:0.5288791694,KPM44244.1_1:0.1952112817)65:0.021279)29:0.033816)64:0.033253,CRG86497.1_1:0.3440406774)95:0.049407,(((OBS22513.1_1:0.0231504900,ALQ32891.1_1:0.0344611257)100:0.123930,ALQ32759.1_1:0.1838158277)100:0.137676,KIL92266.1_1:0.2141008734)100:0.192312)100:0.171083)95:0.050977)100:0.139997,(Aspscle1_361763_1:0.5183037100,(Aspnid1_9705_1:0.4182795828,KKP04599.1_1:0.5613472697)96:0.092422)99:0.061907)99:0.070984,(XP_013324164.1_1:0.1966703426,(XP_002583532.1_1:0.2311296742,KND87119.1_1:0.1668782530)100:0.379169)100:0.109100)85:0.031448,((((((Aspfl1_36768_1:0.0878695310,Aspsac1_388526_1:0.2311807207)100:0.076552,Aspste1_512973_1:0.1814977844)100:0.165419,(((((Aspacu1_375544_1:0.0000022803,(Aspbru1_499169_1:0.0026329459,Aspfij1_516563_1:0.0052715269)100:0.008040)100:0.026732,Aspac1_31185_1:0.0403202708)100:0.035540,(Aspind1_455514_1:0.0161374461,Aspvio1_457097_1:0.0190264888)100:0.041188)100:0.079215,Asphom1_462388_1:0.1148704911)100:0.183068,Aspnov1_454988_1:0.3151986821)100:0.054878)100:0.393765,(((Aspor1_2284_1:0.0000027749,Aspfl1_25756_1:0.0081308098)100:0.629780,((KFY03516.1_1:0.0365647590,(KFY01771.1_1:0.0127186953,KFY32749.1_1:0.0318137489)100:0.017437)100:0.060152,OBT39531.1_1:0.0711812067)100:0.409465)39:0.035998,KKY25511.1_1:0.4306614481)81:0.073073)99:0.062141,((((((Aspste1_392794_1:0.1567780691,AAS46233.1_1:0.2447156055)100:0.191893,((XP_014572349.1_1:0.0129251125,KID82218.1_1:0.0099580752)100:0.014250,(((KFG80765.1_1:0.0097684897,KJK77205.1_1:0.0028612954)97:0.005010,XP_014539400.1_1:0.0104395508)97:0.005815,XP_007817815.1_1:0.0040186437)97:0.009469)100:0.315801)100:0.442290,KJZ73816.1_1:0.2228845893)45:0.050923,(XP_018142356.1_1:0.4997674119,XP_003005392.1_1:0.2650704335)34:0.033066)80:0.119534,Aspnov1_507550_1:0.2348307597)100:0.313435,(CVL06775.1_1:0.4304319610,KXH45012.1_1:0.3117446115)100:0.247026)100:0.152790)83:0.028995,XP_007589136.1_1:0.5577354446)90:0.035976)100:0.243759)51:0.048701,(((Aspscl1_599437_1:0.5284766125,(((KUI61330.1_1:0.0383420927,KUI64258.1_1:0.0470399370)100:0.522981,((col_29:0.1212998754,KUL85929.1_1:0.1884346825)100:0.093549,XP_018064434.1_1:0.3234842176)100:0.395732)100:0.206316,((XP_013948002.1_1:0.0242096592,XP_018666266.1_1:0.0763437148)100:0.233035,KKP06719.1_1:0.2515493221)100:0.235573)100:0.088247)100:0.063873,XP_001912726.1_1:0.9036880741)81:0.123899,(XP_008603175.1_1:0.8222528914,KFY96473.1_1:0.4965929927)98:0.096745)80:0.108830)100:0.170195)97:0.046589,((CZT42999.1_1:0.0025994559,CZS89930.1_1:0.0000022080)95:0.002601,CZT02515.1_1:0.0000022937)100:0.664544)90:0.019516,(((((((((((Aspni7_1099903_1:0.0025125318,Aspph1_236716_1:0.0025183236)100:0.032357,Aspwel1_181539_1:0.0117004343)100:0.097087,Asptu1_205634_1:0.1347628533)100:0.083642,(((Aspcos1_272872_1:0.0025252269,Aspneo1_435336_1:0.0128171016)100:0.001727,Asppip1_472204_1:0.0214193300)100:0.100206,((Aspfo1_192225_1:0.0025020644,Aspka1_1_16681_1:0.0050623452)100:0.019278,Aspvad1_381647_1:0.0233420723)100:0.165305)100:0.053697)100:0.169303,(Aspscle1_422284_1:0.0392425286,Aspibe1_443386_1:0.0677881105)100:0.054136)100:0.467790,((((AAV66110.2_1:0.0806234185,ALQ32818.1_1:0.0106031033)71:0.009822,ALQ32978.1_1:0.0123907156)71:0.010813,KLO98505.1_1:0.0073360570)100:0.182466,ALQ32785.1_1:0.2641780019)100:0.286587)100:0.184271,KXX82443.1_1:0.3423662201)100:0.105072,((((Aspcl1_7331_1:0.1383922735,AIP87510.1_1:0.0960418803)100:0.150626,(XP_001221453.1_1:0.5349031381,XP_018189440.1_1:0.1132507517)100:0.086350)100:0.203566,(OIW26267.1_1:0.3377404616,XP_016642591.1_1:0.1328781607)100:0.187429)100:0.133695,((Asphom1_370420_1:0.2345594023,XP_009223648.1_1:0.2926845351)100:0.108943,(((((((EWY99916.1_1:0.0082867158,(EWZ45929.1_1:0.0082133852,XP_018255231.1_1:0.0000022080)69:0.000002)95:0.005501,(EXL63285.1_1:0.0027308617,EWZ97246.1_1:0.0054707044)100:0.011067)95:0.000002,(col_15:0.0000028131,EXK85226.1_1:0.0027071024)99:0.002883)99:0.022222,ALQ32950.1_1:0.0354067077)97:0.017283,ALQ33040.1_1:0.0446157887)100:0.089198,(AGO86662.1_1:0.0584752836,(ALQ32964.1_1:0.0186895415,BAR40283.1_1:0.0254631202)100:0.013350)100:0.041999)100:0.232481,KND87975.1_1:0.2283326092)100:0.089236)100:0.252939)100:0.041300)100:0.051928,(KIM97314.1_1:0.3043850817,GAP89762.1_1:0.3649092373)100:0.368042)100:0.053078,(((Aspibe1_469268_1:0.1930748926,(KKP02953.1_1:0.0534660956,ALQ32874.1_1:0.1374103679)100:0.083028)100:0.042769,(((CEJ90334.1_1:0.3672638477,OAA66673.1_1:0.4594732153)100:0.060075,XP_018076593.1_1:0.1477293869)100:0.099207,XP_013330927.1_1:0.0682022908)100:0.035432)100:0.198104,(((KFH40930.1_1:0.0000023329,AKG54858.1_1:0.0190396020)100:0.144732,XP_018142849.1_1:0.1547846677)100:0.191788,(KUI56379.1_1:0.1620855564,CCD34913.1_1:0.5265183464)97:0.040752)100:0.059674)100:0.508110)100:0.078583,(XP_007585881.1_1:0.0661284736,EKG15176.1_1:0.0831417074)100:0.453770)100:0.172747)87:0.063878,(((((((((Aspneo1_445177_1:0.0126632622,Aspvad1_474678_1:0.0000022080)100:0.002456,Asptu1_133959_1:0.0024662371)100:0.002488,(Aspeuc1_453307_1:0.0074233531,((Asppip1_508137_1:0.0074365781,Aspka1_1_21544_1:0.0000022080)100:0.000002,Aspfo1_142878_1:0.0049378114)100:0.004983)100:0.002377)100:0.002930,Aspcos1_255250_1:0.0070279591)100:0.034809,(Aspbr1_191763_1:0.0306994606,((Aspwel1_181897_1:0.0024508108,Aspph1_303802_1:0.0024599914)94:0.002463,Aspni7_1170655_1:0.0024620566)94:0.008666)94:0.004027)100:0.110134,(((OAQ95793.1_1:0.0741369801,(XP_008598495.1_1:0.0051057844,OAA40809.1_1:0.0273588996)98:0.030303)97:0.015331,XP_018705723.1_1:0.0320027096)100:0.261513,(CEJ94083.1_1:0.1216786048,KZZ98913.1_1:0.2641256616)95:0.027799)98:0.023313)100:0.681311,((KUI65083.1_1:0.0099831344,KUI61972.1_1:0.0194034547)100:0.247339,EME40768.1_1:0.5455048865)100:0.184782)83:0.068071,XP_013324710.1_1:0.4180380291)87:0.085453,((Aspfl1_33626_1:0.0026975615,Aspor1_11154_1:0.0000022080)100:0.395733,(Aspste1_410869_1:0.6015463098,CRG87308.1_1:0.4831409236)99:0.129823)100:0.249476)85:0.038968)100:0.274448,(KXX75968.1_1:0.0966771966,CEJ81082.1_1:0.2465888380)100:0.183992)97:0.064624,(((((((Aspph1_331751_1:0.0079481366,(Aspni7_1188722_1:0.0079329684,Aspwel1_156573_1:0.0052699809)100:0.002552)100:0.011035,Asphom1_397180_1:0.0185148125)100:0.013610,Aspbr1_126737_1:0.0270456101)84:0.001786,Aspcl1_6268_1:0.0121021127)100:0.159520,OKL59687.1_1:0.1612121601)100:0.126461,(CRG89192.1_1:0.1657632424,OKL63922.1_1:0.1989028370)100:0.211461)84:0.040767,KIN06913.1_1:0.1757942403)76:0.046774)100:0.073370,(((Aspoch1_492959_1:0.1401227601,KKP04699.1_1:0.1736269330)100:0.033932,GAP93361.1_1:0.1959301207)100:0.034074,((XP_018038190.1_1:0.1819628649,KIL88416.1_1:0.2104199393)100:0.053064,KOS18114.1_1:0.1725748926)100:0.070359)85:0.028624)97:0.023507,(XP_001905191.1_1:0.2240524200,XP_016640618.1_1:0.2367981112)90:0.054142)50:0.022966,OKL61272.1_1:0.1876254242)87:0.043315,XP_007798409.1_1:0.1869465806)100:0.092474,Aspcam1_310784_1:0.1895897929)100:0.065906,Aspscle1_380544_1:0.0160463928);
