# Supplementary material for: Genus level analysis of PKS-NRPS and NRPS-PKS hybrids reveals their origin in Aspergilli
Source: BMC Genomics. 2019 Nov 13;20:847. doi: 10.1186/s12864-019-6114-2 (PMC6854747; doi:10.1186/s12864-019-6114-2)
Supplement: Supplementary file 7 — Additional file 7 Data frame for A-domain tree in additional file 6. [file 12864_2019_6114_MOESM7_ESM.txt]

"tip_id" "label" "member" "protein_label" "sm_short" "organism_name" "metabolite" "Class" "Subclass" "complete_name" "hybrid_orientation"
"1" "AA34686.1_1" "AA34686.1" "AA34686.1_1" "OAA34686.1" "HYBRID" "Metarhizium rileyi RCEF 4871" "undetermined" "Sordariomycetes" "Hypocreomycetidae" "M.rileyi" "P-type"
"2" "AA40809.1_1" "AA40809.1" "AA40809.1_1" "OAA40809.1" "HYBRID" "Cordyceps brongniartii RCEF 3172" "undetermined" "Sordariomycetes" "Hypocreomycetidae" "C.brongniartii" "P-type"
"3" "AA58902.1_1" "AA58902.1" "AA58902.1_1" "OAA58902.1" "HYBRID" "Cordyceps confragosa RCEF 1005" "undetermined" "Sordariomycetes" "Hypocreomycetidae" "C.confragosa" "P-type"
"4" "AA66673.1_1" "AA66673.1" "AA66673.1_1" "OAA66673.1" "HYBRID" "Sporothrix insectorum RCEF 264" "undetermined" "Sordariomycetes" "Sordariomycetidae" "S.insectorum" "P-type"
"5" "AA76613.1_1" "AA76613.1" "AA76613.1_1" "DAA76613.1" "HYBRID" "Trichophyton benhamiae CBS 112371" "undetermined" "Eurotiomycetes" "Eurotiomycetidae" "T.benhamiae" "P-type"
"6" "AA78753.1_1" "AA78753.1" "AA78753.1_1" "OAA78753.1" "HYBRID" "Cordyceps confragosa RCEF 1005" "undetermined" "Sordariomycetes" "Hypocreomycetidae" "C.confragosa" "P-type"
"7" "AD98579.1_1" "AD98579.1" "AD98579.1_1" "GAD98579.1" "HYBRID" "Byssochlamys spectabilis No. 5" "undetermined" "Eurotiomycetes" "Eurotiomycetidae" "B.spectabilis" "P-type"
"8" "AG28798.1_1" "AG28798.1" "AG28798.1_1" "CAG28798.1" "HYBRID" "Magnaporthe grisea" "undetermined" "Sordariomycetes" "Sordariomycetidae" "M.grisea" "P-type"
"9" "AJ17175.1_1" "AJ17175.1" "AJ17175.1_1" "OAJ17175.1" "HYBRID" "Tilletia walkeri" "undetermined" "Exobasidiomycetes" "Tilletiales" "T.walkeri" "P-type"
"10" "AL75420.1_1" "AL75420.1" "AL75420.1_1" "OAL75420.1" "HYBRID" "Trichophyton violaceum" "undetermined" "Eurotiomycetes" "Eurotiomycetidae" "T.violaceum" "P-type"
"11" "AM40300.1_1" "AM40300.1" "AM40300.1_1" "GAM40300.1" "HYBRID" "Talaromyces cellulolyticus" "undetermined" "Eurotiomycetes" "Eurotiomycetidae" "T.cellulolyticus" "N-type"
"12" "AP89762.1_1" "AP89762.1" "AP89762.1_1" "GAP89762.1" "HYBRID" "Rosellinia necatrix" "undetermined" "Sordariomycetes" "Xylariomycetidae" "R.necatrix" "P-type"
"13" "AP90879.1_1" "AP90879.1" "AP90879.1_1" "GAP90879.1" "HYBRID" "Rosellinia necatrix" "undetermined" "Sordariomycetes" "Xylariomycetidae" "R.necatrix" "P-type"
"14" "AP93361.1_1" "AP93361.1" "AP93361.1_1" "GAP93361.1" "HYBRID" "Rosellinia necatrix" "undetermined" "Sordariomycetes" "Xylariomycetidae" "R.necatrix" "P-type"
"15" "AQ95793.1_1" "AQ95793.1" "AQ95793.1_1" "OAQ95793.1" "HYBRID" "Cordyceps confragosa" "undetermined" "Sordariomycetes" "Hypocreomycetidae" "C.confragosa" "P-type"
"16" "AR00925.1_1" "AR00925.1" "AR00925.1_1" "OAR00925.1" "HYBRID" "Cordyceps confragosa" "undetermined" "Sordariomycetes" "Hypocreomycetidae" "C.confragosa" "P-type"
"17" "AR40283.1_1" "AR40283.1" "AR40283.1_1" "BAR40283.1" "HYBRID" "Fusarium sp. FN080326" "undetermined" "Sordariomycetes" "Hypocreomycetidae" "F.sp." "P-type"
"18" "AS46233.1_1" "AS46233.1" "AS46233.1_1" "AAS46233.1" "HYBRID" "Xylaria sp. BCC 1067" "undetermined" "Sordariomycetes" "Xylariomycetidae" "X.sp." "P-type"
"19" "Aspac1_31185_1" "Aspac1_31185" "Aspac1_31185_1" "Aspac1_31185" "HYBRID" "Aspergillus aculeatus" "undetermined" "Eurotiomycetes" "Nigri" "A.aculeatus" "P-type"
"20" "Aspac1_43247_1" "Aspac1_43247" "Aspac1_43247_1" "Aspac1_43247" "HYBRID" "Aspergillus aculeatus" "undetermined" "Eurotiomycetes" "Nigri" "A.aculeatus" "P-type"
"21" "Aspac1_44810_1" "Aspac1_44810" "Aspac1_44810_1" "Aspac1_44810" "HYBRID" "Aspergillus aculeatus" "undetermined" "Eurotiomycetes" "Nigri" "A.aculeatus" "P-type"
"22" "Aspac1_51108_1" "Aspac1_51108" "Aspac1_51108_1" "Aspac1_51108" "HYBRID" "Aspergillus aculeatus" "undetermined" "Eurotiomycetes" "Nigri" "A.aculeatus" "P-type"
"23" "Aspacu1_375544_1" "Aspacu1_375544" "Aspacu1_375544_1" "Aspacu1_375544" "HYBRID" "Aspergillus aculeatinus" "undetermined" "Eurotiomycetes" "Nigri" "A.aculeatinus" "P-type"
"24" "Aspacu1_429294_1" "Aspacu1_429294" "Aspacu1_429294_1" "Aspacu1_429294" "HYBRID" "Aspergillus aculeatinus" "undetermined" "Eurotiomycetes" "Nigri" "A.aculeatinus" "P-type"
"25" "Aspbr1_126737_1" "Aspbr1_126737" "Aspbr1_126737_1" "Aspbr1_126737" "HYBRID" "Aspergillus brasiliensis" "undetermined" "Eurotiomycetes" "Nigri" "A.brasiliensis" "P-type"
"26" "Aspbr1_190761_1" "Aspbr1_190761" "Aspbr1_190761_1" "Aspbr1_190761" "HYBRID" "Aspergillus brasiliensis" "Pyranonigrin" "Eurotiomycetes" "Nigri" "A.brasiliensis" "P-type"
"27" "Aspbr1_191248_1" "Aspbr1_191248" "Aspbr1_191248_1" "Aspbr1_191248" "HYBRID" "Aspergillus brasiliensis" "undetermined" "Eurotiomycetes" "Nigri" "A.brasiliensis" "P-type"
"28" "Aspbr1_191763_1" "Aspbr1_191763" "Aspbr1_191763_1" "Aspbr1_191763" "HYBRID" "Aspergillus brasiliensis" "undetermined" "Eurotiomycetes" "Nigri" "A.brasiliensis" "P-type"
"29" "Aspbr1_211676_1" "Aspbr1_211676" "Aspbr1_211676_1" "Aspbr1_211676" "HYBRID" "Aspergillus brasiliensis" "undetermined" "Eurotiomycetes" "Nigri" "A.brasiliensis" "P-type"
"30" "Aspbru1_489726_1" "Aspbru1_489726" "Aspbru1_489726_1" "Aspbru1_489726" "HYBRID" "Aspergillus brunneoviolaceus" "undetermined" "Eurotiomycetes" "Nigri" "A.brunneoviolaceus" "P-type"
"31" "Aspbru1_499169_1" "Aspbru1_499169" "Aspbru1_499169_1" "Aspbru1_499169" "HYBRID" "Aspergillus brunneoviolaceus" "undetermined" "Eurotiomycetes" "Nigri" "A.brunneoviolaceus" "P-type"
"32" "Aspca3_129251_1" "Aspca3_129251" "Aspca3_129251_1" "Aspca3_129251" "HYBRID" "Aspergillus carbonarius" "undetermined" "Eurotiomycetes" "Nigri" "A.carbonarius" "P-type"
"33" "Aspca3_505925_1" "Aspca3_505925" "Aspca3_505925_1" "Aspca3_505925" "HYBRID" "Aspergillus carbonarius" "undetermined" "Eurotiomycetes" "Nigri" "A.carbonarius" "P-type"
"34" "Aspca3_511653_1" "Aspca3_511653" "Aspca3_511653_1" "Aspca3_511653" "HYBRID" "Aspergillus carbonarius" "undetermined" "Eurotiomycetes" "Nigri" "A.carbonarius" "P-type"
"35" "Aspcam1_260046_1" "Aspcam1_260046" "Aspcam1_260046_1" "Aspcam1_260046" "HYBRID" "Aspergillus campestris" "undetermined" "Eurotiomycetes" "Candidi" "A.campestris" "P-type"
"36" "Aspcam1_275300_1" "Aspcam1_275300" "Aspcam1_275300_1" "Aspcam1_275300" "HYBRID" "Aspergillus campestris" "undetermined" "Eurotiomycetes" "Candidi" "A.campestris" "P-type"
"37" "Aspcam1_310784_1" "Aspcam1_310784" "Aspcam1_310784_1" "Aspcam1_310784" "HYBRID" "Aspergillus campestris" "undetermined" "Eurotiomycetes" "Candidi" "A.campestris" "P-type"
"38" "Aspcam1_330137_1" "Aspcam1_330137" "Aspcam1_330137_1" "Aspcam1_330137" "HYBRID" "Aspergillus campestris" "undetermined" "Eurotiomycetes" "Candidi" "A.campestris" "P-type"
"39" "Aspcl1_6268_1" "Aspcl1_6268" "Aspcl1_6268_1" "Aspcl1_6268" "HYBRID" "Aspergillus clavatus" "undetermined" "Eurotiomycetes" "Clavati" "A.clavatus" "P-type"
"40" "Aspcl1_6366_1" "Aspcl1_6366" "Aspcl1_6366_1" "Aspcl1_6366" "HYBRID" "Aspergillus clavatus" "Cytochalasin" "Eurotiomycetes" "Clavati" "A.clavatus" "P-type"
"41" "Aspcl1_722_1" "Aspcl1_722" "Aspcl1_722_1" "Aspcl1_722" "HYBRID" "Aspergillus clavatus" "Pseurotin" "Eurotiomycetes" "Clavati" "A.clavatus" "P-type"
"42" "Aspcl1_7331_1" "Aspcl1_7331" "Aspcl1_7331_1" "Aspcl1_7331" "HYBRID" "Aspergillus clavatus" "undetermined" "Eurotiomycetes" "Clavati" "A.clavatus" "P-type"
"43" "Aspcos1_255250_1" "Aspcos1_255250" "Aspcos1_255250_1" "Aspcos1_255250" "HYBRID" "Aspergillus costaricaensis" "undetermined" "Eurotiomycetes" "Nigri" "A.costaricaensis" "P-type"
"44" "Aspcos1_267997_1" "Aspcos1_267997" "Aspcos1_267997_1" "Aspcos1_267997" "HYBRID" "Aspergillus costaricaensis" "undetermined" "Eurotiomycetes" "Nigri" "A.costaricaensis" "P-type"
"45" "Aspcos1_272872_1" "Aspcos1_272872" "Aspcos1_272872_1" "Aspcos1_272872" "HYBRID" "Aspergillus costaricaensis" "undetermined" "Eurotiomycetes" "Nigri" "A.costaricaensis" "P-type"
"46" "Aspcos1_286633_1" "Aspcos1_286633" "Aspcos1_286633_1" "Aspcos1_286633" "HYBRID" "Aspergillus costaricaensis" "undetermined" "Eurotiomycetes" "Nigri" "A.costaricaensis" "P-type"
"47" "Aspcos1_287415_1" "Aspcos1_287415" "Aspcos1_287415_1" "Aspcos1_287415" "HYBRID" "Aspergillus costaricaensis" "undetermined" "Eurotiomycetes" "Nigri" "A.costaricaensis" "N-type"
"48" "Aspell1_454796_1" "Aspell1_454796" "Aspell1_454796_1" "Aspell1_454796" "HYBRID" "Aspergillus ellipticus" "undetermined" "Eurotiomycetes" "Nigri" "A.ellipticus" "P-type"
"49" "Aspell1_469246_1" "Aspell1_469246" "Aspell1_469246_1" "Aspell1_469246" "HYBRID" "Aspergillus ellipticus" "undetermined" "Eurotiomycetes" "Nigri" "A.ellipticus" "P-type"
"50" "Aspeuc1_309019_1" "Aspeuc1_309019" "Aspeuc1_309019_1" "Aspeuc1_309019" "HYBRID" "Aspergillus eucalypticola" "undetermined" "Eurotiomycetes" "Nigri" "A.eucalypticola" "N-type"
"51" "Aspeuc1_444816_1" "Aspeuc1_444816" "Aspeuc1_444816_1" "Aspeuc1_444816" "HYBRID" "Aspergillus eucalypticola" "undetermined" "Eurotiomycetes" "Nigri" "A.eucalypticola" "P-type"
"52" "Aspeuc1_450878_1" "Aspeuc1_450878" "Aspeuc1_450878_1" "Aspeuc1_450878" "HYBRID" "Aspergillus eucalypticola" "Pyranonigrin" "Eurotiomycetes" "Nigri" "A.eucalypticola" "P-type"
"53" "Aspeuc1_453307_1" "Aspeuc1_453307" "Aspeuc1_453307_1" "Aspeuc1_453307" "HYBRID" "Aspergillus eucalypticola" "undetermined" "Eurotiomycetes" "Nigri" "A.eucalypticola" "P-type"
"54" "Aspeuc1_454486_1" "Aspeuc1_454486" "Aspeuc1_454486_1" "Aspeuc1_454486" "HYBRID" "Aspergillus eucalypticola" "undetermined" "Eurotiomycetes" "Nigri" "A.eucalypticola" "P-type"
"55" "Aspfij1_421171_1" "Aspfij1_421171" "Aspfij1_421171_1" "Aspfij1_421171" "HYBRID" "Aspergillus fijiensis" "undetermined" "Eurotiomycetes" "Nigri" "A.fijiensis" "P-type"
"56" "Aspfij1_514422_1" "Aspfij1_514422" "Aspfij1_514422_1" "Aspfij1_514422" "HYBRID" "Aspergillus fijiensis" "undetermined" "Eurotiomycetes" "Nigri" "A.fijiensis" "P-type"
"57" "Aspfij1_516001_1" "Aspfij1_516001" "Aspfij1_516001_1" "Aspfij1_516001" "HYBRID" "Aspergillus fijiensis" "undetermined" "Eurotiomycetes" "Nigri" "A.fijiensis" "P-type"
"58" "Aspfij1_516563_1" "Aspfij1_516563" "Aspfij1_516563_1" "Aspfij1_516563" "HYBRID" "Aspergillus fijiensis" "undetermined" "Eurotiomycetes" "Nigri" "A.fijiensis" "P-type"
"59" "Aspfl1_25756_1" "Aspfl1_25756" "Aspfl1_25756_1" "Aspfl1_25756" "HYBRID" "Aspergillus flavus" "undetermined" "Eurotiomycetes" "Flavi" "A.flavus" "P-type"
"60" "Aspfl1_33626_1" "Aspfl1_33626" "Aspfl1_33626_1" "Aspfl1_33626" "HYBRID" "Aspergillus flavus" "undetermined" "Eurotiomycetes" "Flavi" "A.flavus" "P-type"
"61" "Aspfl1_36768_1" "Aspfl1_36768" "Aspfl1_36768_1" "Aspfl1_36768" "HYBRID" "Aspergillus flavus" "Cyclopiazonic" "Eurotiomycetes" "Flavi" "A.flavus" "P-type"
"62" "Aspfo1_142878_1" "Aspfo1_142878" "Aspfo1_142878_1" "Aspfo1_142878" "HYBRID" "Aspergillus luchuensis CBS 106.47" "undetermined" "Eurotiomycetes" "Nigri" "A.luchuensis CBS 106.47" "P-type"
"63" "Aspfo1_192225_1" "Aspfo1_192225" "Aspfo1_192225_1" "Aspfo1_192225" "HYBRID" "Aspergillus luchuensis CBS 106.47" "undetermined" "Eurotiomycetes" "Nigri" "A.luchuensis CBS 106.47" "P-type"
"64" "Aspfo1_203524_1" "Aspfo1_203524" "Aspfo1_203524_1" "Aspfo1_203524" "HYBRID" "Aspergillus luchuensis CBS 106.47" "undetermined" "Eurotiomycetes" "Nigri" "A.luchuensis CBS 106.47" "P-type"
"65" "Aspfu1_9205_1" "Aspfu1_9205" "Aspfu1_9205_1" "Aspfu1_9205" "HYBRID" "Aspergillus fumigatus Af293" "Pseurotin" "Eurotiomycetes" "Fumigati" "A.fumigatus Af293" "P-type"
"66" "Aspfu_A1163_1_103645_1" "Aspfu_A1163_1_103645" "Aspfu_A1163_1_103645_1" "Aspfu_A1163_1_103645" "HYBRID" "Aspergillus fumigatus A1163" "undetermined" "Eurotiomycetes" "Fumigati" "A.fumigatus A1163" "P-type"
"67" "Aspfu_A1163_1_107529_1" "Aspfu_A1163_1_107529" "Aspfu_A1163_1_107529_1" "Aspfu_A1163_1_107529" "HYBRID" "Aspergillus fumigatus A1163" "undetermined" "Eurotiomycetes" "Fumigati" "A.fumigatus A1163" "P-type"
"68" "Asphet1_337005_1" "Asphet1_337005" "Asphet1_337005_1" "Asphet1_337005" "HYBRID" "Aspergillus heteromorphus" "undetermined" "Eurotiomycetes" "Nigri" "A.heteromorphus" "P-type"
"69" "Asphet1_343322_1" "Asphet1_343322" "Asphet1_343322_1" "Asphet1_343322" "HYBRID" "Aspergillus heteromorphus" "undetermined" "Eurotiomycetes" "Nigri" "A.heteromorphus" "P-type"
"70" "Asphet1_419404_1" "Asphet1_419404" "Asphet1_419404_1" "Asphet1_419404" "HYBRID" "Aspergillus heteromorphus" "undetermined" "Eurotiomycetes" "Nigri" "A.heteromorphus" "P-type"
"71" "Asphom1_370420_1" "Asphom1_370420" "Asphom1_370420_1" "Asphom1_370420" "HYBRID" "Aspergillus homomorphus" "undetermined" "Eurotiomycetes" "Nigri" "A.homomorphus" "P-type"
"72" "Asphom1_397180_1" "Asphom1_397180" "Asphom1_397180_1" "Asphom1_397180" "HYBRID" "Aspergillus homomorphus" "undetermined" "Eurotiomycetes" "Nigri" "A.homomorphus" "P-type"
"73" "Asphom1_462388_1" "Asphom1_462388" "Asphom1_462388_1" "Asphom1_462388" "HYBRID" "Aspergillus homomorphus" "undetermined" "Eurotiomycetes" "Nigri" "A.homomorphus" "P-type"
"74" "Aspibe1_400692_1" "Aspibe1_400692" "Aspibe1_400692_1" "Aspibe1_400692" "HYBRID" "Aspergillus ibericus" "undetermined" "Eurotiomycetes" "Nigri" "A.ibericus" "P-type"
"75" "Aspibe1_412395_1" "Aspibe1_412395" "Aspibe1_412395_1" "Aspibe1_412395" "HYBRID" "Aspergillus ibericus" "undetermined" "Eurotiomycetes" "Nigri" "A.ibericus" "P-type"
"76" "Aspibe1_443386_1" "Aspibe1_443386" "Aspibe1_443386_1" "Aspibe1_443386" "HYBRID" "Aspergillus ibericus" "undetermined" "Eurotiomycetes" "Nigri" "A.ibericus" "P-type"
"77" "Aspibe1_469268_1" "Aspibe1_469268" "Aspibe1_469268_1" "Aspibe1_469268" "HYBRID" "Aspergillus ibericus" "undetermined" "Eurotiomycetes" "Nigri" "A.ibericus" "P-type"
"78" "Aspibe1_469507_1" "Aspibe1_469507" "Aspibe1_469507_1" "Aspibe1_469507" "HYBRID" "Aspergillus ibericus" "undetermined" "Eurotiomycetes" "Nigri" "A.ibericus" "P-type"
"79" "Aspibe1_480497_1" "Aspibe1_480497" "Aspibe1_480497_1" "Aspibe1_480497" "HYBRID" "Aspergillus ibericus" "undetermined" "Eurotiomycetes" "Nigri" "A.ibericus" "P-type"
"80" "Aspind1_366949_1" "Aspind1_366949" "Aspind1_366949_1" "Aspind1_366949" "HYBRID" "Aspergillus indologenus" "undetermined" "Eurotiomycetes" "Nigri" "A.indologenus" "P-type"
"81" "Aspind1_455514_1" "Aspind1_455514" "Aspind1_455514_1" "Aspind1_455514" "HYBRID" "Aspergillus indologenus" "undetermined" "Eurotiomycetes" "Nigri" "A.indologenus" "P-type"
"82" "Aspind1_473498_1" "Aspind1_473498" "Aspind1_473498_1" "Aspind1_473498" "HYBRID" "Aspergillus indologenus" "undetermined" "Eurotiomycetes" "Nigri" "A.indologenus" "P-type"
"83" "Aspind1_474999_1" "Aspind1_474999" "Aspind1_474999_1" "Aspind1_474999" "HYBRID" "Aspergillus indologenus" "undetermined" "Eurotiomycetes" "Nigri" "A.indologenus" "P-type"
"84" "Aspind1_482416_1" "Aspind1_482416" "Aspind1_482416_1" "Aspind1_482416" "HYBRID" "Aspergillus indologenus" "undetermined" "Eurotiomycetes" "Nigri" "A.indologenus" "N-type"
"85" "Aspind1_499168_1" "Aspind1_499168" "Aspind1_499168_1" "Aspind1_499168" "HYBRID" "Aspergillus indologenus" "undetermined" "Eurotiomycetes" "Nigri" "A.indologenus" "P-type"
"86" "Aspka1_1_15585_1" "Aspka1_1_15585" "Aspka1_1_15585_1" "Aspka1_1_15585" "HYBRID" "Aspergillus luchuensis IFO 4308" "undetermined" "Eurotiomycetes" "Nigri" "A.luchuensis IFO 4308" "P-type"
"87" "Aspka1_1_16681_1" "Aspka1_1_16681" "Aspka1_1_16681_1" "Aspka1_1_16681" "HYBRID" "Aspergillus luchuensis IFO 4308" "undetermined" "Eurotiomycetes" "Nigri" "A.luchuensis IFO 4308" "P-type"
"88" "Aspka1_1_21544_1" "Aspka1_1_21544" "Aspka1_1_21544_1" "Aspka1_1_21544" "HYBRID" "Aspergillus luchuensis IFO 4308" "undetermined" "Eurotiomycetes" "Nigri" "A.luchuensis IFO 4308" "P-type"
"89" "Aspka1_1_21681_1" "Aspka1_1_21681" "Aspka1_1_21681_1" "Aspka1_1_21681" "HYBRID" "Aspergillus luchuensis IFO 4308" "undetermined" "Eurotiomycetes" "Nigri" "A.luchuensis IFO 4308" "P-type"
"90" "Aspneo1_404067_1" "Aspneo1_404067" "Aspneo1_404067_1" "Aspneo1_404067" "HYBRID" "Aspergillus neoniger" "undetermined" "Eurotiomycetes" "Nigri" "A.neoniger" "P-type"
"91" "Aspneo1_417997_1" "Aspneo1_417997" "Aspneo1_417997_1" "Aspneo1_417997" "HYBRID" "Aspergillus neoniger" "undetermined" "Eurotiomycetes" "Nigri" "A.neoniger" "N-type"
"92" "Aspneo1_435336_1" "Aspneo1_435336" "Aspneo1_435336_1" "Aspneo1_435336" "HYBRID" "Aspergillus neoniger" "undetermined" "Eurotiomycetes" "Nigri" "A.neoniger" "P-type"
"93" "Aspneo1_445177_1" "Aspneo1_445177" "Aspneo1_445177_1" "Aspneo1_445177" "HYBRID" "Aspergillus neoniger" "undetermined" "Eurotiomycetes" "Nigri" "A.neoniger" "P-type"
"94" "Aspneo1_456545_1" "Aspneo1_456545" "Aspneo1_456545_1" "Aspneo1_456545" "HYBRID" "Aspergillus neoniger" "undetermined" "Eurotiomycetes" "Nigri" "A.neoniger" "P-type"
"95" "Aspni7_1087173_1" "Aspni7_1087173" "Aspni7_1087173_1" "Aspni7_1087173" "HYBRID" "Aspergillus niger ATCC 1015" "undetermined" "Eurotiomycetes" "Nigri" "A.niger ATCC 1015" "P-type"
"96" "Aspni7_1099903_1" "Aspni7_1099903" "Aspni7_1099903_1" "Aspni7_1099903" "HYBRID" "Aspergillus niger ATCC 1015" "undetermined" "Eurotiomycetes" "Nigri" "A.niger ATCC 1015" "P-type"
"97" "Aspni7_1111323_1" "Aspni7_1111323" "Aspni7_1111323_1" "Aspni7_1111323" "HYBRID" "Aspergillus niger ATCC 1015" "Pyranonigrin" "Eurotiomycetes" "Nigri" "A.niger ATCC 1015" "P-type"
"98" "Aspni7_1112058_1" "Aspni7_1112058" "Aspni7_1112058_1" "Aspni7_1112058" "HYBRID" "Aspergillus niger ATCC 1015" "undetermined" "Eurotiomycetes" "Nigri" "A.niger ATCC 1015" "P-type"
"99" "Aspni7_1170655_1" "Aspni7_1170655" "Aspni7_1170655_1" "Aspni7_1170655" "HYBRID" "Aspergillus niger ATCC 1015" "undetermined" "Eurotiomycetes" "Nigri" "A.niger ATCC 1015" "P-type"
"100" "Aspni7_1188722_1" "Aspni7_1188722" "Aspni7_1188722_1" "Aspni7_1188722" "HYBRID" "Aspergillus niger ATCC 1015" "undetermined" "Eurotiomycetes" "Nigri" "A.niger ATCC 1015" "P-type"
"101" "Aspnid1_9705_1" "Aspnid1_9705" "Aspnid1_9705_1" "Aspnid1_9705" "HYBRID" "Aspergillus nidulans" "Aspyridone" "Eurotiomycetes" "Nidulantes" "A.nidulans" "P-type"
"102" "Aspnov1_434415_1" "Aspnov1_434415" "Aspnov1_434415_1" "Aspnov1_434415" "HYBRID" "Aspergillus novofumigatus" "Pseurotin" "Eurotiomycetes" "Fumigati" "A.novofumigatus" "P-type"
"103" "Aspnov1_448608_1" "Aspnov1_448608" "Aspnov1_448608_1" "Aspnov1_448608" "HYBRID" "Aspergillus novofumigatus" "Chaetoglobosin" "Eurotiomycetes" "Fumigati" "A.novofumigatus" "P-type"
"104" "Aspnov1_454988_1" "Aspnov1_454988" "Aspnov1_454988_1" "Aspnov1_454988" "HYBRID" "Aspergillus novofumigatus" "undetermined" "Eurotiomycetes" "Fumigati" "A.novofumigatus" "P-type"
"105" "Aspnov1_507550_1" "Aspnov1_507550" "Aspnov1_507550_1" "Aspnov1_507550" "HYBRID" "Aspergillus novofumigatus" "undetermined" "Eurotiomycetes" "Fumigati" "A.novofumigatus" "P-type"
"106" "Aspoch1_484695_1" "Aspoch1_484695" "Aspoch1_484695_1" "Aspoch1_484695" "HYBRID" "Aspergillus ochraceoroseus" "undetermined" "Eurotiomycetes" "Ochraceorosei" "A.ochraceoroseus" "P-type"
"107" "Aspoch1_492959_1" "Aspoch1_492959" "Aspoch1_492959_1" "Aspoch1_492959" "HYBRID" "Aspergillus ochraceoroseus" "undetermined" "Eurotiomycetes" "Ochraceorosei" "A.ochraceoroseus" "P-type"
"108" "Aspor1_11154_1" "Aspor1_11154" "Aspor1_11154_1" "Aspor1_11154" "HYBRID" "Aspergillus oryzae" "undetermined" "Eurotiomycetes" "Flavi" "A.oryzae" "P-type"
"109" "Aspor1_2284_1" "Aspor1_2284" "Aspor1_2284_1" "Aspor1_2284" "HYBRID" "Aspergillus oryzae" "undetermined" "Eurotiomycetes" "Flavi" "A.oryzae" "P-type"
"110" "Aspph1_236716_1" "Aspph1_236716" "Aspph1_236716_1" "Aspph1_236716" "HYBRID" "Aspergillus phoenicis" "undetermined" "Eurotiomycetes" "Nigri" "A.phoenicis" "P-type"
"111" "Aspph1_303802_1" "Aspph1_303802" "Aspph1_303802_1" "Aspph1_303802" "HYBRID" "Aspergillus phoenicis" "undetermined" "Eurotiomycetes" "Nigri" "A.phoenicis" "P-type"
"112" "Aspph1_308144_1" "Aspph1_308144" "Aspph1_308144_1" "Aspph1_308144" "HYBRID" "Aspergillus phoenicis" "undetermined" "Eurotiomycetes" "Nigri" "A.phoenicis" "P-type"
"113" "Aspph1_308983_1" "Aspph1_308983" "Aspph1_308983_1" "Aspph1_308983" "HYBRID" "Aspergillus phoenicis" "Pyranonigrin" "Eurotiomycetes" "Nigri" "A.phoenicis" "P-type"
"114" "Aspph1_331751_1" "Aspph1_331751" "Aspph1_331751_1" "Aspph1_331751" "HYBRID" "Aspergillus phoenicis" "undetermined" "Eurotiomycetes" "Nigri" "A.phoenicis" "P-type"
"115" "Asppip1_347659_1" "Asppip1_347659" "Asppip1_347659_1" "Asppip1_347659" "HYBRID" "Aspergillus piperis" "undetermined" "Eurotiomycetes" "Nigri" "A.piperis" "N-type"
"116" "Asppip1_439863_1" "Asppip1_439863" "Asppip1_439863_1" "Asppip1_439863" "HYBRID" "Aspergillus piperis" "undetermined" "Eurotiomycetes" "Nigri" "A.piperis" "N-type"
"117" "Asppip1_472204_1" "Asppip1_472204" "Asppip1_472204_1" "Asppip1_472204" "HYBRID" "Aspergillus piperis" "undetermined" "Eurotiomycetes" "Nigri" "A.piperis" "P-type"
"118" "Asppip1_499150_1" "Asppip1_499150" "Asppip1_499150_1" "Asppip1_499150" "HYBRID" "Aspergillus piperis" "undetermined" "Eurotiomycetes" "Nigri" "A.piperis" "P-type"
"119" "Asppip1_508137_1" "Asppip1_508137" "Asppip1_508137_1" "Asppip1_508137" "HYBRID" "Aspergillus piperis" "undetermined" "Eurotiomycetes" "Nigri" "A.piperis" "P-type"
"120" "Aspsac1_376297_1" "Aspsac1_376297" "Aspsac1_376297_1" "Aspsac1_376297" "HYBRID" "Aspergillus saccharolyticus" "undetermined" "Eurotiomycetes" "Nigri" "A.saccharolyticus" "P-type"
"121" "Aspsac1_388526_1" "Aspsac1_388526" "Aspsac1_388526_1" "Aspsac1_388526" "HYBRID" "Aspergillus saccharolyticus" "undetermined" "Eurotiomycetes" "Nigri" "A.saccharolyticus" "P-type"
"122" "Aspscl1_571530_1" "Aspscl1_571530" "Aspscl1_571530_1" "Aspscl1_571530" "HYBRID" "Aspergillus sclerotioniger" "undetermined" "Eurotiomycetes" "Nigri" "A.sclerotioniger" "P-type"
"123" "Aspscl1_599437_1" "Aspscl1_599437" "Aspscl1_599437_1" "Aspscl1_599437" "HYBRID" "Aspergillus sclerotioniger" "undetermined" "Eurotiomycetes" "Nigri" "A.sclerotioniger" "P-type"
"124" "Aspscl1_605326_1" "Aspscl1_605326" "Aspscl1_605326_1" "Aspscl1_605326" "HYBRID" "Aspergillus sclerotioniger" "undetermined" "Eurotiomycetes" "Nigri" "A.sclerotioniger" "P-type"
"125" "Aspscl1_620660_1" "Aspscl1_620660" "Aspscl1_620660_1" "Aspscl1_620660" "HYBRID" "Aspergillus sclerotioniger" "undetermined" "Eurotiomycetes" "Nigri" "A.sclerotioniger" "P-type"
"126" "Aspscl1_621233_1" "Aspscl1_621233" "Aspscl1_621233_1" "Aspscl1_621233" "HYBRID" "Aspergillus sclerotioniger" "undetermined" "Eurotiomycetes" "Nigri" "A.sclerotioniger" "P-type"
"127" "Aspscle1_1697_1" "Aspscle1_1697" "Aspscle1_1697_1" "Aspscle1_1697" "HYBRID" "Aspergillus sclerotiicarbonarius" "undetermined" "Eurotiomycetes" "Nigri" "A.sclerotiicarbonarius" "P-type"
"128" "Aspscle1_361763_1" "Aspscle1_361763" "Aspscle1_361763_1" "Aspscle1_361763" "HYBRID" "Aspergillus sclerotiicarbonarius" "undetermined" "Eurotiomycetes" "Nigri" "A.sclerotiicarbonarius" "P-type"
"129" "Aspscle1_380544_1" "Aspscle1_380544" "Aspscle1_380544_1" "Aspscle1_380544" "HYBRID" "Aspergillus sclerotiicarbonarius" "undetermined" "Eurotiomycetes" "Nigri" "A.sclerotiicarbonarius" "P-type"
"130" "Aspscle1_422284_1" "Aspscle1_422284" "Aspscle1_422284_1" "Aspscle1_422284" "HYBRID" "Aspergillus sclerotiicarbonarius" "undetermined" "Eurotiomycetes" "Nigri" "A.sclerotiicarbonarius" "P-type"
"131" "Aspscle1_426029_1" "Aspscle1_426029" "Aspscle1_426029_1" "Aspscle1_426029" "HYBRID" "Aspergillus sclerotiicarbonarius" "undetermined" "Eurotiomycetes" "Nigri" "A.sclerotiicarbonarius" "P-type"
"132" "Aspscle1_441799_1" "Aspscle1_441799" "Aspscle1_441799_1" "Aspscle1_441799" "HYBRID" "Aspergillus sclerotiicarbonarius" "undetermined" "Eurotiomycetes" "Nigri" "A.sclerotiicarbonarius" "P-type"
"133" "Aspste1_392794_1" "Aspste1_392794" "Aspste1_392794_1" "Aspste1_392794" "HYBRID" "Aspergillus steynii" "undetermined" "Eurotiomycetes" "Circumdati" "A.steynii" "P-type"
"134" "Aspste1_410869_1" "Aspste1_410869" "Aspste1_410869_1" "Aspste1_410869" "HYBRID" "Aspergillus steynii" "undetermined" "Eurotiomycetes" "Circumdati" "A.steynii" "P-type"
"135" "Aspste1_411931_1" "Aspste1_411931" "Aspste1_411931_1" "Aspste1_411931" "HYBRID" "Aspergillus steynii" "undetermined" "Eurotiomycetes" "Circumdati" "A.steynii" "P-type"
"136" "Aspste1_418130_1" "Aspste1_418130" "Aspste1_418130_1" "Aspste1_418130" "HYBRID" "Aspergillus steynii" "undetermined" "Eurotiomycetes" "Circumdati" "A.steynii" "N-type"
"137" "Aspste1_429736_1" "Aspste1_429736" "Aspste1_429736_1" "Aspste1_429736" "HYBRID" "Aspergillus steynii" "undetermined" "Eurotiomycetes" "Circumdati" "A.steynii" "P-type"
"138" "Aspste1_454498_1" "Aspste1_454498" "Aspste1_454498_1" "Aspste1_454498" "HYBRID" "Aspergillus steynii" "undetermined" "Eurotiomycetes" "Circumdati" "A.steynii" "P-type"
"139" "Aspste1_463238_1" "Aspste1_463238" "Aspste1_463238_1" "Aspste1_463238" "HYBRID" "Aspergillus steynii" "undetermined" "Eurotiomycetes" "Circumdati" "A.steynii" "P-type"
"140" "Aspste1_477231_1" "Aspste1_477231" "Aspste1_477231_1" "Aspste1_477231" "HYBRID" "Aspergillus steynii" "undetermined" "Eurotiomycetes" "Circumdati" "A.steynii" "P-type"
"141" "Aspste1_507248_1" "Aspste1_507248" "Aspste1_507248_1" "Aspste1_507248" "HYBRID" "Aspergillus steynii" "undetermined" "Eurotiomycetes" "Circumdati" "A.steynii" "P-type"
"142" "Aspste1_512973_1" "Aspste1_512973" "Aspste1_512973_1" "Aspste1_512973" "HYBRID" "Aspergillus steynii" "undetermined" "Eurotiomycetes" "Circumdati" "A.steynii" "P-type"
"143" "Aspte1_325_1" "Aspte1_325" "Aspte1_325_1" "Aspte1_325" "HYBRID" "Aspergillus terreus" "Isoflavipucine" "Eurotiomycetes" "Terrei" "A.terreus" "P-type"
"144" "Asptu1_133959_1" "Asptu1_133959" "Asptu1_133959_1" "Asptu1_133959" "HYBRID" "Aspergillus tubingensis" "undetermined" "Eurotiomycetes" "Nigri" "A.tubingensis" "P-type"
"145" "Asptu1_137648_1" "Asptu1_137648" "Asptu1_137648_1" "Asptu1_137648" "HYBRID" "Aspergillus tubingensis" "undetermined" "Eurotiomycetes" "Nigri" "A.tubingensis" "P-type"
"146" "Asptu1_197164_1" "Asptu1_197164" "Asptu1_197164_1" "Asptu1_197164" "HYBRID" "Aspergillus tubingensis" "undetermined" "Eurotiomycetes" "Nigri" "A.tubingensis" "P-type"
"147" "Asptu1_205634_1" "Asptu1_205634" "Asptu1_205634_1" "Asptu1_205634" "HYBRID" "Aspergillus tubingensis" "undetermined" "Eurotiomycetes" "Nigri" "A.tubingensis" "P-type"
"148" "Asptu1_31150_1" "Asptu1_31150" "Asptu1_31150_1" "Asptu1_31150" "HYBRID" "Aspergillus tubingensis" "undetermined" "Eurotiomycetes" "Nigri" "A.tubingensis" "P-type"
"149" "Asptu1_34465_1" "Asptu1_34465" "Asptu1_34465_1" "Asptu1_34465" "HYBRID" "Aspergillus tubingensis" "undetermined" "Eurotiomycetes" "Nigri" "A.tubingensis" "N-type"
"150" "Asptu1_67116_1" "Asptu1_67116" "Asptu1_67116_1" "Asptu1_67116" "HYBRID" "Aspergillus tubingensis" "undetermined" "Eurotiomycetes" "Nigri" "A.tubingensis" "P-type"
"151" "Aspuva1_194565_1" "Aspuva1_194565" "Aspuva1_194565_1" "Aspuva1_194565" "HYBRID" "Aspergillus uvarum" "undetermined" "Eurotiomycetes" "Nigri" "A.uvarum" "P-type"
"152" "Aspuva1_318160_1" "Aspuva1_318160" "Aspuva1_318160_1" "Aspuva1_318160" "HYBRID" "Aspergillus uvarum" "undetermined" "Eurotiomycetes" "Nigri" "A.uvarum" "P-type"
"153" "Aspvad1_359092_1" "Aspvad1_359092" "Aspvad1_359092_1" "Aspvad1_359092" "HYBRID" "Aspergillus vadensis" "undetermined" "Eurotiomycetes" "Nigri" "A.vadensis" "N-type"
"154" "Aspvad1_379300_1" "Aspvad1_379300" "Aspvad1_379300_1" "Aspvad1_379300" "HYBRID" "Aspergillus vadensis" "undetermined" "Eurotiomycetes" "Nigri" "A.vadensis" "P-type"
"155" "Aspvad1_381647_1" "Aspvad1_381647" "Aspvad1_381647_1" "Aspvad1_381647" "HYBRID" "Aspergillus vadensis" "undetermined" "Eurotiomycetes" "Nigri" "A.vadensis" "P-type"
"156" "Aspvad1_384352_1" "Aspvad1_384352" "Aspvad1_384352_1" "Aspvad1_384352" "HYBRID" "Aspergillus vadensis" "undetermined" "Eurotiomycetes" "Nigri" "A.vadensis" "P-type"
"157" "Aspvad1_461379_1" "Aspvad1_461379" "Aspvad1_461379_1" "Aspvad1_461379" "HYBRID" "Aspergillus vadensis" "undetermined" "Eurotiomycetes" "Nigri" "A.vadensis" "P-type"
"158" "Aspvad1_474678_1" "Aspvad1_474678" "Aspvad1_474678_1" "Aspvad1_474678" "HYBRID" "Aspergillus vadensis" "undetermined" "Eurotiomycetes" "Nigri" "A.vadensis" "P-type"
"159" "Aspvio1_417425_1" "Aspvio1_417425" "Aspvio1_417425_1" "Aspvio1_417425" "HYBRID" "Aspergillus violaceofuscus" "undetermined" "Eurotiomycetes" "Nigri" "A.violaceofuscus" "P-type"
"160" "Aspvio1_446723_1" "Aspvio1_446723" "Aspvio1_446723_1" "Aspvio1_446723" "HYBRID" "Aspergillus violaceofuscus" "undetermined" "Eurotiomycetes" "Nigri" "A.violaceofuscus" "P-type"
"161" "Aspvio1_457097_1" "Aspvio1_457097" "Aspvio1_457097_1" "Aspvio1_457097" "HYBRID" "Aspergillus violaceofuscus" "undetermined" "Eurotiomycetes" "Nigri" "A.violaceofuscus" "P-type"
"162" "Aspvio1_473061_1" "Aspvio1_473061" "Aspvio1_473061_1" "Aspvio1_473061" "HYBRID" "Aspergillus violaceofuscus" "undetermined" "Eurotiomycetes" "Nigri" "A.violaceofuscus" "P-type"
"163" "Aspvio1_475339_1" "Aspvio1_475339" "Aspvio1_475339_1" "Aspvio1_475339" "HYBRID" "Aspergillus violaceofuscus" "undetermined" "Eurotiomycetes" "Nigri" "A.violaceofuscus" "P-type"
"164" "Aspwel1_156573_1" "Aspwel1_156573" "Aspwel1_156573_1" "Aspwel1_156573" "HYBRID" "Aspergillus welwitschiae" "undetermined" "Eurotiomycetes" "Nigri" "A.welwitschiae" "P-type"
"165" "Aspwel1_156748_1" "Aspwel1_156748" "Aspwel1_156748_1" "Aspwel1_156748" "HYBRID" "Aspergillus welwitschiae" "undetermined" "Eurotiomycetes" "Nigri" "A.welwitschiae" "N-type"
"166" "Aspwel1_169928_1" "Aspwel1_169928" "Aspwel1_169928_1" "Aspwel1_169928" "HYBRID" "Aspergillus welwitschiae" "undetermined" "Eurotiomycetes" "Nigri" "A.welwitschiae" "P-type"
"167" "Aspwel1_177549_1" "Aspwel1_177549" "Aspwel1_177549_1" "Aspwel1_177549" "HYBRID" "Aspergillus welwitschiae" "undetermined" "Eurotiomycetes" "Nigri" "A.welwitschiae" "P-type"
"168" "Aspwel1_181539_1" "Aspwel1_181539" "Aspwel1_181539_1" "Aspwel1_181539" "HYBRID" "Aspergillus welwitschiae" "undetermined" "Eurotiomycetes" "Nigri" "A.welwitschiae" "P-type"
"169" "Aspwel1_181897_1" "Aspwel1_181897" "Aspwel1_181897_1" "Aspwel1_181897" "HYBRID" "Aspergillus welwitschiae" "undetermined" "Eurotiomycetes" "Nigri" "A.welwitschiae" "P-type"
"170" "Aspwel1_184852_1" "Aspwel1_184852" "Aspwel1_184852_1" "Aspwel1_184852" "HYBRID" "Aspergillus welwitschiae" "undetermined" "Eurotiomycetes" "Nigri" "A.welwitschiae" "P-type"
"171" "AV66110.2_1" "AV66110.2" "AV66110.2_1" "AAV66110.2" "HYBRID" "Fusarium heterosporum" "undetermined" "Sordariomycetes" "Hypocreomycetidae" "F.heterosporum" "P-type"
"172" "BS22513.1_1" "BS22513.1" "BS22513.1_1" "OBS22513.1" "HYBRID" "Fusarium poae" "undetermined" "Sordariomycetes" "Hypocreomycetidae" "F.poae" "P-type"
"173" "BT39531.1_1" "BT39531.1" "BT39531.1_1" "OBT39531.1" "HYBRID" "Pseudogymnoascus sp. WSF 3629" "undetermined" "Leotiomycetes" "Leotiomycetes incertae sedis" "P.sp." "P-type"
"174" "BT53708.1_1" "BT53708.1" "BT53708.1_1" "OBT53708.1" "HYBRID" "Pseudogymnoascus sp. 24MN13" "undetermined" "Leotiomycetes" "Leotiomycetes incertae sedis" "P.sp." "P-type"
"175" "CD34913.1_1" "CD34913.1" "CD34913.1_1" "CCD34913.1" "HYBRID" "Botrytis cinerea T4" "undetermined" "Leotiomycetes" "Helotiales" "B.cinerea" "P-type"
"176" "CL00726.1_1" "CL00726.1" "CL00726.1_1" "OCL00726.1" "HYBRID" "Cenococcum geophilum 1.58" "undetermined" "Dothideomycetes" "Pleosporomycetidae" "C.geophilum" "N-type"
"177" "CL14727.1_1" "CL14727.1" "CL14727.1_1" "OCL14727.1" "HYBRID" "Glonium stellatum" "undetermined" "Dothideomycetes" "Pleosporomycetidae" "G.stellatum" "N-type"
"178" "col_1" "Aspca3_5570, Aspca3_5640" "Aspca3_5570_1, Aspca3_5640_1" "Aspca3_5570, Aspca3_5640" "HYBRID" "Aspergillus carbonarius" "undetermined" "Eurotiomycetes" "Nigri" "A.carbonarius" "P-type"
"179" "col_10" "AL62875.1, MQ47137.1, P_003239193.1, ZF68845.1" "AL62875.1_1, MQ47137.1_1, P_003239193.1_1, ZF68845.1_1" "OAL62875.1, KMQ47137.1, XP_003239193.1, EZF68845.1" "HYBRID" "Trichophyton rubrum, Trichophyton rubrum CBS 118892, Trichophyton soudanense CBS 452.61" "undetermined" "Eurotiomycetes" "Eurotiomycetidae" "T.rubrum, T.soudanense" "P-type"
"180" "col_11" "FE71961.1, P_075305806.1" "FE71961.1_1, P_075305806.1_1" "KFE71961.1, WP_075305806.1" "HYBRID" "Hyalangium minutum" "undetermined" "Proteobacteria" "Deltaproteobacteria" "H.minutum" "N-type"
"181" "col_12" "FE71961.1, P_075305806.1" "FE71961.1_2, P_075305806.1_2" "KFE71961.1, WP_075305806.1" "HYBRID" "Hyalangium minutum" "undetermined" "Proteobacteria" "Deltaproteobacteria" "H.minutum" "N-type"
"182" "col_14" "CW31655.1, LP31869.1" "CW31655.1_1, LP31869.1_1" "OCW31655.1, ALP31869.1" "NRPS, HYBRID" "Diaporthe helianthi" "undetermined" "Sordariomycetes" "Sordariomycetidae" "D.helianthi" "N-type"
"183" "col_15" "GU88865.1, XA51210.1, XM16553.1" "GU88865.1_1, XA51210.1_1, XM16553.1_1" "EGU88865.1, EXA51210.1, EXM16553.1" "HYBRID" "Fusarium oxysporum Fo5176, Fusarium oxysporum f. sp. pisi HDV247, Fusarium oxysporum f. sp. vasinfectum 25433" "undetermined" "Sordariomycetes" "Hypocreomycetidae" "F.oxysporum" "P-type"
"184" "col_16" "P_006963788.1, TS03593.1" "P_006963788.1_1, TS03593.1_1" "XP_006963788.1, ETS03593.1" "HYBRID" "Trichoderma reesei QM6a, Trichoderma reesei RUT C-30" "undetermined" "Sordariomycetes" "Hypocreomycetidae" "T.reesei" "P-type"
"185" "col_19" "P_025679981.1, P_036634407.1" "P_025679981.1_1, P_036634407.1_1" "WP_025679981.1, WP_036634407.1" "NRPS" "Paenibacillus massiliensis, Paenibacillus panacisoli" "undetermined" "Terrabacteria group" "Bacillales" "P.massiliensis, P.panacisoli" "N-type"
"186" "col_2" "Aspni7_1128344, Aspph1_233459" "Aspni7_1128344_1, Aspph1_233459_1" "Aspni7_1128344, Aspph1_233459" "HYBRID" "Aspergillus niger ATCC 1015, Aspergillus phoenicis" "undetermined" "Eurotiomycetes" "Nigri" "A.niger ATCC 1015, A.phoenicis" "P-type"
"187" "col_21" "GF70325.1, GF70483.1" "GF70325.1_1, GF70483.1_1" "AGF70325.1, AGF70483.1" "NRPS" "uncultured Microcystis sp." "undetermined" "Terrabacteria group" "Cyanobacteria/Melainabacteria group" "u.Microcystis" "N-type"
"188" "col_22" "DB21967.1, ZF33994.1" "DB21967.1_1, ZF33994.1_1" "KDB21967.1, EZF33994.1" "HYBRID" "Trichophyton interdigitale MR816, Trichophyton interdigitale H6" "undetermined" "Eurotiomycetes" "Eurotiomycetidae" "T.interdigitale" "P-type"
"189" "col_23" "GS14356.1, PB88644.1, PY91925.1" "GS14356.1_2, PB88644.1_2, PY91925.1_3" "KGS14356.1, KPB88644.1, KPY91925.1" "NRPS" "Pseudomonas coronafaciens, Pseudomonas syringae pv. maculicola, Pseudomonas tremae" "undetermined" "Proteobacteria" "Gammaproteobacteria" "P.coronafaciens, P.syringae, P.tremae" "N-type"
"190" "col_24" "LQ34275.1, LQ67186.1" "LQ34275.1_1, LQ67186.1_1" "ELQ34275.1, ELQ67186.1" "NRPS, HYBRID" "Magnaporthe oryzae Y34, Magnaporthe oryzae P131" "undetermined" "Sordariomycetes" "Sordariomycetidae" "M.oryzae" "N-type, P-type"
"191" "col_25" "FI23577.1, P_018163173.1" "FI23577.1_1, P_018163173.1_1" "AFI23577.1, XP_018163173.1" "HYBRID" "Colletotrichum higginsianum, Colletotrichum higginsianum IMI 349063" "undetermined" "Sordariomycetes" "Hypocreomycetidae" "C.higginsianum" "P-type"
"192" "col_26" "EJ91944.1, EJ91945.1" "EJ91944.1_1, EJ91945.1_1" "CEJ91944.1, CEJ91945.1" "HYBRID" "Torrubiella hemipterigena" "undetermined" "Sordariomycetes" "Hypocreomycetidae" "T.hemipterigena" "P-type"
"193" "col_27" "DB22226.1, ZF30502.1" "DB22226.1_1, ZF30502.1_1" "KDB22226.1, EZF30502.1" "HYBRID" "Trichophyton interdigitale MR816, Trichophyton interdigitale H6" "undetermined" "Eurotiomycetes" "Eurotiomycetidae" "T.interdigitale" "N-type"
"194" "col_29" "FX46785.1, P_002147272.1" "FX46785.1_1, P_002147272.1_1" "KFX46785.1, XP_002147272.1" "HYBRID" "Talaromyces marneffei PM1, Talaromyces marneffei ATCC 18224" "undetermined" "Eurotiomycetes" "Eurotiomycetidae" "T.marneffei" "P-type"
"195" "col_3" "Aspni7_1115863, Aspph1_298616" "Aspni7_1115863_1, Aspph1_298616_1" "Aspni7_1115863, Aspph1_298616" "HYBRID" "Aspergillus niger ATCC 1015, Aspergillus phoenicis" "undetermined" "Eurotiomycetes" "Nigri" "A.niger ATCC 1015, A.phoenicis" "N-type"
"196" "col_4" "Aspni7_1122199, Aspph1_313881" "Aspni7_1122199_1, Aspph1_313881_1" "Aspni7_1122199, Aspph1_313881" "HYBRID" "Aspergillus niger ATCC 1015, Aspergillus phoenicis" "undetermined" "Eurotiomycetes" "Nigri" "A.niger ATCC 1015, A.phoenicis" "P-type"
"197" "col_5" "Aspfo1_83090, Asppip1_504170" "Aspfo1_83090_1, Asppip1_504170_1" "Aspfo1_83090, Asppip1_504170" "HYBRID" "Aspergillus luchuensis CBS 106.47, Aspergillus piperis" "undetermined" "Eurotiomycetes" "Nigri" "A.luchuensis CBS 106.47, A.piperis" "P-type"
"198" "col_6" "Aspfo1_48698, Aspka1_1_20326" "Aspfo1_48698_1, Aspka1_1_20326_1" "Aspfo1_48698, Aspka1_1_20326" "HYBRID" "Aspergillus luchuensis CBS 106.47, Aspergillus luchuensis IFO 4308" "undetermined" "Eurotiomycetes" "Nigri" "A.luchuensis CBS 106.47, A.luchuensis IFO 4308" "N-type"
"199" "col_7" "FG79719.1, ID61106.1" "FG79719.1_1, ID61106.1_1" "KFG79719.1, KID61106.1" "HYBRID" "Metarhizium anisopliae, Metarhizium anisopliae ARSEF 549" "undetermined" "Sordariomycetes" "Hypocreomycetidae" "M.anisopliae" "P-type"
"200" "col_8" "LU82007.1, LU82008.1" "LU82007.1_1, LU82008.1_1" "KLU82007.1, KLU82008.1" "HYBRID" "Magnaporthiopsis poae ATCC 64411" "undetermined" "Sordariomycetes" "Sordariomycetidae" "M.poae" "P-type"
"201" "col_9" "HK99458.1, KL78827.1, P_008078954.1" "HK99458.1_1, KL78827.1_1, P_008078954.1_1" "EHK99458.1, AKL78827.1, XP_008078954.1" "NRPS, HYBRID" "Glarea lozoyensis 74030, Glarea lozoyensis, Glarea lozoyensis ATCC 20868" "undetermined" "Leotiomycetes" "Helotiales" "G.lozoyensis" "N-type, P-type"
"202" "DN70032.1_1" "DN70032.1" "DN70032.1_1" "KDN70032.1" "HYBRID" "Colletotrichum sublineola" "undetermined" "Sordariomycetes" "Hypocreomycetidae" "C.sublineola" "P-type"
"203" "DN70914.1_1" "DN70914.1" "DN70914.1_1" "KDN70914.1" "HYBRID" "Colletotrichum sublineola" "undetermined" "Sordariomycetes" "Hypocreomycetidae" "C.sublineola" "P-type"
"204" "DU54479.1_1" "DU54479.1" "DU54479.1_1" "SDU54479.1" "NRPS" "Pseudomonas mediterranea" "undetermined" "Proteobacteria" "Gammaproteobacteria" "P.mediterranea" "N-type"
"205" "DU54479.1_2" "DU54479.1" "DU54479.1_2" "SDU54479.1" "NRPS" "Pseudomonas mediterranea" "undetermined" "Proteobacteria" "Gammaproteobacteria" "P.mediterranea" "N-type"
"206" "DU54479.1_3" "DU54479.1" "DU54479.1_3" "SDU54479.1" "NRPS" "Pseudomonas mediterranea" "undetermined" "Proteobacteria" "Gammaproteobacteria" "P.mediterranea" "N-type"
"207" "DU54479.1_4" "DU54479.1" "DU54479.1_4" "SDU54479.1" "NRPS" "Pseudomonas mediterranea" "undetermined" "Proteobacteria" "Gammaproteobacteria" "P.mediterranea" "N-type"
"208" "DU54479.1_5" "DU54479.1" "DU54479.1_5" "SDU54479.1" "NRPS" "Pseudomonas mediterranea" "undetermined" "Proteobacteria" "Gammaproteobacteria" "P.mediterranea" "N-type"
"209" "EJ81082.1_1" "EJ81082.1" "EJ81082.1_1" "CEJ81082.1" "HYBRID" "Torrubiella hemipterigena" "undetermined" "Sordariomycetes" "Hypocreomycetidae" "T.hemipterigena" "P-type"
"210" "EJ90334.1_1" "EJ90334.1" "EJ90334.1_1" "CEJ90334.1" "HYBRID" "Torrubiella hemipterigena" "undetermined" "Sordariomycetes" "Hypocreomycetidae" "T.hemipterigena" "P-type"
"211" "EJ94083.1_1" "EJ94083.1" "EJ94083.1_1" "CEJ94083.1" "HYBRID" "Torrubiella hemipterigena" "undetermined" "Sordariomycetes" "Hypocreomycetidae" "T.hemipterigena" "P-type"
"212" "FG80765.1_1" "FG80765.1" "FG80765.1_1" "KFG80765.1" "HYBRID" "Metarhizium anisopliae" "undetermined" "Sordariomycetes" "Hypocreomycetidae" "M.anisopliae" "P-type"
"213" "FG82172.1_1" "FG82172.1" "FG82172.1_1" "KFG82172.1" "HYBRID" "Metarhizium anisopliae" "undetermined" "Sordariomycetes" "Hypocreomycetidae" "M.anisopliae" "N-type"
"214" "FH40930.1_1" "FH40930.1" "FH40930.1_1" "KFH40930.1" "HYBRID" "Acremonium chrysogenum ATCC 11550" "undetermined" "Sordariomycetes" "Hypocreomycetidae" "A.chrysogenum" "P-type"
"215" "FJ64628.1_1" "FJ64628.1" "FJ64628.1_1" "SFJ64628.1" "NRPS" "Thermoflavimicrobium dichotomicum" "undetermined" "Terrabacteria group" "Bacillales" "T.dichotomicum" "N-type"
"216" "FJ64628.1_2" "FJ64628.1" "FJ64628.1_2" "SFJ64628.1" "NRPS" "Thermoflavimicrobium dichotomicum" "undetermined" "Terrabacteria group" "Bacillales" "T.dichotomicum" "N-type"
"217" "FJ64628.1_3" "FJ64628.1" "FJ64628.1_3" "SFJ64628.1" "NRPS" "Thermoflavimicrobium dichotomicum" "undetermined" "Terrabacteria group" "Bacillales" "T.dichotomicum" "N-type"
"218" "FK23390.1_1" "FK23390.1" "FK23390.1_1" "AFK23390.1" "HYBRID" "Cordyceps militaris" "undetermined" "Sordariomycetes" "Hypocreomycetidae" "C.militaris" "P-type"
"219" "FS02400.1_1" "FS02400.1" "FS02400.1_1" "SFS02400.1" "HYBRID" "[Clostridium] populeti" "undetermined" "Terrabacteria group" "Clostridiales" "[.populeti" "N-type"
"220" "FS02400.1_2" "FS02400.1" "FS02400.1_2" "SFS02400.1" "HYBRID" "[Clostridium] populeti" "undetermined" "Terrabacteria group" "Clostridiales" "[.populeti" "N-type"
"221" "FS02400.1_3" "FS02400.1" "FS02400.1_3" "SFS02400.1" "HYBRID" "[Clostridium] populeti" "undetermined" "Terrabacteria group" "Clostridiales" "[.populeti" "N-type"
"222" "FX51797.1_1" "FX51797.1" "FX51797.1_1" "KFX51797.1" "HYBRID" "Talaromyces marneffei PM1" "undetermined" "Eurotiomycetes" "Eurotiomycetidae" "T.marneffei" "P-type"
"223" "FX98083.1_1" "FX98083.1" "FX98083.1_1" "KFX98083.1" "NRPS" "Pseudogymnoascus sp. VKM F-3808" "undetermined" "Leotiomycetes" "Leotiomycetes incertae sedis" "P.sp." "N-type"
"224" "FY01771.1_1" "FY01771.1" "FY01771.1_1" "KFY01771.1" "NRPS" "Pseudogymnoascus sp. VKM F-3808" "undetermined" "Leotiomycetes" "Leotiomycetes incertae sedis" "P.sp." "N-type"
"225" "FY03516.1_1" "FY03516.1" "FY03516.1_1" "KFY03516.1" "HYBRID" "Pseudogymnoascus sp. VKM F-3557" "undetermined" "Leotiomycetes" "Leotiomycetes incertae sedis" "P.sp." "P-type"
"226" "FY27678.1_1" "FY27678.1" "FY27678.1_1" "KFY27678.1" "HYBRID" "Pseudogymnoascus sp. VKM F-3775" "undetermined" "Leotiomycetes" "Leotiomycetes incertae sedis" "P.sp." "P-type"
"227" "FY32749.1_1" "FY32749.1" "FY32749.1_1" "KFY32749.1" "HYBRID" "Pseudogymnoascus sp. VKM F-4514 (FW-929)" "undetermined" "Leotiomycetes" "Leotiomycetes incertae sedis" "P.sp." "P-type"
"228" "FY92181.1_1" "FY92181.1" "FY92181.1_1" "KFY92181.1" "NRPS" "Pseudogymnoascus sp. VKM F-4518 (FW-2643)" "undetermined" "Leotiomycetes" "Leotiomycetes incertae sedis" "P.sp." "N-type"
"229" "FY96473.1_1" "FY96473.1" "FY96473.1_1" "KFY96473.1" "HYBRID" "Pseudogymnoascus sp. VKM F-4518 (FW-2643)" "undetermined" "Leotiomycetes" "Leotiomycetes incertae sedis" "P.sp." "P-type"
"230" "FZ13457.1_1" "FZ13457.1" "FZ13457.1_1" "KFZ13457.1" "HYBRID" "Pseudogymnoascus sp. VKM F-4519 (FW-2642)" "undetermined" "Leotiomycetes" "Leotiomycetes incertae sedis" "P.sp." "P-type"
"231" "FZ23096.1_1" "FZ23096.1" "FZ23096.1_1" "KFZ23096.1" "HYBRID" "Pseudogymnoascus sp. VKM F-4520 (FW-2644)" "undetermined" "Leotiomycetes" "Leotiomycetes incertae sedis" "P.sp." "P-type"
"232" "GD93407.1_1" "GD93407.1" "GD93407.1_1" "EGD93407.1" "HYBRID" "Trichophyton tonsurans CBS 112818" "undetermined" "Eurotiomycetes" "Eurotiomycetidae" "T.tonsurans" "P-type"
"233" "GD97139.1_1" "GD97139.1" "GD97139.1_1" "EGD97139.1" "HYBRID" "Trichophyton tonsurans CBS 112818" "undetermined" "Eurotiomycetes" "Eurotiomycetidae" "T.tonsurans" "N-type"
"234" "GE01982.1_1" "GE01982.1" "GE01982.1_1" "EGE01982.1" "HYBRID" "Trichophyton equinum CBS 127.97" "undetermined" "Eurotiomycetes" "Eurotiomycetidae" "T.equinum" "N-type"
"235" "GE07077.1_1" "GE07077.1" "GE07077.1_1" "EGE07077.1" "HYBRID" "Trichophyton equinum CBS 127.97" "undetermined" "Eurotiomycetes" "Eurotiomycetidae" "T.equinum" "P-type"
"236" "GF70397.1_1" "GF70397.1" "GF70397.1_1" "AGF70397.1" "NRPS" "uncultured Microcystis sp." "undetermined" "Terrabacteria group" "Cyanobacteria/Melainabacteria group" "u.Microcystis" "N-type"
"237" "GF70588.1_1" "GF70588.1" "GF70588.1_1" "AGF70588.1" "NRPS" "uncultured Microcystis sp." "undetermined" "Terrabacteria group" "Cyanobacteria/Melainabacteria group" "u.Microcystis" "N-type"
"238" "GO86662.1_1" "GO86662.1" "GO86662.1_1" "AGO86662.1" "HYBRID" "Fusarium heterosporum" "undetermined" "Sordariomycetes" "Hypocreomycetidae" "F.heterosporum" "P-type"
"239" "GS14356.1_1" "GS14356.1" "GS14356.1_1" "KGS14356.1" "NRPS" "Pseudomonas coronafaciens" "undetermined" "Proteobacteria" "Gammaproteobacteria" "P.coronafaciens" "N-type"
"240" "HE95981.1_1" "HE95981.1" "HE95981.1_1" "OHE95981.1" "HYBRID" "Colletotrichum orchidophilum" "undetermined" "Sordariomycetes" "Hypocreomycetidae" "C.orchidophilum" "P-type"
"241" "HO00577.1_1" "HO00577.1" "HO00577.1_1" "KHO00577.1" "HYBRID" "Metarhizium album ARSEF 1941" "undetermined" "Sordariomycetes" "Hypocreomycetidae" "M.album" "P-type"
"242" "ID82218.1_1" "ID82218.1" "ID82218.1_1" "KID82218.1" "HYBRID" "Metarhizium guizhouense ARSEF 977" "undetermined" "Sordariomycetes" "Hypocreomycetidae" "M.guizhouense" "P-type"
"243" "ID83603.1_1" "ID83603.1" "ID83603.1_1" "KID83603.1" "HYBRID" "Metarhizium guizhouense ARSEF 977" "undetermined" "Sordariomycetes" "Hypocreomycetidae" "M.guizhouense" "N-type"
"244" "ID83952.1_1" "ID83952.1" "ID83952.1_1" "KID83952.1" "HYBRID" "Metarhizium guizhouense ARSEF 977" "undetermined" "Sordariomycetes" "Hypocreomycetidae" "M.guizhouense" "P-type"
"245" "IL88416.1_1" "IL88416.1" "IL88416.1_1" "KIL88416.1" "HYBRID" "Fusarium avenaceum" "undetermined" "Sordariomycetes" "Hypocreomycetidae" "F.avenaceum" "P-type"
"246" "IL92266.1_1" "IL92266.1" "IL92266.1_1" "KIL92266.1" "HYBRID" "Fusarium avenaceum" "undetermined" "Sordariomycetes" "Hypocreomycetidae" "F.avenaceum" "P-type"
"247" "IM97314.1_1" "IM97314.1" "IM97314.1_1" "KIM97314.1" "HYBRID" "Oidiodendron maius Zn" "undetermined" "Leotiomycetes" "Leotiomycetes incertae sedis" "O.maius" "P-type"
"248" "IN06913.1_1" "IN06913.1" "IN06913.1_1" "KIN06913.1" "HYBRID" "Oidiodendron maius Zn" "undetermined" "Leotiomycetes" "Leotiomycetes incertae sedis" "O.maius" "P-type"
"249" "IP87510.1_1" "IP87510.1" "IP87510.1_1" "AIP87510.1" "HYBRID" "fungal sp. NRRL 50135" "undetermined" "" "" "f.sp." "P-type"
"250" "IW26267.1_1" "IW26267.1" "IW26267.1_1" "OIW26267.1" "HYBRID" "Coniochaeta ligniaria NRRL 30616" "undetermined" "Sordariomycetes" "Sordariomycetidae" "C.ligniaria" "P-type"
"251" "JB85423.1_2" "JB85423.1" "JB85423.1_2" "KJB85423.1" "NRPS" "Paenibacillus sp. E194" "undetermined" "Terrabacteria group" "Bacillales" "P.sp." "N-type"
"252" "JK74351.1_1" "JK74351.1" "JK74351.1_1" "KJK74351.1" "HYBRID" "Metarhizium anisopliae BRIP 53293" "undetermined" "Sordariomycetes" "Hypocreomycetidae" "M.anisopliae" "P-type"
"253" "JK77205.1_1" "JK77205.1" "JK77205.1_1" "KJK77205.1" "HYBRID" "Metarhizium anisopliae BRIP 53293" "undetermined" "Sordariomycetes" "Hypocreomycetidae" "M.anisopliae" "P-type"
"254" "JZ68392.1_1" "JZ68392.1" "JZ68392.1_1" "KJZ68392.1" "HYBRID" "Hirsutella minnesotensis 3608" "undetermined" "Sordariomycetes" "Hypocreomycetidae" "H.minnesotensis" "N-type"
"255" "JZ72673.1_1" "JZ72673.1" "JZ72673.1_1" "KJZ72673.1" "HYBRID" "Hirsutella minnesotensis 3608" "undetermined" "Sordariomycetes" "Hypocreomycetidae" "H.minnesotensis" "N-type"
"256" "JZ73816.1_1" "JZ73816.1" "JZ73816.1_1" "KJZ73816.1" "HYBRID" "Hirsutella minnesotensis 3608" "undetermined" "Sordariomycetes" "Hypocreomycetidae" "H.minnesotensis" "P-type"
"257" "KG11539.1_1" "KG11539.1" "KG11539.1_1" "EKG11539.1" "HYBRID" "Macrophomina phaseolina MS6" "undetermined" "Dothideomycetes" "Dothideomycetes incertae sedis" "M.phaseolina" "P-type"
"258" "KG15176.1_1" "KG15176.1" "KG15176.1_1" "EKG15176.1" "HYBRID" "Macrophomina phaseolina MS6" "undetermined" "Dothideomycetes" "Dothideomycetes incertae sedis" "M.phaseolina" "P-type"
"259" "KG19785.1_1" "KG19785.1" "KG19785.1_1" "EKG19785.1" "HYBRID" "Macrophomina phaseolina MS6" "undetermined" "Dothideomycetes" "Dothideomycetes incertae sedis" "M.phaseolina" "P-type"
"260" "KG54858.1_1" "KG54858.1" "KG54858.1_1" "AKG54858.1" "HYBRID" "Hapsidospora irregularis" "undetermined" "Sordariomycetes" "Hypocreomycetidae" "H.irregularis" "P-type"
"261" "KL59687.1_1" "KL59687.1" "KL59687.1_1" "OKL59687.1" "HYBRID" "Talaromyces atroroseus" "undetermined" "Eurotiomycetes" "Eurotiomycetidae" "T.atroroseus" "P-type"
"262" "KL60321.1_1" "KL60321.1" "KL60321.1_1" "OKL60321.1" "HYBRID" "Talaromyces atroroseus" "undetermined" "Eurotiomycetes" "Eurotiomycetidae" "T.atroroseus" "P-type"
"263" "KL61272.1_1" "KL61272.1" "KL61272.1_1" "OKL61272.1" "HYBRID" "Talaromyces atroroseus" "undetermined" "Eurotiomycetes" "Eurotiomycetidae" "T.atroroseus" "P-type"
"264" "KL62752.1_1" "KL62752.1" "KL62752.1_1" "OKL62752.1" "HYBRID" "Talaromyces atroroseus" "undetermined" "Eurotiomycetes" "Eurotiomycetidae" "T.atroroseus" "P-type"
"265" "KL63922.1_1" "KL63922.1" "KL63922.1_1" "OKL63922.1" "HYBRID" "Talaromyces atroroseus" "undetermined" "Eurotiomycetes" "Eurotiomycetidae" "T.atroroseus" "P-type"
"266" "KP02953.1_1" "KP02953.1" "KP02953.1_1" "KKP02953.1" "HYBRID" "Trichoderma harzianum" "undetermined" "Sordariomycetes" "Hypocreomycetidae" "T.harzianum" "P-type"
"267" "KP04599.1_1" "KP04599.1" "KP04599.1_1" "KKP04599.1" "HYBRID" "Trichoderma harzianum" "undetermined" "Sordariomycetes" "Hypocreomycetidae" "T.harzianum" "P-type"
"268" "KP04699.1_1" "KP04699.1" "KP04699.1_1" "KKP04699.1" "HYBRID" "Trichoderma harzianum" "undetermined" "Sordariomycetes" "Hypocreomycetidae" "T.harzianum" "P-type"
"269" "KP06719.1_1" "KP06719.1" "KP06719.1_1" "KKP06719.1" "HYBRID" "Trichoderma harzianum" "undetermined" "Sordariomycetes" "Hypocreomycetidae" "T.harzianum" "P-type"
"270" "KQ66397.1_4" "KQ66397.1" "KQ66397.1_4" "AKQ66397.1" "NRPS" "Myxococcus hansupus" "undetermined" "Proteobacteria" "Deltaproteobacteria" "M.hansupus" "N-type"
"271" "KQ66397.1_5" "KQ66397.1" "KQ66397.1_5" "AKQ66397.1" "NRPS" "Myxococcus hansupus" "undetermined" "Proteobacteria" "Deltaproteobacteria" "M.hansupus" "N-type"
"272" "KQ66397.1_6" "KQ66397.1" "KQ66397.1_6" "AKQ66397.1" "NRPS" "Myxococcus hansupus" "undetermined" "Proteobacteria" "Deltaproteobacteria" "M.hansupus" "N-type"
"273" "KY25511.1_1" "KY25511.1" "KY25511.1_1" "KKY25511.1" "HYBRID" "Phaeomoniella chlamydospora" "undetermined" "Eurotiomycetes" "Chaetothyriomycetidae" "P.chlamydospora" "P-type"
"274" "KY32499.1_1" "KY32499.1" "KY32499.1_1" "KKY32499.1" "HYBRID" "Diaporthe ampelina" "undetermined" "Sordariomycetes" "Sordariomycetidae" "D.ampelina" "P-type"
"275" "LO98505.1_1" "LO98505.1" "LO98505.1_1" "KLO98505.1" "NRPS" "Fusarium fujikuroi" "undetermined" "Sordariomycetes" "Hypocreomycetidae" "F.fujikuroi" "N-type"
"276" "LQ32759.1_1" "LQ32759.1" "LQ32759.1_1" "ALQ32759.1" "HYBRID" "Fusarium aywerte" "undetermined" "Sordariomycetes" "Hypocreomycetidae" "F.aywerte" "P-type"
"277" "LQ32785.1_1" "LQ32785.1" "LQ32785.1_1" "ALQ32785.1" "HYBRID" "Fusarium babinda" "undetermined" "Sordariomycetes" "Hypocreomycetidae" "F.babinda" "P-type"
"278" "LQ32818.1_1" "LQ32818.1" "LQ32818.1_1" "ALQ32818.1" "HYBRID" "Fusarium dlaminii" "undetermined" "Sordariomycetes" "Hypocreomycetidae" "F.dlaminii" "P-type"
"279" "LQ32874.1_1" "LQ32874.1" "LQ32874.1_1" "ALQ32874.1" "HYBRID" "Fusarium miscanthi" "undetermined" "Sordariomycetes" "Hypocreomycetidae" "F.miscanthi" "P-type"
"280" "LQ32891.1_1" "LQ32891.1" "LQ32891.1_1" "ALQ32891.1" "HYBRID" "Fusarium poae" "undetermined" "Sordariomycetes" "Hypocreomycetidae" "F.poae" "P-type"
"281" "LQ32950.1_1" "LQ32950.1" "LQ32950.1_1" "ALQ32950.1" "HYBRID" "Fusarium sacchari" "undetermined" "Sordariomycetes" "Hypocreomycetidae" "F.sacchari" "P-type"
"282" "LQ32964.1_1" "LQ32964.1" "LQ32964.1_1" "ALQ32964.1" "HYBRID" "Fusarium equiseti" "undetermined" "Sordariomycetes" "Hypocreomycetidae" "F.equiseti" "P-type"
"283" "LQ32978.1_1" "LQ32978.1" "LQ32978.1_1" "ALQ32978.1" "HYBRID" "Fusarium sp. NRRL 25184" "undetermined" "Sordariomycetes" "Hypocreomycetidae" "F.sp." "P-type"
"284" "LQ33040.1_1" "LQ33040.1" "LQ33040.1_1" "ALQ33040.1" "HYBRID" "Fusarium thapsinum" "undetermined" "Sordariomycetes" "Hypocreomycetidae" "F.thapsinum" "P-type"
"285" "ME40768.1_1" "ME40768.1" "ME40768.1_1" "EME40768.1" "HYBRID" "Dothistroma septosporum NZE10" "undetermined" "Dothideomycetes" "Dothideomycetidae" "D.septosporum" "P-type"
"286" "MU74734.1_1" "MU74734.1" "MU74734.1_1" "KMU74734.1" "NRPS" "Coccidioides immitis RMSCC 3703" "undetermined" "Eurotiomycetes" "Eurotiomycetidae" "C.immitis" "N-type"
"287" "ND87119.1_1" "ND87119.1" "ND87119.1_1" "KND87119.1" "HYBRID" "Tolypocladium ophioglossoides CBS 100239" "undetermined" "Sordariomycetes" "Hypocreomycetidae" "T.ophioglossoides" "P-type"
"288" "ND87975.1_1" "ND87975.1" "ND87975.1_1" "KND87975.1" "NRPS" "Tolypocladium ophioglossoides CBS 100239" "undetermined" "Sordariomycetes" "Hypocreomycetidae" "T.ophioglossoides" "N-type"
"289" "ND88257.1_1" "ND88257.1" "ND88257.1_1" "KND88257.1" "HYBRID" "Tolypocladium ophioglossoides CBS 100239" "undetermined" "Sordariomycetes" "Hypocreomycetidae" "T.ophioglossoides" "P-type"
"290" "NH87543.1_1" "NH87543.1" "NH87543.1_1" "ENH87543.1" "HYBRID" "Colletotrichum orbiculare MAFF 240422" "undetermined" "Sordariomycetes" "Hypocreomycetidae" "C.orbiculare" "P-type"
"291" "OM20203.1_1" "OM20203.1" "OM20203.1_1" "KOM20203.1" "HYBRID" "Ophiocordyceps unilateralis" "undetermined" "Sordariomycetes" "Hypocreomycetidae" "O.unilateralis" "N-type"
"292" "OO87093.1_1" "OO87093.1" "OO87093.1_1" "AOO87093.1" "HYBRID" "Alternaria alternantherae" "undetermined" "Dothideomycetes" "Pleosporomycetidae" "A.alternantherae" "P-type"
"293" "OS18114.1_1" "OS18114.1" "OS18114.1_1" "KOS18114.1" "HYBRID" "Escovopsis weberi" "undetermined" "Sordariomycetes" "Hypocreomycetidae" "E.weberi" "P-type"
"294" "P_001221453.1_1" "P_001221453.1" "P_001221453.1_1" "XP_001221453.1" "HYBRID" "Chaetomium globosum CBS 148.51" "undetermined" "Sordariomycetes" "Sordariomycetidae" "C.globosum" "P-type"
"295" "P_001905191.1_1" "P_001905191.1" "P_001905191.1_1" "XP_001905191.1" "HYBRID" "Podospora anserina S mat+" "undetermined" "Sordariomycetes" "Sordariomycetidae" "P.anserina" "P-type"
"296" "P_001912726.1_1" "P_001912726.1" "P_001912726.1_1" "XP_001912726.1" "HYBRID" "Podospora anserina S mat+" "undetermined" "Sordariomycetes" "Sordariomycetidae" "P.anserina" "P-type"
"297" "P_002148352.1_1" "P_002148352.1" "P_002148352.1_1" "XP_002148352.1" "HYBRID" "Talaromyces marneffei ATCC 18224" "undetermined" "Eurotiomycetes" "Eurotiomycetidae" "T.marneffei" "P-type"
"298" "P_002478535.1_1" "P_002478535.1" "P_002478535.1_1" "XP_002478535.1" "HYBRID" "Talaromyces stipitatus ATCC 10500" "undetermined" "Eurotiomycetes" "Eurotiomycetidae" "T.stipitatus" "P-type"
"299" "P_002583532.1_1" "P_002583532.1" "P_002583532.1_1" "XP_002583532.1" "HYBRID" "Uncinocarpus reesii 1704" "undetermined" "Eurotiomycetes" "Eurotiomycetidae" "U.reesii" "P-type"
"300" "P_002847329.1_1" "P_002847329.1" "P_002847329.1_1" "XP_002847329.1" "HYBRID" "Arthroderma otae CBS 113480" "undetermined" "Eurotiomycetes" "Eurotiomycetidae" "A.otae" "P-type"
"301" "P_002847685.1_1" "P_002847685.1" "P_002847685.1_1" "XP_002847685.1" "HYBRID" "Arthroderma otae CBS 113480" "undetermined" "Eurotiomycetes" "Eurotiomycetidae" "A.otae" "P-type"
"302" "P_002850891.1_1" "P_002850891.1" "P_002850891.1_1" "XP_002850891.1" "HYBRID" "Arthroderma otae CBS 113480" "undetermined" "Eurotiomycetes" "Eurotiomycetidae" "A.otae" "N-type"
"303" "P_003005392.1_1" "P_003005392.1" "P_003005392.1_1" "XP_003005392.1" "HYBRID" "Verticillium alfalfae VaMs.102" "undetermined" "Sordariomycetes" "Hypocreomycetidae" "V.alfalfae" "P-type"
"304" "P_003009645.1_1" "P_003009645.1" "P_003009645.1_1" "XP_003009645.1" "NRPS" "Verticillium alfalfae VaMs.102" "undetermined" "Sordariomycetes" "Hypocreomycetidae" "V.alfalfae" "N-type"
"305" "P_003014124.1_1" "P_003014124.1" "P_003014124.1_1" "XP_003014124.1" "HYBRID" "Trichophyton benhamiae CBS 112371" "undetermined" "Eurotiomycetes" "Eurotiomycetidae" "T.benhamiae" "N-type"
"306" "P_003020763.1_1" "P_003020763.1" "P_003020763.1_1" "XP_003020763.1" "HYBRID" "Trichophyton verrucosum HKI 0517" "undetermined" "Eurotiomycetes" "Eurotiomycetidae" "T.verrucosum" "N-type"
"307" "P_003173835.1_1" "P_003173835.1" "P_003173835.1_1" "XP_003173835.1" "HYBRID" "Nannizzia gypsea CBS 118893" "undetermined" "Eurotiomycetes" "Eurotiomycetidae" "N.gypsea" "P-type"
"308" "P_003176265.1_1" "P_003176265.1" "P_003176265.1_1" "XP_003176265.1" "HYBRID" "Nannizzia gypsea CBS 118893" "undetermined" "Eurotiomycetes" "Eurotiomycetidae" "N.gypsea" "P-type"
"309" "P_003176907.1_1" "P_003176907.1" "P_003176907.1_1" "XP_003176907.1" "HYBRID" "Nannizzia gypsea CBS 118893" "undetermined" "Eurotiomycetes" "Eurotiomycetidae" "N.gypsea" "N-type"
"310" "P_006673220.1_1" "P_006673220.1" "P_006673220.1_1" "XP_006673220.1" "HYBRID" "Cordyceps militaris CM01" "undetermined" "Sordariomycetes" "Hypocreomycetidae" "C.militaris" "P-type"
"311" "P_006673463.1_1" "P_006673463.1" "P_006673463.1_1" "XP_006673463.1" "HYBRID" "Cordyceps militaris CM01" "undetermined" "Sordariomycetes" "Hypocreomycetidae" "C.militaris" "P-type"
"312" "P_007279389.1_1" "P_007279389.1" "P_007279389.1_1" "XP_007279389.1" "HYBRID" "Colletotrichum gloeosporioides Nara gc5" "undetermined" "Sordariomycetes" "Hypocreomycetidae" "C.gloeosporioides" "P-type"
"313" "P_007585881.1_1" "P_007585881.1" "P_007585881.1_1" "XP_007585881.1" "HYBRID" "Neofusicoccum parvum UCRNP2" "undetermined" "Dothideomycetes" "Dothideomycetes incertae sedis" "N.parvum" "P-type"
"314" "P_007589136.1_1" "P_007589136.1" "P_007589136.1_1" "XP_007589136.1" "HYBRID" "Neofusicoccum parvum UCRNP2" "undetermined" "Dothideomycetes" "Dothideomycetes incertae sedis" "N.parvum" "P-type"
"315" "P_007589186.1_1" "P_007589186.1" "P_007589186.1_1" "XP_007589186.1" "NRPS" "Neofusicoccum parvum UCRNP2" "undetermined" "Dothideomycetes" "Dothideomycetes incertae sedis" "N.parvum" "N-type"
"316" "P_007600610.1_1" "P_007600610.1" "P_007600610.1_1" "XP_007600610.1" "HYBRID" "Colletotrichum fioriniae PJ7" "undetermined" "Sordariomycetes" "Hypocreomycetidae" "C.fioriniae" "P-type"
"317" "P_007714595.1_1" "P_007714595.1" "P_007714595.1_1" "XP_007714595.1" "HYBRID" "Bipolaris zeicola 26-R-13" "undetermined" "Dothideomycetes" "Pleosporomycetidae" "B.zeicola" "P-type"
"318" "P_007716691.1_1" "P_007716691.1" "P_007716691.1_1" "XP_007716691.1" "NRPS" "Bipolaris zeicola 26-R-13" "undetermined" "Dothideomycetes" "Pleosporomycetidae" "B.zeicola" "N-type"
"319" "P_007781409.1_1" "P_007781409.1" "P_007781409.1_1" "XP_007781409.1" "HYBRID" "Coniosporium apollinis CBS 100218" "undetermined" "Dothideomycetes" "Dothideomycetes incertae sedis" "C.apollinis" "P-type"
"320" "P_007798173.1_1" "P_007798173.1" "P_007798173.1_1" "XP_007798173.1" "HYBRID" "Eutypa lata UCREL1" "undetermined" "Sordariomycetes" "Xylariomycetidae" "E.lata" "N-type"
"321" "P_007798409.1_1" "P_007798409.1" "P_007798409.1_1" "XP_007798409.1" "HYBRID" "Eutypa lata UCREL1" "undetermined" "Sordariomycetes" "Xylariomycetidae" "E.lata" "P-type"
"322" "P_007802712.1_1" "P_007802712.1" "P_007802712.1_1" "XP_007802712.1" "HYBRID" "Endocarpon pusillum Z07020" "undetermined" "Eurotiomycetes" "Chaetothyriomycetidae" "E.pusillum" "P-type"
"323" "P_007815889.1_1" "P_007815889.1" "P_007815889.1_1" "XP_007815889.1" "HYBRID" "Metarhizium acridum CQMa 102" "undetermined" "Sordariomycetes" "Hypocreomycetidae" "M.acridum" "N-type"
"324" "P_007817815.1_1" "P_007817815.1" "P_007817815.1_1" "XP_007817815.1" "HYBRID" "Metarhizium robertsii ARSEF 23" "undetermined" "Sordariomycetes" "Hypocreomycetidae" "M.robertsii" "P-type"
"325" "P_007824541.2_1" "P_007824541.2" "P_007824541.2_1" "XP_007824541.2" "HYBRID" "Metarhizium robertsii ARSEF 23" "undetermined" "Sordariomycetes" "Hypocreomycetidae" "M.robertsii" "P-type"
"326" "P_007824811.1_1" "P_007824811.1" "P_007824811.1_1" "XP_007824811.1" "HYBRID" "Metarhizium robertsii ARSEF 23" "undetermined" "Sordariomycetes" "Hypocreomycetidae" "M.robertsii" "N-type"
"327" "P_007834561.1_1" "P_007834561.1" "P_007834561.1_1" "XP_007834561.1" "HYBRID" "Pestalotiopsis fici W106-1" "undetermined" "Sordariomycetes" "Xylariomycetidae" "P.fici" "N-type"
"328" "P_008085943.1_1" "P_008085943.1" "P_008085943.1_1" "XP_008085943.1" "HYBRID" "Glarea lozoyensis ATCC 20868" "undetermined" "Leotiomycetes" "Helotiales" "G.lozoyensis" "P-type"
"329" "P_008096310.1_1" "P_008096310.1" "P_008096310.1_1" "XP_008096310.1" "HYBRID" "Colletotrichum graminicola M1.001" "undetermined" "Sordariomycetes" "Hypocreomycetidae" "C.graminicola" "P-type"
"330" "P_008598495.1_1" "P_008598495.1" "P_008598495.1_1" "XP_008598495.1" "HYBRID" "Beauveria bassiana ARSEF 2860" "undetermined" "Sordariomycetes" "Hypocreomycetidae" "B.bassiana" "P-type"
"331" "P_008603175.1_1" "P_008603175.1" "P_008603175.1_1" "XP_008603175.1" "HYBRID" "Beauveria bassiana ARSEF 2860" "undetermined" "Sordariomycetes" "Hypocreomycetidae" "B.bassiana" "P-type"
"332" "P_009223648.1_1" "P_009223648.1" "P_009223648.1_1" "XP_009223648.1" "HYBRID" "Gaeumannomyces tritici R3-111a-1" "undetermined" "Sordariomycetes" "Sordariomycetidae" "G.tritici" "P-type"
"333" "P_010349581.1_1" "P_010349581.1" "P_010349581.1_1" "WP_010349581.1" "NRPS" "Paenibacillus peoriae" "undetermined" "Terrabacteria group" "Bacillales" "P.peoriae" "N-type"
"334" "P_010349581.1_2" "P_010349581.1" "P_010349581.1_2" "WP_010349581.1" "NRPS" "Paenibacillus peoriae" "undetermined" "Terrabacteria group" "Bacillales" "P.peoriae" "N-type"
"335" "P_010349581.1_3" "P_010349581.1" "P_010349581.1_3" "WP_010349581.1" "NRPS" "Paenibacillus peoriae" "undetermined" "Terrabacteria group" "Bacillales" "P.peoriae" "N-type"
"336" "P_010349581.1_4" "P_010349581.1" "P_010349581.1_4" "WP_010349581.1" "NRPS" "Paenibacillus peoriae" "undetermined" "Terrabacteria group" "Bacillales" "P.peoriae" "N-type"
"337" "P_010349581.1_5" "P_010349581.1" "P_010349581.1_5" "WP_010349581.1" "NRPS" "Paenibacillus peoriae" "undetermined" "Terrabacteria group" "Bacillales" "P.peoriae" "N-type"
"338" "P_010349581.1_6" "P_010349581.1" "P_010349581.1_6" "WP_010349581.1" "NRPS" "Paenibacillus peoriae" "undetermined" "Terrabacteria group" "Bacillales" "P.peoriae" "N-type"
"339" "P_010349581.1_7" "P_010349581.1" "P_010349581.1_7" "WP_010349581.1" "NRPS" "Paenibacillus peoriae" "undetermined" "Terrabacteria group" "Bacillales" "P.peoriae" "N-type"
"340" "P_011112705.1_1" "P_011112705.1" "P_011112705.1_1" "XP_011112705.1" "HYBRID" "Dactylellina haptotyla CBS 200.50" "undetermined" "Orbiliomycetes" "Orbiliales" "D.haptotyla" "P-type"
"341" "P_013324164.1_1" "P_013324164.1" "P_013324164.1_1" "XP_013324164.1" "NRPS" "Rasamsonia emersonii CBS 393.64" "undetermined" "Eurotiomycetes" "Eurotiomycetidae" "R.emersonii" "N-type"
"342" "P_013324710.1_1" "P_013324710.1" "P_013324710.1_1" "XP_013324710.1" "HYBRID" "Rasamsonia emersonii CBS 393.64" "undetermined" "Eurotiomycetes" "Eurotiomycetidae" "R.emersonii" "P-type"
"343" "P_013330927.1_1" "P_013330927.1" "P_013330927.1_1" "XP_013330927.1" "HYBRID" "Rasamsonia emersonii CBS 393.64" "undetermined" "Eurotiomycetes" "Eurotiomycetidae" "R.emersonii" "P-type"
"344" "P_013338711.1_1" "P_013338711.1" "P_013338711.1_1" "XP_013338711.1" "HYBRID" "Aureobasidium subglaciale EXF-2481" "undetermined" "Dothideomycetes" "Dothideomycetidae" "A.subglaciale" "P-type"
"345" "P_013948002.1_1" "P_013948002.1" "P_013948002.1_1" "XP_013948002.1" "HYBRID" "Trichoderma atroviride IMI 206040" "undetermined" "Sordariomycetes" "Hypocreomycetidae" "T.atroviride" "P-type"
"346" "P_013954673.1_1" "P_013954673.1" "P_013954673.1_1" "XP_013954673.1" "HYBRID" "Trichoderma virens Gv29-8" "undetermined" "Sordariomycetes" "Hypocreomycetidae" "T.virens" "P-type"
"347" "P_013957207.1_1" "P_013957207.1" "P_013957207.1_1" "XP_013957207.1" "HYBRID" "Trichoderma virens Gv29-8" "undetermined" "Sordariomycetes" "Hypocreomycetidae" "T.virens" "P-type"
"348" "P_014539400.1_1" "P_014539400.1" "P_014539400.1_1" "XP_014539400.1" "HYBRID" "Metarhizium brunneum ARSEF 3297" "undetermined" "Sordariomycetes" "Hypocreomycetidae" "M.brunneum" "P-type"
"349" "P_014541964.1_1" "P_014541964.1" "P_014541964.1_1" "XP_014541964.1" "HYBRID" "Metarhizium brunneum ARSEF 3297" "undetermined" "Sordariomycetes" "Hypocreomycetidae" "M.brunneum" "P-type"
"350" "P_014543067.1_1" "P_014543067.1" "P_014543067.1_1" "XP_014543067.1" "HYBRID" "Metarhizium brunneum ARSEF 3297" "undetermined" "Sordariomycetes" "Hypocreomycetidae" "M.brunneum" "P-type"
"351" "P_014543166.1_1" "P_014543166.1" "P_014543166.1_1" "XP_014543166.1" "HYBRID" "Metarhizium brunneum ARSEF 3297" "undetermined" "Sordariomycetes" "Hypocreomycetidae" "M.brunneum" "N-type"
"352" "P_014554310.1_1" "P_014554310.1" "P_014554310.1_1" "XP_014554310.1" "HYBRID" "Bipolaris victoriae FI3" "undetermined" "Dothideomycetes" "Pleosporomycetidae" "B.victoriae" "P-type"
"353" "P_014554673.1_1" "P_014554673.1" "P_014554673.1_1" "XP_014554673.1" "HYBRID" "Bipolaris victoriae FI3" "undetermined" "Dothideomycetes" "Pleosporomycetidae" "B.victoriae" "P-type"
"354" "P_014572349.1_1" "P_014572349.1" "P_014572349.1_1" "XP_014572349.1" "HYBRID" "Metarhizium majus ARSEF 297" "undetermined" "Sordariomycetes" "Hypocreomycetidae" "M.majus" "P-type"
"355" "P_015250181.1_2" "P_015250181.1" "P_015250181.1_2" "WP_015250181.1" "HYBRID" "Singulisphaera acidiphila" "undetermined" "Planctomycetes" "Planctomycetales" "S.acidiphila" "N-type"
"356" "P_015250181.1_3" "P_015250181.1" "P_015250181.1_3" "WP_015250181.1" "HYBRID" "Singulisphaera acidiphila" "undetermined" "Planctomycetes" "Planctomycetales" "S.acidiphila" "N-type"
"357" "P_015347683.1_1" "P_015347683.1" "P_015347683.1_1" "WP_015347683.1" "NRPS" "Myxococcus stipitatus" "undetermined" "Proteobacteria" "Deltaproteobacteria" "M.stipitatus" "N-type"
"358" "P_015347683.1_11" "P_015347683.1" "P_015347683.1_11" "WP_015347683.1" "NRPS" "Myxococcus stipitatus" "undetermined" "Proteobacteria" "Deltaproteobacteria" "M.stipitatus" "N-type"
"359" "P_015347683.1_12" "P_015347683.1" "P_015347683.1_12" "WP_015347683.1" "NRPS" "Myxococcus stipitatus" "undetermined" "Proteobacteria" "Deltaproteobacteria" "M.stipitatus" "N-type"
"360" "P_015347683.1_13" "P_015347683.1" "P_015347683.1_13" "WP_015347683.1" "NRPS" "Myxococcus stipitatus" "undetermined" "Proteobacteria" "Deltaproteobacteria" "M.stipitatus" "N-type"
"361" "P_015347683.1_14" "P_015347683.1" "P_015347683.1_14" "WP_015347683.1" "NRPS" "Myxococcus stipitatus" "undetermined" "Proteobacteria" "Deltaproteobacteria" "M.stipitatus" "N-type"
"362" "P_015347683.1_2" "P_015347683.1" "P_015347683.1_2" "WP_015347683.1" "NRPS" "Myxococcus stipitatus" "undetermined" "Proteobacteria" "Deltaproteobacteria" "M.stipitatus" "N-type"
"363" "P_015347683.1_3" "P_015347683.1" "P_015347683.1_3" "WP_015347683.1" "NRPS" "Myxococcus stipitatus" "undetermined" "Proteobacteria" "Deltaproteobacteria" "M.stipitatus" "N-type"
"364" "P_015347683.1_4" "P_015347683.1" "P_015347683.1_4" "WP_015347683.1" "NRPS" "Myxococcus stipitatus" "undetermined" "Proteobacteria" "Deltaproteobacteria" "M.stipitatus" "N-type"
"365" "P_015347683.1_5" "P_015347683.1" "P_015347683.1_5" "WP_015347683.1" "NRPS" "Myxococcus stipitatus" "undetermined" "Proteobacteria" "Deltaproteobacteria" "M.stipitatus" "N-type"
"366" "P_015347683.1_6" "P_015347683.1" "P_015347683.1_6" "WP_015347683.1" "NRPS" "Myxococcus stipitatus" "undetermined" "Proteobacteria" "Deltaproteobacteria" "M.stipitatus" "N-type"
"367" "P_015347683.1_7" "P_015347683.1" "P_015347683.1_7" "WP_015347683.1" "NRPS" "Myxococcus stipitatus" "undetermined" "Proteobacteria" "Deltaproteobacteria" "M.stipitatus" "N-type"
"368" "P_015347683.1_8" "P_015347683.1" "P_015347683.1_8" "WP_015347683.1" "NRPS" "Myxococcus stipitatus" "undetermined" "Proteobacteria" "Deltaproteobacteria" "M.stipitatus" "N-type"
"369" "P_015347683.1_9" "P_015347683.1" "P_015347683.1_9" "WP_015347683.1" "NRPS" "Myxococcus stipitatus" "undetermined" "Proteobacteria" "Deltaproteobacteria" "M.stipitatus" "N-type"
"370" "P_016640411.1_1" "P_016640411.1" "P_016640411.1_1" "XP_016640411.1" "HYBRID" "Scedosporium apiospermum" "undetermined" "Sordariomycetes" "Hypocreomycetidae" "S.apiospermum" "P-type"
"371" "P_016640618.1_1" "P_016640618.1" "P_016640618.1_1" "XP_016640618.1" "HYBRID" "Scedosporium apiospermum" "undetermined" "Sordariomycetes" "Hypocreomycetidae" "S.apiospermum" "P-type"
"372" "P_016642591.1_1" "P_016642591.1" "P_016642591.1_1" "XP_016642591.1" "HYBRID" "Scedosporium apiospermum" "undetermined" "Sordariomycetes" "Hypocreomycetidae" "S.apiospermum" "P-type"
"373" "P_018038190.1_1" "P_018038190.1" "P_018038190.1_1" "XP_018038190.1" "HYBRID" "Paraphaeosphaeria sporulosa" "undetermined" "Dothideomycetes" "Pleosporomycetidae" "P.sporulosa" "P-type"
"374" "P_018064434.1_1" "P_018064434.1" "P_018064434.1_1" "XP_018064434.1" "HYBRID" "Phialocephala scopiformis" "undetermined" "Leotiomycetes" "Helotiales" "P.scopiformis" "P-type"
"375" "P_018076593.1_1" "P_018076593.1" "P_018076593.1_1" "XP_018076593.1" "HYBRID" "Phialocephala scopiformis" "undetermined" "Leotiomycetes" "Helotiales" "P.scopiformis" "P-type"
"376" "P_018138046.1_1" "P_018138046.1" "P_018138046.1_1" "XP_018138046.1" "HYBRID" "Pochonia chlamydosporia 170" "undetermined" "Sordariomycetes" "Hypocreomycetidae" "P.chlamydosporia" "P-type"
"377" "P_018140262.1_1" "P_018140262.1" "P_018140262.1_1" "XP_018140262.1" "HYBRID" "Pochonia chlamydosporia 170" "undetermined" "Sordariomycetes" "Hypocreomycetidae" "P.chlamydosporia" "P-type"
"378" "P_018142356.1_1" "P_018142356.1" "P_018142356.1_1" "XP_018142356.1" "NRPS" "Pochonia chlamydosporia 170" "undetermined" "Sordariomycetes" "Hypocreomycetidae" "P.chlamydosporia" "N-type"
"379" "P_018142849.1_1" "P_018142849.1" "P_018142849.1_1" "XP_018142849.1" "HYBRID" "Pochonia chlamydosporia 170" "undetermined" "Sordariomycetes" "Hypocreomycetidae" "P.chlamydosporia" "P-type"
"380" "P_018189440.1_1" "P_018189440.1" "P_018189440.1_1" "XP_018189440.1" "HYBRID" "Xylona heveae TC161" "undetermined" "Xylonomycetes" "Xylonomycetales" "X.heveae" "P-type"
"381" "P_018192493.1_1" "P_018192493.1" "P_018192493.1_1" "XP_018192493.1" "HYBRID" "Xylona heveae TC161" "undetermined" "Xylonomycetes" "Xylonomycetales" "X.heveae" "N-type"
"382" "P_018255231.1_1" "P_018255231.1" "P_018255231.1_1" "XP_018255231.1" "HYBRID" "Fusarium oxysporum f. sp. lycopersici 4287" "undetermined" "Sordariomycetes" "Hypocreomycetidae" "F.oxysporum" "P-type"
"383" "P_018666266.1_1" "P_018666266.1" "P_018666266.1_1" "XP_018666266.1" "HYBRID" "Trichoderma gamsii" "undetermined" "Sordariomycetes" "Hypocreomycetidae" "T.gamsii" "P-type"
"384" "P_018700480.1_1" "P_018700480.1" "P_018700480.1_1" "XP_018700480.1" "HYBRID" "Isaria fumosorosea ARSEF 2679" "undetermined" "Sordariomycetes" "Hypocreomycetidae" "I.fumosorosea" "P-type"
"385" "P_018702131.1_1" "P_018702131.1" "P_018702131.1_1" "XP_018702131.1" "HYBRID" "Isaria fumosorosea ARSEF 2679" "undetermined" "Sordariomycetes" "Hypocreomycetidae" "I.fumosorosea" "P-type"
"386" "P_018705723.1_1" "P_018705723.1" "P_018705723.1_1" "XP_018705723.1" "HYBRID" "Isaria fumosorosea ARSEF 2679" "undetermined" "Sordariomycetes" "Hypocreomycetidae" "I.fumosorosea" "P-type"
"387" "P_018706391.1_1" "P_018706391.1" "P_018706391.1_1" "XP_018706391.1" "HYBRID" "Isaria fumosorosea ARSEF 2679" "undetermined" "Sordariomycetes" "Hypocreomycetidae" "I.fumosorosea" "P-type"
"388" "P_018883904.1_1" "P_018883904.1" "P_018883904.1_1" "WP_018883904.1" "NRPS" "Paenibacillus massiliensis" "undetermined" "Terrabacteria group" "Bacillales" "P.massiliensis" "N-type"
"389" "P_018883904.1_3" "P_018883904.1" "P_018883904.1_3" "WP_018883904.1" "NRPS" "Paenibacillus massiliensis" "undetermined" "Terrabacteria group" "Bacillales" "P.massiliensis" "N-type"
"390" "P_018883904.1_4" "P_018883904.1" "P_018883904.1_4" "WP_018883904.1" "NRPS" "Paenibacillus massiliensis" "undetermined" "Terrabacteria group" "Bacillales" "P.massiliensis" "N-type"
"391" "P_018883904.1_5" "P_018883904.1" "P_018883904.1_5" "WP_018883904.1" "NRPS" "Paenibacillus massiliensis" "undetermined" "Terrabacteria group" "Bacillales" "P.massiliensis" "N-type"
"392" "P_018883904.1_6" "P_018883904.1" "P_018883904.1_6" "WP_018883904.1" "NRPS" "Paenibacillus massiliensis" "undetermined" "Terrabacteria group" "Bacillales" "P.massiliensis" "N-type"
"393" "P_023586037.1_1" "P_023586037.1" "P_023586037.1_1" "WP_023586037.1" "HYBRID" "Streptomyces thermolilacinus" "undetermined" "Terrabacteria group" "Actinobacteria" "S.thermolilacinus" "N-type"
"394" "P_025679981.1_3" "P_025679981.1" "P_025679981.1_3" "WP_025679981.1" "NRPS" "Paenibacillus massiliensis" "undetermined" "Terrabacteria group" "Bacillales" "P.massiliensis" "N-type"
"395" "P_025679981.1_4" "P_025679981.1" "P_025679981.1_4" "WP_025679981.1" "NRPS" "Paenibacillus massiliensis" "undetermined" "Terrabacteria group" "Bacillales" "P.massiliensis" "N-type"
"396" "P_025679981.1_5" "P_025679981.1" "P_025679981.1_5" "WP_025679981.1" "NRPS" "Paenibacillus massiliensis" "undetermined" "Terrabacteria group" "Bacillales" "P.massiliensis" "N-type"
"397" "P_025715725.1_1" "P_025715725.1" "P_025715725.1_1" "WP_025715725.1" "NRPS" "Paenibacillus sp. 1-18" "undetermined" "Terrabacteria group" "Bacillales" "P.sp." "N-type"
"398" "P_025715725.1_2" "P_025715725.1" "P_025715725.1_2" "WP_025715725.1" "NRPS" "Paenibacillus sp. 1-18" "undetermined" "Terrabacteria group" "Bacillales" "P.sp." "N-type"
"399" "P_036634407.1_2" "P_036634407.1" "P_036634407.1_2" "WP_036634407.1" "NRPS" "Paenibacillus panacisoli" "undetermined" "Terrabacteria group" "Bacillales" "P.panacisoli" "N-type"
"400" "P_036634407.1_3" "P_036634407.1" "P_036634407.1_3" "WP_036634407.1" "NRPS" "Paenibacillus panacisoli" "undetermined" "Terrabacteria group" "Bacillales" "P.panacisoli" "N-type"
"401" "P_036634407.1_4" "P_036634407.1" "P_036634407.1_4" "WP_036634407.1" "NRPS" "Paenibacillus panacisoli" "undetermined" "Terrabacteria group" "Bacillales" "P.panacisoli" "N-type"
"402" "P_047857044.1_10" "P_047857044.1" "P_047857044.1_10" "WP_047857044.1" "HYBRID" "Archangium gephyra" "undetermined" "Proteobacteria" "Deltaproteobacteria" "A.gephyra" "N-type"
"403" "P_047857044.1_2" "P_047857044.1" "P_047857044.1_2" "WP_047857044.1" "HYBRID" "Archangium gephyra" "undetermined" "Proteobacteria" "Deltaproteobacteria" "A.gephyra" "N-type"
"404" "P_047857044.1_3" "P_047857044.1" "P_047857044.1_3" "WP_047857044.1" "HYBRID" "Archangium gephyra" "undetermined" "Proteobacteria" "Deltaproteobacteria" "A.gephyra" "N-type"
"405" "P_047857044.1_4" "P_047857044.1" "P_047857044.1_4" "WP_047857044.1" "HYBRID" "Archangium gephyra" "undetermined" "Proteobacteria" "Deltaproteobacteria" "A.gephyra" "N-type"
"406" "P_047857044.1_6" "P_047857044.1" "P_047857044.1_6" "WP_047857044.1" "HYBRID" "Archangium gephyra" "undetermined" "Proteobacteria" "Deltaproteobacteria" "A.gephyra" "N-type"
"407" "P_047857044.1_7" "P_047857044.1" "P_047857044.1_7" "WP_047857044.1" "HYBRID" "Archangium gephyra" "undetermined" "Proteobacteria" "Deltaproteobacteria" "A.gephyra" "N-type"
"408" "P_047857044.1_8" "P_047857044.1" "P_047857044.1_8" "WP_047857044.1" "HYBRID" "Archangium gephyra" "undetermined" "Proteobacteria" "Deltaproteobacteria" "A.gephyra" "N-type"
"409" "P_047857044.1_9" "P_047857044.1" "P_047857044.1_9" "WP_047857044.1" "HYBRID" "Archangium gephyra" "undetermined" "Proteobacteria" "Deltaproteobacteria" "A.gephyra" "N-type"
"410" "P_051188157.1_1" "P_051188157.1" "P_051188157.1_1" "WP_051188157.1" "NRPS" "Brevibacillus thermoruber" "undetermined" "Terrabacteria group" "Bacillales" "B.thermoruber" "N-type"
"411" "P_051188157.1_2" "P_051188157.1" "P_051188157.1_2" "WP_051188157.1" "NRPS" "Brevibacillus thermoruber" "undetermined" "Terrabacteria group" "Bacillales" "B.thermoruber" "N-type"
"412" "P_051188157.1_3" "P_051188157.1" "P_051188157.1_3" "WP_051188157.1" "NRPS" "Brevibacillus thermoruber" "undetermined" "Terrabacteria group" "Bacillales" "B.thermoruber" "N-type"
"413" "P_051188157.1_4" "P_051188157.1" "P_051188157.1_4" "WP_051188157.1" "NRPS" "Brevibacillus thermoruber" "undetermined" "Terrabacteria group" "Bacillales" "B.thermoruber" "N-type"
"414" "P_052435188.1_1" "P_052435188.1" "P_052435188.1_1" "WP_052435188.1" "NRPS" "Pseudomonas sp. SHC52" "undetermined" "Proteobacteria" "Gammaproteobacteria" "P.sp." "N-type"
"415" "P_052435188.1_2" "P_052435188.1" "P_052435188.1_2" "WP_052435188.1" "NRPS" "Pseudomonas sp. SHC52" "undetermined" "Proteobacteria" "Gammaproteobacteria" "P.sp." "N-type"
"416" "P_052435188.1_3" "P_052435188.1" "P_052435188.1_3" "WP_052435188.1" "NRPS" "Pseudomonas sp. SHC52" "undetermined" "Proteobacteria" "Gammaproteobacteria" "P.sp." "N-type"
"417" "P_052435188.1_4" "P_052435188.1" "P_052435188.1_4" "WP_052435188.1" "NRPS" "Pseudomonas sp. SHC52" "undetermined" "Proteobacteria" "Gammaproteobacteria" "P.sp." "N-type"
"418" "P_052435188.1_5" "P_052435188.1" "P_052435188.1_5" "WP_052435188.1" "NRPS" "Pseudomonas sp. SHC52" "undetermined" "Proteobacteria" "Gammaproteobacteria" "P.sp." "N-type"
"419" "P_055134671.1_1" "P_055134671.1" "P_055134671.1_1" "WP_055134671.1" "NRPS" "Pseudomonas mediterranea" "undetermined" "Proteobacteria" "Gammaproteobacteria" "P.mediterranea" "N-type"
"420" "P_055134671.1_2" "P_055134671.1" "P_055134671.1_2" "WP_055134671.1" "NRPS" "Pseudomonas mediterranea" "undetermined" "Proteobacteria" "Gammaproteobacteria" "P.mediterranea" "N-type"
"421" "P_064199437.1_1" "P_064199437.1" "P_064199437.1_1" "WP_064199437.1" "NRPS" "Brevibacillus brevis" "undetermined" "Terrabacteria group" "Bacillales" "B.brevis" "N-type"
"422" "P_064199437.1_2" "P_064199437.1" "P_064199437.1_2" "WP_064199437.1" "NRPS" "Brevibacillus brevis" "undetermined" "Terrabacteria group" "Bacillales" "B.brevis" "N-type"
"423" "P_064199437.1_3" "P_064199437.1" "P_064199437.1_3" "WP_064199437.1" "NRPS" "Brevibacillus brevis" "undetermined" "Terrabacteria group" "Bacillales" "B.brevis" "N-type"
"424" "P_064199437.1_4" "P_064199437.1" "P_064199437.1_4" "WP_064199437.1" "NRPS" "Brevibacillus brevis" "undetermined" "Terrabacteria group" "Bacillales" "B.brevis" "N-type"
"425" "P_069018267.1_1" "P_069018267.1" "P_069018267.1_1" "WP_069018267.1" "NRPS" "Pseudomonas corrugata" "undetermined" "Proteobacteria" "Gammaproteobacteria" "P.corrugata" "N-type"
"426" "P_069018267.1_2" "P_069018267.1" "P_069018267.1_2" "WP_069018267.1" "NRPS" "Pseudomonas corrugata" "undetermined" "Proteobacteria" "Gammaproteobacteria" "P.corrugata" "N-type"
"427" "P_069018267.1_3" "P_069018267.1" "P_069018267.1_3" "WP_069018267.1" "NRPS" "Pseudomonas corrugata" "undetermined" "Proteobacteria" "Gammaproteobacteria" "P.corrugata" "N-type"
"428" "P_069018267.1_4" "P_069018267.1" "P_069018267.1_4" "WP_069018267.1" "NRPS" "Pseudomonas corrugata" "undetermined" "Proteobacteria" "Gammaproteobacteria" "P.corrugata" "N-type"
"429" "P_069018267.1_5" "P_069018267.1" "P_069018267.1_5" "WP_069018267.1" "NRPS" "Pseudomonas corrugata" "undetermined" "Proteobacteria" "Gammaproteobacteria" "P.corrugata" "N-type"
"430" "PB88644.1_3" "PB88644.1" "PB88644.1_3" "KPB88644.1" "NRPS" "Pseudomonas syringae pv. maculicola" "undetermined" "Proteobacteria" "Gammaproteobacteria" "P.syringae" "N-type"
"431" "PC78190.1_1" "PC78190.1" "PC78190.1_1" "KPC78190.1" "HYBRID" "Streptomyces sp. NRRL S-4" "undetermined" "Terrabacteria group" "Actinobacteria" "S.sp." "N-type"
"432" "PD71785.1_1" "PD71785.1" "PD71785.1_1" "APD71785.1" "HYBRID" "Streptomyces sp." "undetermined" "Terrabacteria group" "Actinobacteria" "S.sp." "N-type"
"433" "Pench1_7144_1" "Pench1_7144" "Pench1_7144_1" "Pench1_7144" "HYBRID" "Penicillium chrysogenum" "undetermined" "Eurotiomycetes" "Penicillium" "P.chrysogenum" "P-type"
"434" "Pench1_85311_1" "Pench1_85311" "Pench1_85311_1" "Pench1_85311" "HYBRID" "Penicillium chrysogenum" "undetermined" "Eurotiomycetes" "Penicillium" "P.chrysogenum" "N-type"
"435" "PM44244.1_1" "PM44244.1" "PM44244.1_1" "KPM44244.1" "HYBRID" "Neonectria ditissima" "undetermined" "Sordariomycetes" "Hypocreomycetidae" "N.ditissima" "P-type"
"436" "PX44000.1_1" "PX44000.1" "PX44000.1_1" "APX44000.1" "HYBRID" "Pestalotiopsis microspora" "undetermined" "Sordariomycetes" "Xylariomycetidae" "P.microspora" "P-type"
"437" "PY91925.1_2" "PY91925.1" "PY91925.1_2" "KPY91925.1" "NRPS" "Pseudomonas tremae" "undetermined" "Proteobacteria" "Gammaproteobacteria" "P.tremae" "N-type"
"438" "RG86497.1_1" "RG86497.1" "RG86497.1_1" "CRG86497.1" "HYBRID" "Talaromyces islandicus" "undetermined" "Eurotiomycetes" "Eurotiomycetidae" "T.islandicus" "P-type"
"439" "RG87308.1_1" "RG87308.1" "RG87308.1_1" "CRG87308.1" "HYBRID" "Talaromyces islandicus" "undetermined" "Eurotiomycetes" "Eurotiomycetidae" "T.islandicus" "P-type"
"440" "RG89192.1_1" "RG89192.1" "RG89192.1_1" "CRG89192.1" "HYBRID" "Talaromyces islandicus" "undetermined" "Eurotiomycetes" "Eurotiomycetidae" "T.islandicus" "P-type"
"441" "UI56379.1_1" "UI56379.1" "UI56379.1_1" "KUI56379.1" "HYBRID" "Valsa mali var. pyri" "undetermined" "Sordariomycetes" "Sordariomycetidae" "V.mali" "P-type"
"442" "UI61330.1_1" "UI61330.1" "UI61330.1_1" "KUI61330.1" "HYBRID" "Valsa mali var. pyri" "undetermined" "Sordariomycetes" "Sordariomycetidae" "V.mali" "P-type"
"443" "UI61972.1_1" "UI61972.1" "UI61972.1_1" "KUI61972.1" "HYBRID" "Valsa mali var. pyri" "undetermined" "Sordariomycetes" "Sordariomycetidae" "V.mali" "P-type"
"444" "UI64258.1_1" "UI64258.1" "UI64258.1_1" "KUI64258.1" "HYBRID" "Valsa mali" "undetermined" "Sordariomycetes" "Sordariomycetidae" "V.mali" "P-type"
"445" "UI65083.1_1" "UI65083.1" "UI65083.1_1" "KUI65083.1" "HYBRID" "Valsa mali" "undetermined" "Sordariomycetes" "Sordariomycetidae" "V.mali" "P-type"
"446" "UL85929.1_1" "UL85929.1" "UL85929.1_1" "KUL85929.1" "HYBRID" "Talaromyces verruculosus" "undetermined" "Eurotiomycetes" "Eurotiomycetidae" "T.verruculosus" "P-type"
"447" "VL06775.1_1" "VL06775.1" "VL06775.1_1" "CVL06775.1" "HYBRID" "Fusarium mangiferae" "undetermined" "Sordariomycetes" "Hypocreomycetidae" "F.mangiferae" "P-type"
"448" "WC44095.1_1" "WC44095.1" "WC44095.1_1" "EWC44095.1" "HYBRID" "Drechslerella stenobrocha 248" "undetermined" "Orbiliomycetes" "Orbiliales" "D.stenobrocha" "P-type"
"449" "WY99916.1_1" "WY99916.1" "WY99916.1_1" "EWY99916.1" "HYBRID" "Fusarium oxysporum FOSC 3-a" "undetermined" "Sordariomycetes" "Hypocreomycetidae" "F.oxysporum" "P-type"
"450" "WZ45929.1_1" "WZ45929.1" "WZ45929.1_1" "EWZ45929.1" "HYBRID" "Fusarium oxysporum Fo47" "undetermined" "Sordariomycetes" "Hypocreomycetidae" "F.oxysporum" "P-type"
"451" "WZ97246.1_1" "WZ97246.1" "WZ97246.1_1" "EWZ97246.1" "HYBRID" "Fusarium oxysporum f. sp. lycopersici MN25" "undetermined" "Sordariomycetes" "Hypocreomycetidae" "F.oxysporum" "P-type"
"452" "XH29539.1_1" "XH29539.1" "XH29539.1_1" "KXH29539.1" "HYBRID" "Colletotrichum simmondsii" "undetermined" "Sordariomycetes" "Hypocreomycetidae" "C.simmondsii" "P-type"
"453" "XH43902.1_1" "XH43902.1" "XH43902.1_1" "KXH43902.1" "HYBRID" "Colletotrichum salicis" "undetermined" "Sordariomycetes" "Hypocreomycetidae" "C.salicis" "P-type"
"454" "XH45012.1_1" "XH45012.1" "XH45012.1_1" "KXH45012.1" "HYBRID" "Colletotrichum simmondsii" "undetermined" "Sordariomycetes" "Hypocreomycetidae" "C.simmondsii" "P-type"
"455" "XH56294.1_1" "XH56294.1" "XH56294.1_1" "KXH56294.1" "HYBRID" "Colletotrichum nymphaeae SA-01" "undetermined" "Sordariomycetes" "Hypocreomycetidae" "C.nymphaeae" "P-type"
"456" "XJ88000.1_1" "XJ88000.1" "XJ88000.1_1" "KXJ88000.1" "HYBRID" "Microdochium bolleyi" "undetermined" "Sordariomycetes" "Xylariomycetidae" "M.bolleyi" "P-type"
"457" "XK85226.1_1" "XK85226.1" "XK85226.1_1" "EXK85226.1" "HYBRID" "Fusarium oxysporum f. sp. raphani 54005" "undetermined" "Sordariomycetes" "Hypocreomycetidae" "F.oxysporum" "P-type"
"458" "XL63285.1_1" "XL63285.1" "XL63285.1_1" "EXL63285.1" "HYBRID" "Fusarium oxysporum f. sp. radicis-lycopersici 26381" "undetermined" "Sordariomycetes" "Hypocreomycetidae" "F.oxysporum" "P-type"
"459" "XL67078.1_1" "XL67078.1" "XL67078.1_1" "EXL67078.1" "HYBRID" "Fusarium oxysporum f. sp. conglutinans race 2 54008" "undetermined" "Sordariomycetes" "Hypocreomycetidae" "F.oxysporum" "P-type"
"460" "XX74579.1_1" "XX74579.1" "XX74579.1_1" "KXX74579.1" "HYBRID" "Madurella mycetomatis" "undetermined" "Sordariomycetes" "Sordariomycetidae" "M.mycetomatis" "N-type"
"461" "XX75016.1_1" "XX75016.1" "XX75016.1_1" "KXX75016.1" "HYBRID" "Madurella mycetomatis" "undetermined" "Sordariomycetes" "Sordariomycetidae" "M.mycetomatis" "P-type"
"462" "XX75968.1_1" "XX75968.1" "XX75968.1_1" "KXX75968.1" "HYBRID" "Madurella mycetomatis" "undetermined" "Sordariomycetes" "Sordariomycetidae" "M.mycetomatis" "P-type"
"463" "XX82443.1_1" "XX82443.1" "XX82443.1_1" "KXX82443.1" "HYBRID" "Madurella mycetomatis" "undetermined" "Sordariomycetes" "Sordariomycetidae" "M.mycetomatis" "P-type"
"464" "ZG01159.1_1" "ZG01159.1" "ZG01159.1_1" "EZG01159.1" "HYBRID" "Trichophyton rubrum CBS 735.88" "undetermined" "Eurotiomycetes" "Eurotiomycetidae" "T.rubrum" "P-type"
"465" "ZL75527.1_1" "ZL75527.1" "ZL75527.1_1" "KZL75527.1" "HYBRID" "Colletotrichum tofieldiae" "undetermined" "Sordariomycetes" "Hypocreomycetidae" "C.tofieldiae" "P-type"
"466" "ZS89930.1_1" "ZS89930.1" "ZS89930.1_1" "CZS89930.1" "HYBRID" "Rhynchosporium commune" "undetermined" "Leotiomycetes" "Helotiales" "R.commune" "P-type"
"467" "ZT02515.1_1" "ZT02515.1" "ZT02515.1_1" "CZT02515.1" "HYBRID" "Rhynchosporium agropyri" "undetermined" "Leotiomycetes" "Helotiales" "R.agropyri" "P-type"
"468" "ZT42999.1_1" "ZT42999.1" "ZT42999.1_1" "CZT42999.1" "HYBRID" "Rhynchosporium secalis" "undetermined" "Leotiomycetes" "Helotiales" "R.secalis" "P-type"
"469" "ZZ98913.1_1" "ZZ98913.1" "ZZ98913.1_1" "KZZ98913.1" "HYBRID" "Aschersonia aleyrodis RCEF 2490" "undetermined" "Sordariomycetes" "Hypocreomycetidae" "A.aleyrodis" "P-type"
