# Supplementary material for: Genus level analysis of PKS-NRPS and NRPS-PKS hybrids reveals their origin in Aspergilli
Source: BMC Genomics. 2019 Nov 13;20:847. doi: 10.1186/s12864-019-6114-2 (PMC6854747; doi:10.1186/s12864-019-6114-2)
Supplement: Supplementary file 8 — Additional file 8 NCBI identifier to taxonomical class translation table. [file 12864_2019_6114_MOESM8_ESM.txt]

Acc	org	Class	Subclass
CAG28798.1	Magnaporthe grisea	Sordariomycetes	Sordariomycetidae
AAS46233.1	Xylaria sp. BCC 1067	Sordariomycetes	Xylariomycetidae
XP_001221453.1	Chaetomium globosum CBS 148.51	Sordariomycetes	Sordariomycetidae
XP_001905191.1	Podospora anserina S mat+	Sordariomycetes	Sordariomycetidae
XP_001912726.1	Podospora anserina S mat+	Sordariomycetes	Sordariomycetidae
XP_002147272.1	Talaromyces marneffei ATCC 18224	Eurotiomycetes	Eurotiomycetidae
XP_002148352.1	Talaromyces marneffei ATCC 18224	Eurotiomycetes	Eurotiomycetidae
XP_002478535.1	Talaromyces stipitatus ATCC 10500	Eurotiomycetes	Eurotiomycetidae
XP_002583532.1	Uncinocarpus reesii 1704	Eurotiomycetes	Eurotiomycetidae
XP_002847329.1	Arthroderma otae CBS 113480	Eurotiomycetes	Eurotiomycetidae
XP_002847685.1	Arthroderma otae CBS 113480	Eurotiomycetes	Eurotiomycetidae
XP_002850891.1	Arthroderma otae CBS 113480	Eurotiomycetes	Eurotiomycetidae
XP_003005387.1	Verticillium alfalfae VaMs.102	Sordariomycetes	Hypocreomycetidae
XP_003005392.1	Verticillium alfalfae VaMs.102	Sordariomycetes	Hypocreomycetidae
XP_003009645.1	Verticillium alfalfae VaMs.102	Sordariomycetes	Hypocreomycetidae
XP_003014124.1	Trichophyton benhamiae CBS 112371	Eurotiomycetes	Eurotiomycetidae
XP_003020763.1	Trichophyton verrucosum HKI 0517	Eurotiomycetes	Eurotiomycetidae
XP_003173835.1	Nannizzia gypsea CBS 118893	Eurotiomycetes	Eurotiomycetidae
XP_003176265.1	Nannizzia gypsea CBS 118893	Eurotiomycetes	Eurotiomycetidae
XP_003176907.1	Nannizzia gypsea CBS 118893	Eurotiomycetes	Eurotiomycetidae
EGD93407.1	Trichophyton tonsurans CBS 112818	Eurotiomycetes	Eurotiomycetidae
EGD97139.1	Trichophyton tonsurans CBS 112818	Eurotiomycetes	Eurotiomycetidae
EGE01982.1	Trichophyton equinum CBS 127.97	Eurotiomycetes	Eurotiomycetidae
EGE07077.1	Trichophyton equinum CBS 127.97	Eurotiomycetes	Eurotiomycetidae
XP_003239193.1	Trichophyton rubrum CBS 118892	Eurotiomycetes	Eurotiomycetidae
EGU88865.1	Fusarium oxysporum Fo5176	Sordariomycetes	Hypocreomycetidae
CCD34913.1	Botrytis cinerea T4	Leotiomycetes	Helotiales
EHK99458.1	Glarea lozoyensis 74030	Leotiomycetes	Helotiales
CCF40703.1	Colletotrichum higginsianum	Sordariomycetes	Hypocreomycetidae
AFI23577.1	Colletotrichum higginsianum	Sordariomycetes	Hypocreomycetidae
AFK23390.1	Cordyceps militaris	Sordariomycetes	Hypocreomycetidae
EKG11539.1	Macrophomina phaseolina MS6	Dothideomycetes	Dothideomycetes incertae sedis
EKG15176.1	Macrophomina phaseolina MS6	Dothideomycetes	Dothideomycetes incertae sedis
EKG19785.1	Macrophomina phaseolina MS6	Dothideomycetes	Dothideomycetes incertae sedis
ELQ34275.1	Magnaporthe oryzae Y34	Sordariomycetes	Sordariomycetidae
ELQ67186.1	Magnaporthe oryzae P131	Sordariomycetes	Sordariomycetidae
AGF70325.1	uncultured Microcystis sp.	Terrabacteria group	Cyanobacteria/Melainabacteria group
AGF70397.1	uncultured Microcystis sp.	Terrabacteria group	Cyanobacteria/Melainabacteria group
AGF70483.1	uncultured Microcystis sp.	Terrabacteria group	Cyanobacteria/Melainabacteria group
AGF70588.1	uncultured Microcystis sp.	Terrabacteria group	Cyanobacteria/Melainabacteria group
AGF70592.1	uncultured Microcystis sp.	Terrabacteria group	Cyanobacteria/Melainabacteria group
EME40768.1	Dothistroma septosporum NZE10	Dothideomycetes	Dothideomycetidae
ENH87543.1	Colletotrichum orbiculare MAFF 240422	Sordariomycetes	Hypocreomycetidae
WP_006374567.1	Streptomyces	Terrabacteria group	Actinobacteria
WP_010349581.1	Paenibacillus peoriae	Terrabacteria group	Bacillales
WP_015250181.1	Singulisphaera acidiphila	Planctomycetes	Planctomycetales
WP_015347683.1	Myxococcus stipitatus	Proteobacteria	Deltaproteobacteria
AAV66110.2	Fusarium heterosporum	Sordariomycetes	Hypocreomycetidae
AGO86662.1	Fusarium heterosporum	Sordariomycetes	Hypocreomycetidae
WP_018883904.1	Paenibacillus massiliensis	Terrabacteria group	Bacillales
GAD98579.1	Byssochlamys spectabilis No. 5	Eurotiomycetes	Eurotiomycetidae
WP_023586037.1	Streptomyces thermolilacinus	Terrabacteria group	Actinobacteria
ETS03593.1	Trichoderma reesei RUT C-30	Sordariomycetes	Hypocreomycetidae
XP_006673220.1	Cordyceps militaris CM01	Sordariomycetes	Hypocreomycetidae
XP_006673463.1	Cordyceps militaris CM01	Sordariomycetes	Hypocreomycetidae
EWC44095.1	Drechslerella stenobrocha 248	Orbiliomycetes	Orbiliales
EWY99916.1	Fusarium oxysporum FOSC 3-a	Sordariomycetes	Hypocreomycetidae
EWZ45929.1	Fusarium oxysporum Fo47	Sordariomycetes	Hypocreomycetidae
EWZ97246.1	Fusarium oxysporum f. sp. lycopersici MN25	Sordariomycetes	Hypocreomycetidae
EXA51210.1	Fusarium oxysporum f. sp. pisi HDV247	Sordariomycetes	Hypocreomycetidae
XP_006963788.1	Trichoderma reesei QM6a	Sordariomycetes	Hypocreomycetidae
EXK85226.1	Fusarium oxysporum f. sp. raphani 54005	Sordariomycetes	Hypocreomycetidae
EXL63285.1	Fusarium oxysporum f. sp. radicis-lycopersici 26381	Sordariomycetes	Hypocreomycetidae
EXL67078.1	Fusarium oxysporum f. sp. conglutinans race 2 54008	Sordariomycetes	Hypocreomycetidae
EXM16553.1	Fusarium oxysporum f. sp. vasinfectum 25433	Sordariomycetes	Hypocreomycetidae
XP_007278547.1	Colletotrichum gloeosporioides Nara gc5	Sordariomycetes	Hypocreomycetidae
XP_007279389.1	Colletotrichum gloeosporioides Nara gc5	Sordariomycetes	Hypocreomycetidae
EZF30502.1	Trichophyton interdigitale H6	Eurotiomycetes	Eurotiomycetidae
EZF33994.1	Trichophyton interdigitale H6	Eurotiomycetes	Eurotiomycetidae
EZF68845.1	Trichophyton soudanense CBS 452.61	Eurotiomycetes	Eurotiomycetidae
EZG01159.1	Trichophyton rubrum CBS 735.88	Eurotiomycetes	Eurotiomycetidae
XP_007585881.1	Neofusicoccum parvum UCRNP2	Dothideomycetes	Dothideomycetes incertae sedis
XP_007589136.1	Neofusicoccum parvum UCRNP2	Dothideomycetes	Dothideomycetes incertae sedis
XP_007589186.1	Neofusicoccum parvum UCRNP2	Dothideomycetes	Dothideomycetes incertae sedis
XP_007600610.1	Colletotrichum fioriniae PJ7	Sordariomycetes	Hypocreomycetidae
XP_007714595.1	Bipolaris zeicola 26-R-13	Dothideomycetes	Pleosporomycetidae
XP_007716691.1	Bipolaris zeicola 26-R-13	Dothideomycetes	Pleosporomycetidae
XP_007788785.1	Eutypa lata UCREL1	Sordariomycetes	Xylariomycetidae
XP_007802712.1	Endocarpon pusillum Z07020	Eurotiomycetes	Chaetothyriomycetidae
XP_007805680.1	Endocarpon pusillum Z07020	Eurotiomycetes	Chaetothyriomycetidae
XP_007798173.1	Eutypa lata UCREL1	Sordariomycetes	Xylariomycetidae
XP_007798409.1	Eutypa lata UCREL1	Sordariomycetes	Xylariomycetidae
XP_007815889.1	Metarhizium acridum CQMa 102	Sordariomycetes	Hypocreomycetidae
XP_007817815.1	Metarhizium robertsii ARSEF 23	Sordariomycetes	Hypocreomycetidae
XP_007824811.1	Metarhizium robertsii ARSEF 23	Sordariomycetes	Hypocreomycetidae
XP_007831132.1	Pestalotiopsis fici W106-1	Sordariomycetes	Xylariomycetidae
XP_007834561.1	Pestalotiopsis fici W106-1	Sordariomycetes	Xylariomycetidae
XP_007842103.1	Pestalotiopsis fici W106-1	Sordariomycetes	Xylariomycetidae
KDB21967.1	Trichophyton interdigitale MR816	Eurotiomycetes	Eurotiomycetidae
KDB22226.1	Trichophyton interdigitale MR816	Eurotiomycetes	Eurotiomycetidae
XP_008078954.1	Glarea lozoyensis ATCC 20868	Leotiomycetes	Helotiales
XP_008085943.1	Glarea lozoyensis ATCC 20868	Leotiomycetes	Helotiales
KDN70032.1	Colletotrichum sublineola	Sordariomycetes	Hypocreomycetidae
KDN70914.1	Colletotrichum sublineola	Sordariomycetes	Hypocreomycetidae
WP_025679981.1	Paenibacillus massiliensis	Terrabacteria group	Bacillales
WP_025715725.1	Paenibacillus sp. 1-18	Terrabacteria group	Bacillales
WP_030931305.1	Streptomyces sp. NRRL S-646	Terrabacteria group	Actinobacteria
XP_008598495.1	Beauveria bassiana ARSEF 2860	Sordariomycetes	Hypocreomycetidae
XP_008603175.1	Beauveria bassiana ARSEF 2860	Sordariomycetes	Hypocreomycetidae
XP_007781409.1	Coniosporium apollinis CBS 100218	Dothideomycetes	Dothideomycetes incertae sedis
KFE71961.1	Hyalangium minutum	Proteobacteria	Deltaproteobacteria
KFG79719.1	Metarhizium anisopliae	Sordariomycetes	Hypocreomycetidae
KFG80765.1	Metarhizium anisopliae	Sordariomycetes	Hypocreomycetidae
KFG82172.1	Metarhizium anisopliae	Sordariomycetes	Hypocreomycetidae
KFH40930.1	Acremonium chrysogenum ATCC 11550	Sordariomycetes	Hypocreomycetidae
KFH45364.1	Acremonium chrysogenum ATCC 11550	Sordariomycetes	Hypocreomycetidae
KFX46785.1	Talaromyces marneffei PM1	Eurotiomycetes	Eurotiomycetidae
KFX51797.1	Talaromyces marneffei PM1	Eurotiomycetes	Eurotiomycetidae
KFX98083.1	Pseudogymnoascus sp. VKM F-3808	Leotiomycetes	Leotiomycetes incertae sedis
KFY01771.1	Pseudogymnoascus sp. VKM F-3808	Leotiomycetes	Leotiomycetes incertae sedis
KFY03516.1	Pseudogymnoascus sp. VKM F-3557	Leotiomycetes	Leotiomycetes incertae sedis
KFY27678.1	Pseudogymnoascus sp. VKM F-3775	Leotiomycetes	Leotiomycetes incertae sedis
KFY32749.1	Pseudogymnoascus sp. VKM F-4514 (FW-929)	Leotiomycetes	Leotiomycetes incertae sedis
KFY92181.1	Pseudogymnoascus sp. VKM F-4518 (FW-2643)	Leotiomycetes	Leotiomycetes incertae sedis
KFY96473.1	Pseudogymnoascus sp. VKM F-4518 (FW-2643)	Leotiomycetes	Leotiomycetes incertae sedis
KFZ13457.1	Pseudogymnoascus sp. VKM F-4519 (FW-2642)	Leotiomycetes	Leotiomycetes incertae sedis
KFZ23096.1	Pseudogymnoascus sp. VKM F-4520 (FW-2644)	Leotiomycetes	Leotiomycetes incertae sedis
XP_009223648.1	Gaeumannomyces tritici R3-111a-1	Sordariomycetes	Sordariomycetidae
AIP87510.1	fungal sp. NRRL 50135
WP_033318255.1	Streptomyces yerevanensis	Terrabacteria group	Actinobacteria
KGS14356.1	Pseudomonas coronafaciens	Proteobacteria	Gammaproteobacteria
CEJ94083.1	Torrubiella hemipterigena	Sordariomycetes	Hypocreomycetidae
CEJ91944.1	Torrubiella hemipterigena	Sordariomycetes	Hypocreomycetidae
CEJ91945.1	Torrubiella hemipterigena	Sordariomycetes	Hypocreomycetidae
CEJ90334.1	Torrubiella hemipterigena	Sordariomycetes	Hypocreomycetidae
CEJ81082.1	Torrubiella hemipterigena	Sordariomycetes	Hypocreomycetidae
KHO00577.1	Metarhizium album ARSEF 1941	Sordariomycetes	Hypocreomycetidae
WP_036634407.1	Paenibacillus panacisoli	Terrabacteria group	Bacillales
WP_037705096.1	Streptomyces scabiei	Terrabacteria group	Actinobacteria
KID61106.1	Metarhizium anisopliae ARSEF 549	Sordariomycetes	Hypocreomycetidae
KID82218.1	Metarhizium guizhouense ARSEF 977	Sordariomycetes	Hypocreomycetidae
KID83603.1	Metarhizium guizhouense ARSEF 977	Sordariomycetes	Hypocreomycetidae
KID83952.1	Metarhizium guizhouense ARSEF 977	Sordariomycetes	Hypocreomycetidae
XP_011112705.1	Dactylellina haptotyla CBS 200.50	Orbiliomycetes	Orbiliales
GAM40300.1	Talaromyces cellulolyticus	Eurotiomycetes	Eurotiomycetidae
KIL88416.1	Fusarium avenaceum	Sordariomycetes	Hypocreomycetidae
KIL92266.1	Fusarium avenaceum	Sordariomycetes	Hypocreomycetidae
KIM92883.1	Oidiodendron maius Zn	Leotiomycetes	Leotiomycetes incertae sedis
KIM97314.1	Oidiodendron maius Zn	Leotiomycetes	Leotiomycetes incertae sedis
KIN06913.1	Oidiodendron maius Zn	Leotiomycetes	Leotiomycetes incertae sedis
XP_007824541.2	Metarhizium robertsii ARSEF 23	Sordariomycetes	Hypocreomycetidae
KJB85423.1	Paenibacillus sp. E194	Terrabacteria group	Bacillales
KJK74351.1	Metarhizium anisopliae BRIP 53293	Sordariomycetes	Hypocreomycetidae
KJK77205.1	Metarhizium anisopliae BRIP 53293	Sordariomycetes	Hypocreomycetidae
BAR40283.1	Fusarium sp. FN080326	Sordariomycetes	Hypocreomycetidae
KJZ68392.1	Hirsutella minnesotensis 3608	Sordariomycetes	Hypocreomycetidae
KJZ72673.1	Hirsutella minnesotensis 3608	Sordariomycetes	Hypocreomycetidae
KJZ73816.1	Hirsutella minnesotensis 3608	Sordariomycetes	Hypocreomycetidae
CRG89192.1	Talaromyces islandicus	Eurotiomycetes	Eurotiomycetidae
CRG87308.1	Talaromyces islandicus	Eurotiomycetes	Eurotiomycetidae
CRG86497.1	Talaromyces islandicus	Eurotiomycetes	Eurotiomycetidae
KKP02953.1	Trichoderma harzianum	Sordariomycetes	Hypocreomycetidae
KKP04599.1	Trichoderma harzianum	Sordariomycetes	Hypocreomycetidae
KKP04699.1	Trichoderma harzianum	Sordariomycetes	Hypocreomycetidae
KKP06719.1	Trichoderma harzianum	Sordariomycetes	Hypocreomycetidae
AKG54858.1	Hapsidospora irregularis	Sordariomycetes	Hypocreomycetidae
KKY25511.1	Phaeomoniella chlamydospora	Eurotiomycetes	Chaetothyriomycetidae
KKY32499.1	Diaporthe ampelina	Sordariomycetes	Sordariomycetidae
XP_008096310.1	Colletotrichum graminicola M1.001	Sordariomycetes	Hypocreomycetidae
KLO98505.1	Fusarium fujikuroi	Sordariomycetes	Hypocreomycetidae
AKL78827.1	Glarea lozoyensis	Leotiomycetes	Helotiales
KLU82007.1	Magnaporthiopsis poae ATCC 64411	Sordariomycetes	Sordariomycetidae
KLU82008.1	Magnaporthiopsis poae ATCC 64411	Sordariomycetes	Sordariomycetidae
WP_047857044.1	Archangium gephyra	Proteobacteria	Deltaproteobacteria
KMQ47137.1	Trichophyton rubrum	Eurotiomycetes	Eurotiomycetidae
KMU74734.1	Coccidioides immitis RMSCC 3703	Eurotiomycetes	Eurotiomycetidae
AKQ66397.1	Myxococcus hansupus	Proteobacteria	Deltaproteobacteria
KND87119.1	Tolypocladium ophioglossoides CBS 100239	Sordariomycetes	Hypocreomycetidae
KND87975.1	Tolypocladium ophioglossoides CBS 100239	Sordariomycetes	Hypocreomycetidae
KND88257.1	Tolypocladium ophioglossoides CBS 100239	Sordariomycetes	Hypocreomycetidae
CRK15829.1	Verticillium longisporum	Sordariomycetes	Hypocreomycetidae
XP_013324164.1	Rasamsonia emersonii CBS 393.64	Eurotiomycetes	Eurotiomycetidae
XP_013324710.1	Rasamsonia emersonii CBS 393.64	Eurotiomycetes	Eurotiomycetidae
XP_013330927.1	Rasamsonia emersonii CBS 393.64	Eurotiomycetes	Eurotiomycetidae
XP_013338711.1	Aureobasidium subglaciale EXF-2481	Dothideomycetes	Dothideomycetidae
WP_051188157.1	Brevibacillus thermoruber	Terrabacteria group	Bacillales
WP_052435188.1	Pseudomonas sp. SHC52	Proteobacteria	Gammaproteobacteria
KOM20203.1	Ophiocordyceps unilateralis	Sordariomycetes	Hypocreomycetidae
KOS18114.1	Escovopsis weberi	Sordariomycetes	Hypocreomycetidae
WP_053752663.1	Streptomyces sp. MMG1533	Terrabacteria group	Actinobacteria
XP_013948002.1	Trichoderma atroviride IMI 206040	Sordariomycetes	Hypocreomycetidae
XP_013954673.1	Trichoderma virens Gv29-8	Sordariomycetes	Hypocreomycetidae
XP_013957207.1	Trichoderma virens Gv29-8	Sordariomycetes	Hypocreomycetidae
KPB88644.1	Pseudomonas syringae pv. maculicola	Proteobacteria	Gammaproteobacteria
KPC78190.1	Streptomyces sp. NRRL S-4	Terrabacteria group	Actinobacteria
KPM44244.1	Neonectria ditissima	Sordariomycetes	Hypocreomycetidae
KPY91925.1	Pseudomonas tremae	Proteobacteria	Gammaproteobacteria
WP_055134671.1	Pseudomonas mediterranea	Proteobacteria	Gammaproteobacteria
WP_055468168.1	Streptomyces sp. NBRC 110030	Terrabacteria group	Actinobacteria
GAP93361.1	Rosellinia necatrix	Sordariomycetes	Xylariomycetidae
GAP90879.1	Rosellinia necatrix	Sordariomycetes	Xylariomycetidae
GAP89762.1	Rosellinia necatrix	Sordariomycetes	Xylariomycetidae
XP_014539400.1	Metarhizium brunneum ARSEF 3297	Sordariomycetes	Hypocreomycetidae
XP_014541964.1	Metarhizium brunneum ARSEF 3297	Sordariomycetes	Hypocreomycetidae
XP_014543067.1	Metarhizium brunneum ARSEF 3297	Sordariomycetes	Hypocreomycetidae
XP_014543166.1	Metarhizium brunneum ARSEF 3297	Sordariomycetes	Hypocreomycetidae
XP_014554310.1	Bipolaris victoriae FI3	Dothideomycetes	Pleosporomycetidae
XP_014554673.1	Bipolaris victoriae FI3	Dothideomycetes	Pleosporomycetidae
XP_014572349.1	Metarhizium majus ARSEF 297	Sordariomycetes	Hypocreomycetidae
ALP31869.1	Diaporthe helianthi	Sordariomycetes	Sordariomycetidae
ALQ32759.1	Fusarium aywerte	Sordariomycetes	Hypocreomycetidae
ALQ32785.1	Fusarium babinda	Sordariomycetes	Hypocreomycetidae
ALQ32818.1	Fusarium dlaminii	Sordariomycetes	Hypocreomycetidae
ALQ32874.1	Fusarium miscanthi	Sordariomycetes	Hypocreomycetidae
ALQ32891.1	Fusarium poae	Sordariomycetes	Hypocreomycetidae
ALQ32950.1	Fusarium sacchari	Sordariomycetes	Hypocreomycetidae
ALQ32964.1	Fusarium equiseti	Sordariomycetes	Hypocreomycetidae
ALQ32978.1	Fusarium sp. NRRL 25184	Sordariomycetes	Hypocreomycetidae
ALQ33040.1	Fusarium thapsinum	Sordariomycetes	Hypocreomycetidae
KUI56379.1	Valsa mali var. pyri	Sordariomycetes	Sordariomycetidae
KUI61330.1	Valsa mali var. pyri	Sordariomycetes	Sordariomycetidae
KUI61972.1	Valsa mali var. pyri	Sordariomycetes	Sordariomycetidae
KUI64258.1	Valsa mali	Sordariomycetes	Sordariomycetidae
KUI65083.1	Valsa mali	Sordariomycetes	Sordariomycetidae
KUI71750.1	Valsa mali	Sordariomycetes	Sordariomycetidae
KUL85929.1	Talaromyces verruculosus	Eurotiomycetes	Eurotiomycetidae
WP_060893529.1	Streptomyces europaeiscabiei	Terrabacteria group	Actinobacteria
KXH29539.1	Colletotrichum simmondsii	Sordariomycetes	Hypocreomycetidae
KXH43902.1	Colletotrichum salicis	Sordariomycetes	Hypocreomycetidae
KXH45012.1	Colletotrichum simmondsii	Sordariomycetes	Hypocreomycetidae
KXH56294.1	Colletotrichum nymphaeae SA-01	Sordariomycetes	Hypocreomycetidae
KXJ88000.1	Microdochium bolleyi	Sordariomycetes	Xylariomycetidae
KXX74579.1	Madurella mycetomatis	Sordariomycetes	Sordariomycetidae
KXX75016.1	Madurella mycetomatis	Sordariomycetes	Sordariomycetidae
KXX75968.1	Madurella mycetomatis	Sordariomycetes	Sordariomycetidae
KXX82443.1	Madurella mycetomatis	Sordariomycetes	Sordariomycetidae
KZL75527.1	Colletotrichum tofieldiae	Sordariomycetes	Hypocreomycetidae
KZZ98913.1	Aschersonia aleyrodis RCEF 2490	Sordariomycetes	Hypocreomycetidae
OAA34686.1	Metarhizium rileyi RCEF 4871	Sordariomycetes	Hypocreomycetidae
OAA40809.1	Cordyceps brongniartii RCEF 3172	Sordariomycetes	Hypocreomycetidae
OAA58902.1	Cordyceps confragosa RCEF 1005	Sordariomycetes	Hypocreomycetidae
OAA66673.1	Sporothrix insectorum RCEF 264	Sordariomycetes	Sordariomycetidae
OAA78753.1	Cordyceps confragosa RCEF 1005	Sordariomycetes	Hypocreomycetidae
XP_016642591.1	Scedosporium apiospermum	Sordariomycetes	Hypocreomycetidae
XP_016640618.1	Scedosporium apiospermum	Sordariomycetes	Hypocreomycetidae
XP_016640411.1	Scedosporium apiospermum	Sordariomycetes	Hypocreomycetidae
OAJ17175.1	Tilletia walkeri	Exobasidiomycetes	Tilletiales
OAL62875.1	Trichophyton rubrum	Eurotiomycetes	Eurotiomycetidae
OAL75420.1	Trichophyton violaceum	Eurotiomycetes	Eurotiomycetidae
WP_064199437.1	Brevibacillus brevis	Terrabacteria group	Bacillales
OAQ95793.1	Cordyceps confragosa	Sordariomycetes	Hypocreomycetidae
OAR00925.1	Cordyceps confragosa	Sordariomycetes	Hypocreomycetidae
OBS22513.1	Fusarium poae	Sordariomycetes	Hypocreomycetidae
OBT39531.1	Pseudogymnoascus sp. WSF 3629	Leotiomycetes	Leotiomycetes incertae sedis
OBT53708.1	Pseudogymnoascus sp. 24MN13	Leotiomycetes	Leotiomycetes incertae sedis
DAA76613.1	Trichophyton benhamiae CBS 112371	Eurotiomycetes	Eurotiomycetidae
OCL00726.1	Cenococcum geophilum 1.58	Dothideomycetes	Pleosporomycetidae
OCL14727.1	Glonium stellatum	Dothideomycetes	Pleosporomycetidae
OCW31655.1	Diaporthe helianthi	Sordariomycetes	Sordariomycetidae
WP_067023395.1	Streptomyces sp. RV15	Terrabacteria group	Actinobacteria
WP_069018267.1	Pseudomonas corrugata	Proteobacteria	Gammaproteobacteria
AOO87093.1	Alternaria alternantherae	Dothideomycetes	Pleosporomycetidae
XP_018038190.1	Paraphaeosphaeria sporulosa	Dothideomycetes	Pleosporomycetidae
XP_018076593.1	Phialocephala scopiformis	Leotiomycetes	Helotiales
XP_018064434.1	Phialocephala scopiformis	Leotiomycetes	Helotiales
XP_018063373.1	Phialocephala scopiformis	Leotiomycetes	Helotiales
XP_018163173.1	Colletotrichum higginsianum IMI 349063	Sordariomycetes	Hypocreomycetidae
XP_018142356.1	Pochonia chlamydosporia 170	Sordariomycetes	Hypocreomycetidae
XP_018142849.1	Pochonia chlamydosporia 170	Sordariomycetes	Hypocreomycetidae
XP_018140262.1	Pochonia chlamydosporia 170	Sordariomycetes	Hypocreomycetidae
XP_018138046.1	Pochonia chlamydosporia 170	Sordariomycetes	Hypocreomycetidae
XP_018192493.1	Xylona heveae TC161	Xylonomycetes	Xylonomycetales
XP_018189440.1	Xylona heveae TC161	Xylonomycetes	Xylonomycetales
XP_018255231.1	Fusarium oxysporum f. sp. lycopersici 4287	Sordariomycetes	Hypocreomycetidae
SDU54479.1	Pseudomonas mediterranea	Proteobacteria	Gammaproteobacteria
XP_018666266.1	Trichoderma gamsii	Sordariomycetes	Hypocreomycetidae
OHE95981.1	Colletotrichum orchidophilum	Sordariomycetes	Hypocreomycetidae
XP_018706391.1	Isaria fumosorosea ARSEF 2679	Sordariomycetes	Hypocreomycetidae
XP_018705723.1	Isaria fumosorosea ARSEF 2679	Sordariomycetes	Hypocreomycetidae
XP_018702131.1	Isaria fumosorosea ARSEF 2679	Sordariomycetes	Hypocreomycetidae
XP_018700480.1	Isaria fumosorosea ARSEF 2679	Sordariomycetes	Hypocreomycetidae
CZT42999.1	Rhynchosporium secalis	Leotiomycetes	Helotiales
CZT02515.1	Rhynchosporium agropyri	Leotiomycetes	Helotiales
CZS89930.1	Rhynchosporium commune	Leotiomycetes	Helotiales
SFJ64628.1	Thermoflavimicrobium dichotomicum	Terrabacteria group	Bacillales
SFS02400.1	[Clostridium] populeti	Terrabacteria group	Clostridiales
OIW26267.1	Coniochaeta ligniaria NRRL 30616	Sordariomycetes	Sordariomycetidae
APD71785.1	Streptomyces sp.	Terrabacteria group	Actinobacteria
CVL06775.1	Fusarium mangiferae	Sordariomycetes	Hypocreomycetidae
OKL59687.1	Talaromyces atroroseus	Eurotiomycetes	Eurotiomycetidae
OKL60321.1	Talaromyces atroroseus	Eurotiomycetes	Eurotiomycetidae
OKL61272.1	Talaromyces atroroseus	Eurotiomycetes	Eurotiomycetidae
OKL62752.1	Talaromyces atroroseus	Eurotiomycetes	Eurotiomycetidae
OKL63922.1	Talaromyces atroroseus	Eurotiomycetes	Eurotiomycetidae
WP_075305806.1	Hyalangium minutum	Proteobacteria	Deltaproteobacteria
APX43991.1	Pestalotiopsis microspora	Sordariomycetes	Xylariomycetidae
APX44000.1	Pestalotiopsis microspora	Sordariomycetes	Xylariomycetidae
APX44013.1	Pestalotiopsis microspora	Sordariomycetes	Xylariomycetidae
